# Supplementary material for: Crystal structures of three complexes of zinc chloride with tri-tert-butyl­phosphane
Source: Acta Crystallogr E Crystallogr Commun. 2016 Jan 1;72(Pt 1):35–9. doi: 10.1107/S2056989015023373 (PMC4704762; doi:10.1107/S2056989015023373)
Supplement: Supplementary file 1 [file e-72-00035-sup1.cif]

##############################################################################
#                                                                            #
# This CIF contains the data in a paper accepted for publication in          #
# Acta Crystallographica Section E. It conforms to the requirements of       #
# Notes for Authors for Acta Crystallographica Section E, and has been       #
# peer reviewed under the auspices of the IUCr Commission on Journals.       #
#                                                                            #
# Full details of the Crystallographic Information File format               #
# are given in the paper "The Crystallographic Information File (CIF):       #
# a New Standard Archive File for Crystallography" by S. R. Hall, F. H.      #
# Allen and I. D. Brown [Acta Cryst. (1991), A47, 655-685].                  #
#                                                                            #
# The current version of the core CIF dictionary is obtainable from          #
# ftp://ftp.iucr.org/pub/cif_core.dic.                                       #
#                                                                            #
# Software is freely available for graphical display of the structure(s)     #
# in this CIF. For information consult the CIF software page                 #
# http://www.iucr.org/resources/cif/software.                                #
#                                                                            #
# This file may be used for bona fide research purposes within the           #
# scientific community so long as proper attribution is given to the journal # 
# article from which it was obtained.                                        #
#                                                                            #
##############################################################################
data_1
_database_code_depnum_ccdc_archive 'CCDC 1440785'
_journal_date_recd_electronic     2015-11-17
_journal_date_accepted     2015-12-05
_journal_name_full     'Acta Crystallographica, Section E'
_journal_year     2016
_journal_volume     72
_journal_issue      1
_journal_page_first     35
_journal_page_last     39
_journal_paper_category     GM
_journal_paper_doi     10.1107/S2056989015023373
_journal_coeditor_code     PK2569
_publ_contact_author
;
Aaron D. Finke
;
_publ_contact_author_email     aaron.finke@psi.ch
_publ_contact_author_fax     ?
_publ_contact_author_phone     '+41 56 310 56 52'
_publ_section_title
;
Crystal structures of three complexes of zinc chloride with
tri-<i>tert</i>-butylphosphane
;
loop_
    _publ_author_name
    _publ_author_address
    'Finke, Aaron D.'
;
Swiss Light Source, Paul Scherrer Institute
5232 Villigen PSI
Switzerland
;
    'Gray, Danielle L.'
;
University of Illinois
School of Chemical Sciences, Box 59-1
505 South Mathews Avenue
Urbana, Illinois 61801
USA
;
    'Moore, Jeffrey S.'
;
University of Illinois
School of Chemical Sciences, Box 55-5
600 South Mathews Avenue
Urbana, Illinois 61801
USA
;
_publ_section_synopsis
;
The crystal structures of three complexes of zinc chloride with
tri-<i>tert</i>-butylphosphane are reported.
;
_chemical_name_systematic
;
Di-\m-chlorido-bis[chloridobis(tri-<i>tert</i>-butylphosphane)zinc]
;
_chemical_name_common     ?
_chemical_formula_moiety     'C24 H54 Cl4 P2 Zn2'
_chemical_formula_sum     'C24 H54 Cl4 P2 Zn2'
_chemical_formula_iupac     '[Zn Cl4 (C12 H27 P1)2]'
_chemical_formula_weight     677.15
_chemical_melting_point     ?
_shelx_space_group_comment
;
The symmetry employed for this shelxl refinement is uniquely defined
by the following loop, which should always be used as a source of
symmetry information in preference to the above space-group names.
They are only intended as comments.
;
_space_group_crystal_system     orthorhombic
_space_group_name_H-M_alt     'P b c a'
_space_group_name_Hall     '-P 2ac 2ab'
loop_
    _space_group_symop_operation_xyz
    'x, y, z'
    '-x+1/2, -y, z+1/2'
    '-x, y+1/2, -z+1/2'
    'x+1/2, -y+1/2, -z'
    '-x, -y, -z'
    'x-1/2, y, -z-1/2'
    'x, -y-1/2, z-1/2'
    '-x-1/2, y-1/2, z'
_cell_length_a     14.6408(16)
_cell_length_b     12.9891(14)
_cell_length_c     16.8190(18)
_cell_angle_alpha     90
_cell_angle_beta     90
_cell_angle_gamma     90
_cell_volume     3198.5(6)
_cell_formula_units_Z     4
_cell_measurement_reflns_used     1388
_cell_measurement_theta_min     2.42
_cell_measurement_theta_max     18.94
_cell_measurement_temperature     193(2)
_exptl_crystal_description     block
_exptl_crystal_colour     colourless
_exptl_crystal_size_max     0.217
_exptl_crystal_size_mid     0.177
_exptl_crystal_size_min     0.09
_exptl_crystal_density_diffrn     1.406
_exptl_crystal_density_meas     ?
_exptl_crystal_density_method     ?
_exptl_crystal_F_000     1424
_exptl_absorpt_coefficient_mu     1.946
_exptl_absorpt_correction_type     integration
_exptl_absorpt_process_details
;
(SADABS; Bruker, 2008)
;
_shelx_estimated_absorpt_T_min     0.677
_shelx_estimated_absorpt_T_max     0.844
_exptl_absorpt_correction_T_min     0.8459
_exptl_absorpt_correction_T_max     0.9985
_diffrn_ambient_temperature     193.15
_diffrn_radiation_type     MoK\a
_diffrn_radiation_wavelength     0.71073
_diffrn_radiation_monochromator     graphite
_diffrn_measurement_device_type     'Bruker APEXII CCD area-detector'
_diffrn_measurement_device     'kappa-stage diffractometer'
_diffrn_measurement_method     '\f and \w scans'
_diffrn_detector_area_resol_mean     8.33
_diffrn_reflns_number     32092
_diffrn_reflns_av_R_equivalents     0.1687
_diffrn_reflns_theta_min     2.421
_diffrn_reflns_theta_max     25.412
_diffrn_reflns_theta_full     25.242
_diffrn_measured_fraction_theta_max     0.997
_diffrn_measured_fraction_theta_full     1.000
_diffrn_reflns_limit_h_min     -16
_diffrn_reflns_limit_h_max     17
_diffrn_reflns_limit_k_min     -15
_diffrn_reflns_limit_k_max     15
_diffrn_reflns_limit_l_min     -20
_diffrn_reflns_limit_l_max     20
_refine_special_details     ?
_reflns_number_total     2942
_reflns_number_gt     1836
_reflns_threshold_expression     'I > 2\s(I)'
_refine_ls_structure_factor_coef     Fsqd
_refine_ls_matrix_type     full
_refine_ls_R_factor_all     0.1010
_refine_ls_R_factor_gt     0.0449
_refine_ls_wR_factor_gt     0.0797
_refine_ls_wR_factor_ref     0.0985
_refine_ls_goodness_of_fit_ref     1.003
_refine_ls_restrained_S_all     1.003
_refine_ls_number_reflns     2942
_refine_ls_number_parameters     154
_refine_ls_number_restraints     0
_refine_ls_hydrogen_treatment     constr
_refine_ls_weighting_scheme     calc
_refine_ls_weighting_details
              'w=1/[\s^2^(Fo^2^)+(0.0282P)^2^+3.8822P] where P=(Fo^2^+2Fc^2^)/3'
_atom_sites_solution_hydrogens     geom
_atom_sites_solution_primary     ?
_atom_sites_solution_secondary     ?
_refine_ls_shift/su_max     0.000
_refine_ls_shift/su_mean     0.000
_refine_diff_density_max     0.440
_refine_diff_density_min     -0.417
_refine_ls_extinction_method     none
_refine_ls_extinction_coef     .
loop_
    _atom_type_symbol
    _atom_type_description
    _atom_type_scat_dispersion_real
    _atom_type_scat_dispersion_imag
    _atom_type_scat_source
    'C' 'C' 0.0033 0.0016
                         'International Tables Vol C Tables 4.2.6.8 and 6.1.1.4'
    'H' 'H' 0.0000 0.0000
                         'International Tables Vol C Tables 4.2.6.8 and 6.1.1.4'
    'P' 'P' 0.1023 0.0942
                         'International Tables Vol C Tables 4.2.6.8 and 6.1.1.4'
    'Cl' 'Cl' 0.1484 0.1585
                         'International Tables Vol C Tables 4.2.6.8 and 6.1.1.4'
    'Zn' 'Zn' 0.2839 1.4301
                         'International Tables Vol C Tables 4.2.6.8 and 6.1.1.4'
_computing_data_collection
;
APEX2 (Bruker, 2004)
;
_computing_cell_refinement
;
SAINT (Bruker, 2005)
;
_computing_data_reduction
;
SAINT (Bruker, 2005)
;
_computing_structure_solution
;
SHELXS97 (Sheldrick, 2008)
;
_computing_structure_refinement
;
SHELXL2014 (Sheldrick, 2015)
;
_computing_molecular_graphics
;
<i>OLEX2</i> (Bourhis et al., 2015)
;
_computing_publication_material
;
<i>OLEX2</i> (Bourhis et al., 2015)
;
loop_
    _atom_site_type_symbol
    _atom_site_label
    _atom_site_fract_x
    _atom_site_fract_y
    _atom_site_fract_z
    _atom_site_U_iso_or_equiv
    _atom_site_adp_type
    _atom_site_calc_flag
    _atom_site_occupancy
    _atom_site_disorder_assembly
    _atom_site_disorder_group
    Zn Zn1 0.01390(4) 0.41919(4) 0.42454(3) 0.02543(17) Uani d 1 . .
    Cl Cl1 -0.07300(8) 0.57038(9) 0.44450(7) 0.0287(3) Uani d 1 . .
    Cl Cl2 0.12470(9) 0.45042(10) 0.33832(8) 0.0372(3) Uani d 1 . .
    P P1 -0.07908(9) 0.27135(9) 0.40137(7) 0.0229(3) Uani d 1 . .
    C C1 -0.1263(4) 0.2197(4) 0.4984(3) 0.0340(13) Uani d 1 . .
    C C2 -0.1597(4) 0.3112(4) 0.5491(3) 0.0412(14) Uani d 1 . .
    H H2A -0.1840 0.2855 0.5997 0.062 Uiso calc 1 . .
    H H2B -0.2078 0.3482 0.5204 0.062 Uiso calc 1 . .
    H H2C -0.1086 0.3579 0.5595 0.062 Uiso calc 1 . .
    C C3 -0.2037(4) 0.1424(4) 0.4882(3) 0.0505(17) Uani d 1 . .
    H H3A -0.2239 0.1183 0.5405 0.076 Uiso calc 1 . .
    H H3B -0.1821 0.0837 0.4568 0.076 Uiso calc 1 . .
    H H3C -0.2549 0.1754 0.4606 0.076 Uiso calc 1 . .
    C C4 -0.0504(4) 0.1693(4) 0.5459(3) 0.0464(16) Uani d 1 . .
    H H4A -0.0733 0.1509 0.5988 0.070 Uiso calc 1 . .
    H H4B 0.0008 0.2175 0.5513 0.070 Uiso calc 1 . .
    H H4C -0.0297 0.1071 0.5184 0.070 Uiso calc 1 . .
    C C5 -0.1755(3) 0.3087(4) 0.3323(3) 0.0322(13) Uani d 1 . .
    C C6 -0.2210(4) 0.2184(4) 0.2886(3) 0.0429(15) Uani d 1 . .
    H H6A -0.2687 0.2448 0.2532 0.064 Uiso calc 1 . .
    H H6B -0.2483 0.1713 0.3275 0.064 Uiso calc 1 . .
    H H6C -0.1750 0.1815 0.2573 0.064 Uiso calc 1 . .
    C C7 -0.2506(4) 0.3675(4) 0.3768(3) 0.0457(15) Uani d 1 . .
    H H7A -0.2951 0.3944 0.3386 0.069 Uiso calc 1 . .
    H H7B -0.2233 0.4248 0.4064 0.069 Uiso calc 1 . .
    H H7C -0.2814 0.3209 0.4140 0.069 Uiso calc 1 . .
    C C8 -0.1373(4) 0.3861(4) 0.2711(3) 0.0390(14) Uani d 1 . .
    H H8A -0.1847 0.4026 0.2320 0.059 Uiso calc 1 . .
    H H8B -0.0845 0.3557 0.2440 0.059 Uiso calc 1 . .
    H H8C -0.1184 0.4492 0.2985 0.059 Uiso calc 1 . .
    C C9 -0.0043(3) 0.1705(3) 0.3523(3) 0.0301(12) Uani d 1 . .
    C C10 -0.0439(4) 0.0616(4) 0.3532(3) 0.0405(14) Uani d 1 . .
    H H10A -0.0025 0.0150 0.3250 0.061 Uiso calc 1 . .
    H H10B -0.1036 0.0617 0.3268 0.061 Uiso calc 1 . .
    H H10C -0.0510 0.0385 0.4083 0.061 Uiso calc 1 . .
    C C11 0.0904(3) 0.1705(4) 0.3942(3) 0.0424(14) Uani d 1 . .
    H H11A 0.1301 0.1193 0.3690 0.064 Uiso calc 1 . .
    H H11B 0.0825 0.1533 0.4505 0.064 Uiso calc 1 . .
    H H11C 0.1181 0.2389 0.3895 0.064 Uiso calc 1 . .
    C C12 0.0166(4) 0.2009(4) 0.2653(3) 0.0393(14) Uani d 1 . .
    H H12A 0.0631 0.1546 0.2436 0.059 Uiso calc 1 . .
    H H12B 0.0392 0.2719 0.2637 0.059 Uiso calc 1 . .
    H H12C -0.0393 0.1956 0.2335 0.059 Uiso calc 1 . .
loop_
    _atom_site_aniso_label
    _atom_site_aniso_U_11
    _atom_site_aniso_U_22
    _atom_site_aniso_U_33
    _atom_site_aniso_U_12
    _atom_site_aniso_U_13
    _atom_site_aniso_U_23
    Zn1 0.0231(3) 0.0292(3) 0.0240(3) -0.0022(3) 0.0020(3) -0.0028(2)
    Cl1 0.0262(7) 0.0331(6) 0.0267(7) 0.0034(6) -0.0036(5) -0.0036(5)
    Cl2 0.0343(8) 0.0456(8) 0.0318(8) -0.0039(6) 0.0110(6) -0.0018(6)
    P1 0.0229(7) 0.0272(7) 0.0185(7) -0.0020(6) -0.0010(6) -0.0017(5)
    C1 0.043(3) 0.039(3) 0.020(3) -0.013(3) 0.004(3) -0.004(2)
    C2 0.038(3) 0.059(4) 0.027(3) -0.011(3) 0.010(3) -0.007(3)
    C3 0.060(4) 0.054(4) 0.038(4) -0.032(3) 0.017(3) -0.005(3)
    C4 0.070(4) 0.043(3) 0.026(3) -0.004(3) -0.004(3) 0.008(2)
    C5 0.024(3) 0.039(3) 0.034(3) 0.006(2) -0.008(3) -0.007(2)
    C6 0.035(3) 0.054(4) 0.040(3) -0.001(3) -0.009(3) -0.012(3)
    C7 0.028(3) 0.058(4) 0.051(4) 0.007(3) -0.009(3) -0.005(3)
    C8 0.042(4) 0.044(3) 0.032(3) 0.003(3) -0.010(3) 0.004(2)
    C9 0.031(3) 0.027(2) 0.032(3) 0.003(2) -0.005(3) -0.006(2)
    C10 0.049(4) 0.032(3) 0.040(3) 0.005(3) -0.004(3) -0.008(2)
    C11 0.028(3) 0.047(3) 0.052(4) 0.010(3) -0.006(3) -0.006(3)
    C12 0.029(3) 0.054(3) 0.035(3) 0.003(3) 0.005(3) -0.015(3)
_geom_special_details
;
All e.s.d.'s (except the e.s.d. in the dihedral angle between two l.s. planes)
are estimated using the full covariance matrix. The cell e.s.d.'s are taken
into account individually in the estimation of e.s.d.'s in distances, angles
and torsion angles; correlations between e.s.d.'s in cell parameters are only
used when they are defined by crystal symmetry. An approximate (isotropic)
treatment of cell e.s.d.'s is used for estimating e.s.d.'s involving l.s.
planes.
;
loop_
    _geom_bond_atom_site_label_1
    _geom_bond_atom_site_label_2
    _geom_bond_site_symmetry_2
    _geom_bond_distance
    _geom_bond_publ_flag
    Zn1 Cl1 5_566 2.3703(13) ?
    Zn1 Cl1 . 2.3639(13) ?
    Zn1 Cl2 . 2.2133(14) ?
    Zn1 P1 . 2.3859(13) ?
    Cl1 Zn1 5_566 2.3704(13) ?
    P1 C1 . 1.894(5) ?
    P1 C5 . 1.891(5) ?
    P1 C9 . 1.896(5) ?
    C1 C2 . 1.543(7) ?
    C1 C3 . 1.524(7) ?
    C1 C4 . 1.517(7) ?
    C2 H2A . 0.9800 ?
    C2 H2B . 0.9800 ?
    C2 H2C . 0.9800 ?
    C3 H3A . 0.9800 ?
    C3 H3B . 0.9800 ?
    C3 H3C . 0.9800 ?
    C4 H4A . 0.9800 ?
    C4 H4B . 0.9800 ?
    C4 H4C . 0.9800 ?
    C5 C6 . 1.536(7) ?
    C5 C7 . 1.534(7) ?
    C5 C8 . 1.544(7) ?
    C6 H6A . 0.9800 ?
    C6 H6B . 0.9800 ?
    C6 H6C . 0.9800 ?
    C7 H7A . 0.9800 ?
    C7 H7B . 0.9800 ?
    C7 H7C . 0.9800 ?
    C8 H8A . 0.9800 ?
    C8 H8B . 0.9800 ?
    C8 H8C . 0.9800 ?
    C9 C10 . 1.528(6) ?
    C9 C11 . 1.555(7) ?
    C9 C12 . 1.546(7) ?
    C10 H10A . 0.9800 ?
    C10 H10B . 0.9800 ?
    C10 H10C . 0.9800 ?
    C11 H11A . 0.9800 ?
    C11 H11B . 0.9800 ?
    C11 H11C . 0.9800 ?
    C12 H12A . 0.9800 ?
    C12 H12B . 0.9800 ?
    C12 H12C . 0.9800 ?
loop_
    _geom_angle_atom_site_label_1
    _geom_angle_atom_site_label_2
    _geom_angle_atom_site_label_3
    _geom_angle_site_symmetry_1
    _geom_angle_site_symmetry_3
    _geom_angle
    _geom_angle_publ_flag
    Cl1 Zn1 Cl1 . 5_566 90.98(4) ?
    Cl1 Zn1 P1 . . 112.62(5) ?
    Cl1 Zn1 P1 5_566 . 113.96(5) ?
    Cl2 Zn1 Cl1 . 5_566 109.32(5) ?
    Cl2 Zn1 Cl1 . . 109.59(5) ?
    Cl2 Zn1 P1 . . 117.30(5) ?
    Zn1 Cl1 Zn1 . 5_566 89.02(4) ?
    C1 P1 Zn1 . . 110.64(16) ?
    C1 P1 C9 . . 109.9(2) ?
    C5 P1 Zn1 . . 108.67(16) ?
    C5 P1 C1 . . 110.3(2) ?
    C5 P1 C9 . . 109.9(2) ?
    C9 P1 Zn1 . . 107.32(16) ?
    C2 C1 P1 . . 108.6(3) ?
    C3 C1 P1 . . 114.1(4) ?
    C3 C1 C2 . . 109.5(4) ?
    C4 C1 P1 . . 109.9(4) ?
    C4 C1 C2 . . 105.8(4) ?
    C4 C1 C3 . . 108.7(4) ?
    C1 C2 H2A . . 109.5 ?
    C1 C2 H2B . . 109.5 ?
    C1 C2 H2C . . 109.5 ?
    H2A C2 H2B . . 109.5 ?
    H2A C2 H2C . . 109.5 ?
    H2B C2 H2C . . 109.5 ?
    C1 C3 H3A . . 109.5 ?
    C1 C3 H3B . . 109.5 ?
    C1 C3 H3C . . 109.5 ?
    H3A C3 H3B . . 109.5 ?
    H3A C3 H3C . . 109.5 ?
    H3B C3 H3C . . 109.5 ?
    C1 C4 H4A . . 109.5 ?
    C1 C4 H4B . . 109.5 ?
    C1 C4 H4C . . 109.5 ?
    H4A C4 H4B . . 109.5 ?
    H4A C4 H4C . . 109.5 ?
    H4B C4 H4C . . 109.5 ?
    C6 C5 P1 . . 115.0(3) ?
    C6 C5 C8 . . 109.6(4) ?
    C7 C5 P1 . . 111.3(4) ?
    C7 C5 C6 . . 107.7(4) ?
    C7 C5 C8 . . 105.1(4) ?
    C8 C5 P1 . . 107.8(3) ?
    C5 C6 H6A . . 109.5 ?
    C5 C6 H6B . . 109.5 ?
    C5 C6 H6C . . 109.5 ?
    H6A C6 H6B . . 109.5 ?
    H6A C6 H6C . . 109.5 ?
    H6B C6 H6C . . 109.5 ?
    C5 C7 H7A . . 109.5 ?
    C5 C7 H7B . . 109.5 ?
    C5 C7 H7C . . 109.5 ?
    H7A C7 H7B . . 109.5 ?
    H7A C7 H7C . . 109.5 ?
    H7B C7 H7C . . 109.5 ?
    C5 C8 H8A . . 109.5 ?
    C5 C8 H8B . . 109.5 ?
    C5 C8 H8C . . 109.5 ?
    H8A C8 H8B . . 109.5 ?
    H8A C8 H8C . . 109.5 ?
    H8B C8 H8C . . 109.5 ?
    C10 C9 P1 . . 114.6(4) ?
    C10 C9 C11 . . 109.5(4) ?
    C10 C9 C12 . . 108.7(4) ?
    C11 C9 P1 . . 108.5(3) ?
    C12 C9 P1 . . 110.5(3) ?
    C12 C9 C11 . . 104.6(4) ?
    C9 C10 H10A . . 109.5 ?
    C9 C10 H10B . . 109.5 ?
    C9 C10 H10C . . 109.5 ?
    H10A C10 H10B . . 109.5 ?
    H10A C10 H10C . . 109.5 ?
    H10B C10 H10C . . 109.5 ?
    C9 C11 H11A . . 109.5 ?
    C9 C11 H11B . . 109.5 ?
    C9 C11 H11C . . 109.5 ?
    H11A C11 H11B . . 109.5 ?
    H11A C11 H11C . . 109.5 ?
    H11B C11 H11C . . 109.5 ?
    C9 C12 H12A . . 109.5 ?
    C9 C12 H12B . . 109.5 ?
    C9 C12 H12C . . 109.5 ?
    H12A C12 H12B . . 109.5 ?
    H12A C12 H12C . . 109.5 ?
    H12B C12 H12C . . 109.5 ?
loop_
    _geom_torsion_atom_site_label_1
    _geom_torsion_atom_site_label_2
    _geom_torsion_atom_site_label_3
    _geom_torsion_atom_site_label_4
    _geom_torsion_site_symmetry_1
    _geom_torsion_site_symmetry_2
    _geom_torsion_site_symmetry_3
    _geom_torsion_site_symmetry_4
    _geom_torsion
    _geom_torsion_publ_flag
    Zn1 P1 C1 C2 . . . . 43.7(4) ?
    Zn1 P1 C1 C3 . . . . 166.1(4) ?
    Zn1 P1 C1 C4 . . . . -71.7(4) ?
    Zn1 P1 C5 C6 . . . . 159.6(3) ?
    Zn1 P1 C5 C7 . . . . -77.7(4) ?
    Zn1 P1 C5 C8 . . . . 37.0(4) ?
    Zn1 P1 C9 C10 . . . . 164.3(3) ?
    Zn1 P1 C9 C11 . . . . 41.6(4) ?
    Zn1 P1 C9 C12 . . . . -72.6(3) ?
    C1 P1 C5 C6 . . . . -79.0(4) ?
    C1 P1 C5 C7 . . . . 43.8(4) ?
    C1 P1 C5 C8 . . . . 158.5(3) ?
    C1 P1 C9 C10 . . . . 43.9(4) ?
    C1 P1 C9 C11 . . . . -78.8(4) ?
    C1 P1 C9 C12 . . . . 167.1(3) ?
    C5 P1 C1 C2 . . . . -76.6(4) ?
    C5 P1 C1 C3 . . . . 45.8(5) ?
    C5 P1 C1 C4 . . . . 168.0(3) ?
    C5 P1 C9 C10 . . . . -77.7(4) ?
    C5 P1 C9 C11 . . . . 159.6(3) ?
    C5 P1 C9 C12 . . . . 45.5(4) ?
    C9 P1 C1 C2 . . . . 162.0(3) ?
    C9 P1 C1 C3 . . . . -75.6(4) ?
    C9 P1 C1 C4 . . . . 46.7(4) ?
    C9 P1 C5 C6 . . . . 42.4(4) ?
    C9 P1 C5 C7 . . . . 165.1(3) ?
    C9 P1 C5 C8 . . . . -80.1(4) ?
loop_
    _geom_hbond_atom_site_label_D
    _geom_hbond_atom_site_label_H
    _geom_hbond_atom_site_label_A
    _geom_hbond_site_symmetry_A
    _geom_hbond_distance_DH
    _geom_hbond_distance_HA
    _geom_hbond_distance_DA
    _geom_hbond_angle_DHA
    C3 H3C Cl1 8 0.98 2.88 3.479(6) 120.4
_shelx_hkl_file
;
   0  -1   0    0.42    0.27
   0   1   0    0.40    0.53
   0   1   0    0.08    0.32
   0   1   0    0.31    0.42
   0   2   0   21.40    1.94
   0  -2   0   20.25    1.76
   0   2   0   21.41    2.18
   0   2   0   19.71    1.98
   0  -2   0   19.02    1.65
   0  -2   0   21.68    1.89
   0   3   0    2.98    1.89
   0   3   0    2.71    1.52
   0  -3   0    0.70    1.10
   0   3   0    0.76    1.28
   0  -3   0    0.27    0.79
   0   4   0   54.95    4.81
   0   4   0   64.36    5.55
   0   4   0   64.22    5.18
   0  -4   0   62.34    4.38
   0   5   0   -2.63    1.68
   0   5   0   -0.37    2.32
   0  -5   0    0.22    0.82
   0   5   0   -0.08    1.58
   0   6   0  361.14   25.19
   0   6   0  360.79   24.20
   0   6   0  365.96   24.35
   0   7   0   -2.87    2.07
   0  -7   0   -0.14    0.98
   0   7   0    1.69    1.96
   0   7   0    2.18    2.77
   0   8   0  291.06   20.29
   0  -8   0  294.18   18.86
   0   8   0  296.74   21.39
   0   8   0  288.53   20.44
   0   9   0    0.14    2.40
   0  -9   0   -1.76    1.01
   0   9   0   -0.22    2.19
   0   9   0    0.91    3.11
   0  10   0    5.62    3.20
   0 -10   0    4.49    1.79
   0  10   0    6.61    3.86
   0  10   0    4.63    2.64
   0  11   0   -0.14    4.20
   0  11   0   -1.24    2.78
   0 -11   0   -0.03    1.43
   0  12   0   35.15    5.31
   0  12   0   25.47    6.10
   0 -12   0   27.96    3.75
   0  13   0   -3.17    3.14
   0 -13   0    0.11    1.65
   0  14   0   28.45    6.96
   0  14   0   34.97    6.08
   0 -14   0   32.78    4.33
   0 -15   0    0.07    1.90
   0  15   0   -2.87    3.83
   0  15   0    1.34    5.41
   1   0   0   -0.62    0.48
   1   0   0   -1.61    0.32
   1  -1   0    2.03    1.18
   1  -1   0   -0.42    0.86
   1  -1   0    0.61    0.56
   1   1   0   -0.17    0.33
  -1   1   0    0.72    0.91
   1  -1   0    1.04    0.82
  -1   1   0    1.87    1.14
  -1   1   0    0.77    0.54
  -1  -1   0    0.21    0.36
  -1   1   0    2.40    0.86
  -1  -2   0    0.00    0.58
   1  -2   0    0.15    0.82
   1  -2   0   -0.53    1.28
   1  -2   0   -1.43    1.30
  -1   2   0   -2.80    1.33
  -1   2   0   -2.95    1.59
  -1   2   0   -1.38    1.13
   1  -2   0    0.08    1.78
   1  -3   0    0.45    0.69
  -1   3   0   -1.05    1.64
  -1   3   0   -2.52    2.30
   1   3   0    4.92    1.22
  -1  -3   0   -1.09    0.63
   1  -3   0   -2.64    2.30
   1   3   0   -0.39    0.97
  -1   3   0   -1.49    1.89
  -1   4   0   -1.48    2.38
   1  -4   0   -1.16    1.53
  -1  -4   0    1.99    0.88
   1   4   0    3.16    1.79
   1   4   0    0.61    0.72
  -1   4   0   -4.73    1.83
   1  -4   0   -2.73    2.11
   1   4   0    1.67    1.66
  -1   4   0    0.25    1.72
  -1  -5   0   -0.34    0.85
   1   5   0   -1.85    1.82
   1   5   0   -1.84    1.04
   1  -5   0   -2.08    1.59
   1   5   0    2.31    2.18
   1  -5   0   -0.86    0.82
  -1   5   0    0.04    2.53
   1   5   0   -1.25    1.29
  -1   5   0   -0.79    1.95
   1  -5   0   -4.14    2.21
  -1   5   0    0.67    1.80
  -1   6   0    2.89    2.79
   1   6   0    2.71    1.78
   1   6   0    2.12    2.19
  -1   6   0   -2.46    1.89
   1  -6   0    1.69    3.25
  -1   6   0   -1.73    2.18
   1   6   0    0.20    1.44
  -1  -6   0    1.58    1.06
   1  -6   0    0.56    1.03
   1   6   0   -1.57    2.29
   1   7   0   -2.17    1.88
   1   7   0   -0.41    1.73
  -1   7   0    3.73    3.08
  -1   7   0    0.09    2.36
   1   7   0    1.74    2.58
   1  -7   0    0.27    1.04
   1   7   0   -3.17    2.24
  -1  -7   0    1.11    1.09
  -1   7   0    0.30    2.24
   1   8   0    3.92    2.74
  -1   8   0    1.56    3.37
   1   8   0    0.51    1.81
  -1   8   0   -1.61    2.01
  -1   8   0    1.19    2.63
   1   8   0   -1.63    2.02
   1  -8   0   -1.42    1.02
  -1  -9   0    1.02    1.15
   1  -9   0    2.52    1.29
   1   9   0   -1.06    2.89
  -1   9   0   -1.44    2.26
  -1   9   0    2.47    2.81
  -1   9   0   -1.37    3.19
   1   9   0   -2.00    1.95
   1   9   0   -1.65    2.41
   1  10   0    0.24    2.56
   1  10   0    1.11    2.23
   1  10   0   -4.49    3.13
  -1 -10   0   -1.51    1.06
  -1  10   0   -1.27    2.60
   1 -10   0   -1.06    1.17
  -1  10   0    4.12    3.70
   1  11   0   -3.38    2.49
   1  11   0    0.03    3.65
  -1  11   0    0.39    3.97
   1 -11   0   -0.34    1.41
  -1  11   0    2.18    2.89
  -1 -11   0    1.31    1.41
  -1 -12   0    1.65    1.65
  -1  12   0    3.66    3.18
  -1  12   0   -0.53    4.21
   1  12   0   -2.01    2.55
   1 -12   0   -0.99    1.48
   1  13   0   -2.17    4.64
  -1 -13   0   -1.55    1.44
   1  13   0   -1.49    3.13
   1 -13   0   -0.84    1.62
  -1  13   0   -4.67    4.41
  -1  14   0   -1.62    3.85
   1  14   0   -3.69    4.89
   1  14   0    5.04    3.71
  -1  14   0   -1.55    4.93
  -1 -14   0   -0.62    1.69
  -1 -15   0   -0.73    1.84
  -1  15   0   -4.70    5.08
   1  15   0    3.76    4.22
  -1  15   0    2.58    4.34
   1  15   0    4.01    5.16
   1 -15   0    0.17    1.92
   2   0   0  938.83   60.54
  -2   0   0  947.97   60.55
  -2   0   0  977.49   59.99
   2   0   0  971.70   63.51
   2   0   0 1000.00   62.12
  -2   0   0  993.93   62.13
   2  -1   0  213.60   13.17
   2  -1   0  194.43   13.68
  -2  -1   0  194.44   12.14
  -2   1   0  190.04   12.66
   2  -1   0  197.39   12.55
  -2   1   0  197.92   13.08
  -2   1   0  201.91   13.59
  -2   1   0  199.41   13.16
   2  -1   0  191.37   13.15
   2  -1   0  185.72   12.63
   2  -2   0  132.39   10.00
  -2   2   0  141.73    9.94
   2  -2   0  136.23    8.80
  -2   2   0  126.55    9.26
   2  -2   0  134.42    9.33
  -2   2   0  131.92    9.43
  -2   2   0  126.81    8.69
  -2  -2   0  125.80    8.32
   2  -2   0  134.17    9.39
  -2  -3   0  474.29   28.14
   2  -3   0  459.92   28.86
  -2   3   0  458.59   30.22
   2  -3   0  458.70   31.22
  -2   3   0  451.15   30.12
   2  -3   0  454.15   30.19
  -2   3   0  445.62   31.12
  -2   4   0    4.55    2.93
  -2   4   0    4.38    2.10
   2  -4   0    3.12    2.90
  -2   4   0    6.37    2.35
  -2  -4   0    6.90    1.22
   2  -4   0    4.73    2.21
   2  -5   0   61.00    6.69
  -2   5   0   73.29    6.53
   2   5   0   75.72    5.31
  -2   5   0   76.40    6.29
  -2   5   0   64.66    7.02
  -2  -5   0   71.38    5.11
   2   5   0   66.68    5.15
  -2  -6   0  280.92   17.44
   2  -6   0  270.92   19.42
   2  -6   0  264.33   20.48
  -2   6   0  264.07   19.14
   2   6   0  262.83   18.60
  -2   6   0  294.72   19.47
  -2   6   0  257.81   20.18
   2   6   0  287.55   18.80
   2   7   0   35.29    3.97
  -2   7   0   29.92    5.15
   2   7   0   29.25    3.55
  -2  -7   0   24.74    2.80
  -2   7   0   32.22    4.26
   2  -7   0   33.20    5.05
   2   7   0   28.58    2.71
  -2   7   0   25.21    4.31
   2  -7   0   24.58    3.92
   2   7   0   29.51    2.99
   2   8   0  134.46   10.66
  -2   8   0  136.42   11.31
   2  -8   0  140.07    9.66
   2   8   0  132.24    9.90
  -2   8   0  140.80   12.26
   2   8   0  138.28   10.09
  -2  -8   0  140.81    9.63
  -2   8   0  140.85   11.11
   2   8   0  144.66   11.10
   2  -8   0  141.82   11.69
   2  -9   0   11.77    2.11
   2   9   0    8.80    2.65
   2   9   0    7.12    2.37
  -2   9   0   15.16    3.60
   2   9   0    6.95    3.41
   2   9   0   10.83    3.39
  -2   9   0    4.50    3.98
  -2   9   0   11.95    3.93
  -2  -9   0    8.90    1.91
  -2 -10   0    1.80    1.44
  -2  10   0    7.77    4.58
   2  10   0   10.38    3.07
   2  10   0    2.26    2.45
  -2  10   0    1.96    2.85
   2 -10   0    1.80    1.44
   2  10   0   -3.14    2.83
   2  11   0   20.35    4.91
   2  11   0   22.60    4.08
   2 -11   0   30.85    3.56
  -2  11   0   32.37    5.20
  -2  11   0   24.72    5.99
  -2 -11   0   28.05    3.46
  -2 -12   0   85.65    7.19
   2  12   0   94.55    9.45
   2 -12   0   77.94    7.01
   2  12   0   85.56    8.00
  -2  12   0   86.42   10.24
  -2  12   0   92.08    9.33
   2 -13   0    2.38    1.93
  -2  13   0   -5.53    4.98
  -2 -13   0    3.29    1.96
  -2  13   0   -1.80    3.84
   2  13   0    3.84    4.53
   2  13   0   -1.29    2.71
   2  14   0   26.03    5.00
  -2 -14   0   20.47    3.55
  -2  14   0    6.51    5.71
   2 -14   0   18.99    3.50
   2  14   0   14.01    5.88
  -2  14   0   16.27    5.18
  -2  15   0   -6.07    3.43
   2  15   0    6.55    5.23
   2  15   0   -1.82    3.41
  -2  15   0   -4.33    4.71
  -2 -15   0    2.78    2.27
   2 -15   0   -1.75    1.90
   3   0   0    1.53    1.48
   3   0   0   -1.95    1.21
  -3   0   0   -0.71    0.58
  -3   0   0    1.50    1.10
   3   0   0    1.79    1.84
   3   1   0   -0.65    0.92
   3   1   0   -0.11    1.12
  -3   1   0   -0.80    1.40
   3  -1   0   -0.40    1.11
  -3   1   0   -0.55    1.35
   3   1   0   -0.65    1.39
   3  -1   0   -2.64    1.53
   3  -1   0    2.03    1.68
   3  -1   0    0.68    1.35
   3  -1   0    0.22    2.11
  -3   1   0   -1.41    1.92
  -3   2   0   -3.87    2.16
  -3   2   0   -0.88    1.40
  -3   2   0   -0.44    1.78
   3  -2   0   -2.95    1.66
   3  -2   0    1.67    1.40
   3  -2   0    0.87    1.95
   3  -2   0   -0.67    1.14
  -3  -2   0    0.40    0.77
   3  -2   0   -2.27    2.74
  -3   3   0    1.53    2.73
  -3   3   0   -0.72    1.31
  -3  -3   0    0.28    0.81
   3  -3   0   -3.00    1.19
   3  -3   0   -1.87    2.55
  -3   3   0    2.37    1.88
   3  -3   0    1.92    2.01
   3  -4   0   -0.30    2.12
  -3  -4   0    1.01    0.86
  -3   4   0    1.53    3.00
   3  -4   0    3.17    2.96
  -3   4   0    0.14    2.02
   3  -4   0    0.74    1.44
  -3   4   0   -1.57    1.24
  -3   5   0   -1.20    2.85
   3  -5   0    0.17    2.40
  -3  -5   0   -0.82    0.83
   3  -5   0   -3.19    2.99
  -3   5   0   -1.71    2.11
   3  -5   0   -1.23    1.40
  -3   6   0    2.12    2.75
  -3   6   0    0.03    3.48
   3  -6   0   -0.55    2.41
   3  -6   0   -2.51    3.20
  -3  -6   0   -0.84    0.86
  -3  -7   0    1.06    1.07
   3   7   0   -1.70    1.80
   3   7   0   -4.31    1.36
   3  -7   0   -0.61    3.41
   3  -7   0    0.16    1.52
  -3   7   0    5.14    3.69
  -3   7   0   -5.20    2.07
   3   8   0    0.61    2.25
  -3  -8   0    0.57    1.21
   3   8   0    0.82    1.99
   3  -8   0   -3.03    3.10
  -3   8   0   -1.65    3.34
   3  -8   0    4.23    2.66
  -3   8   0    1.70    2.67
   3   8   0    0.77    1.15
   3   9   0    1.22    1.49
   3  -9   0    0.39    1.21
  -3   9   0   -0.84    2.58
  -3  -9   0    1.40    1.32
   3   9   0    1.86    2.75
   3   9   0   -0.23    2.42
  -3   9   0    1.11    3.88
   3   9   0    0.95    2.06
   3  10   0    1.82    3.04
   3  10   0    1.91    2.38
  -3  10   0   -0.53    3.80
   3  10   0   -0.04    1.98
  -3  10   0   -0.08    2.80
   3  11   0   -0.18    2.70
  -3  11   0    0.88    4.37
   3  11   0   -2.55    3.20
  -3 -11   0    1.21    1.49
   3 -11   0   -0.74    1.46
  -3  11   0   -2.09    3.11
   3  11   0   -2.71    2.33
  -3 -12   0   -0.57    1.52
  -3  12   0   -0.89    3.09
   3 -12   0    1.30    1.56
   3  12   0    2.37    3.85
   3  12   0   -0.98    2.40
  -3  12   0   -1.56    4.32
   3  13   0   -0.22    4.22
  -3 -13   0   -0.67    1.66
  -3  13   0   -0.18    4.69
  -3  13   0    4.95    3.85
   3  14   0    1.67    4.64
  -3  14   0    3.45    4.09
   3 -14   0    1.25    1.88
   3  14   0   -6.40    2.68
  -3 -14   0    0.66    1.90
  -3  14   0    0.30    4.93
   3  15   0   -6.41    4.61
  -3  15   0   -1.33    5.62
   3  15   0   -0.99    3.30
  -3  15   0    0.91    4.13
  -3 -15   0    1.88    2.19
   4   0   0   52.77    4.70
  -4   0   0   48.45    3.77
   4   0   0   45.91    4.03
   4   0   0   41.05    4.22
  -4   0   0   44.19    4.30
   4  -1   0   85.49    6.66
  -4   1   0   85.14    6.46
  -4   1   0   86.47    7.10
   4   1   0   86.41    6.33
  -4   1   0   81.51    6.61
   4   1   0   86.60    6.43
   4   1   0   86.99    5.86
   4  -1   0   88.43    6.23
   4  -1   0   86.97    6.79
   4   1   0   77.94    6.60
   4  -1   0   84.54    6.54
   4  -1   0   83.27    7.37
  -4  -2   0    1.71    0.89
   4  -2   0    4.06    2.19
  -4   2   0    0.15    1.74
   4   2   0   -0.12    1.53
   4  -2   0    5.62    2.04
   4  -2   0    3.11    1.61
  -4   2   0    1.86    2.57
  -4   2   0    3.54    1.70
   4  -2   0    0.92    1.46
   4  -2   0    2.82    2.72
  -4  -3   0  205.96   13.33
   4  -3   0  213.58   15.84
  -4   3   0  211.91   14.86
   4  -3   0  219.30   14.10
  -4   3   0  207.80   14.09
  -4   3   0  207.80   15.61
   4  -3   0  204.65   14.99
  -4   4   0  129.67   10.63
  -4  -4   0  132.04    8.37
   4  -4   0  120.73    8.98
   4  -4   0  114.34    9.77
  -4   4   0  114.87    9.67
   4  -4   0  117.20   10.61
  -4   4   0  136.50    8.96
   4  -5   0   -2.69    2.82
   4  -5   0   -2.52    1.76
  -4   5   0   -0.19    2.30
  -4   5   0   -3.14    2.97
  -4  -5   0   -1.12    0.83
  -4   5   0    3.64    1.79
   4  -5   0   -3.79    3.49
   4  -6   0   33.25    5.49
  -4   6   0   19.05    4.61
   4  -6   0   32.16    3.46
  -4   6   0   25.21    4.10
   4  -6   0   23.04    4.04
  -4  -6   0   18.57    2.41
   4  -7   0    8.37    3.25
  -4   7   0    1.88    2.38
  -4  -7   0    4.38    1.45
   4  -7   0    1.21    3.54
  -4   7   0   -0.32    3.59
   4  -8   0   18.56    4.94
   4   8   0    5.44    1.84
  -4  -8   0    7.23    1.76
   4  -8   0    4.33    2.85
   4   8   0    9.43    2.17
  -4   8   0    4.79    3.04
  -4   9   0   61.87    8.25
   4   9   0   70.11    6.02
   4   9   0   55.43    5.49
  -4   9   0   56.71    6.93
   4  -9   0   64.25    7.86
  -4  -9   0   58.28    5.15
  -4  10   0   24.65    5.10
   4  10   0   30.81    3.54
  -4  10   0   33.06    6.49
  -4 -10   0   29.13    3.48
   4  10   0   26.88    2.96
   4  10   0   17.24    3.76
   4  11   0    4.84    3.33
   4  11   0    8.81    2.41
  -4  11   0    1.62    4.27
  -4  11   0    7.96    4.05
   4 -11   0    9.57    2.36
   4  11   0   10.21    3.03
  -4 -11   0   10.37    2.46
   4 -12   0   57.70    5.63
   4  12   0   59.79    6.98
  -4  12   0   42.99    8.38
   4  12   0   71.50    6.15
  -4  12   0   56.80    7.68
  -4 -12   0   50.20    5.45
  -4  13   0    4.60    5.29
   4 -13   0   -0.71    1.59
   4  13   0    2.67    4.13
  -4  13   0    8.70    4.37
  -4 -13   0    1.25    1.84
   4  13   0    1.02    2.84
   4  14   0    8.95    3.68
   4  14   0    2.38    4.61
  -4  14   0    8.39    6.81
   4 -14   0   10.53    2.70
  -4  14   0    9.74    4.96
  -4 -14   0    7.51    2.71
   4  15   0    4.25    3.74
  -4  15   0   -5.74    5.61
   4  15   0    3.01    5.09
  -4 -15   0   -1.03    1.70
   4 -15   0    2.05    2.07
  -4  15   0   -4.07    3.80
   5   0   0    1.66    1.83
  -5   0   0   -1.34    1.23
   5   0   0   -0.70    1.58
   5   0   0    1.62    2.27
   5  -1   0   -0.70    1.28
  -5   1   0    0.29    0.72
   5   1   0    0.54    1.88
   5   1   0   -2.08    1.89
   5   1   0    0.14    1.30
   5  -1   0   -1.90    1.67
   5  -1   0   -0.74    1.99
  -5   1   0   -1.24    1.06
   5   1   0    1.74    1.77
   5  -1   0   -1.01    2.50
  -5   1   0   -1.22    2.09
  -5   2   0    2.55    2.00
   5  -2   0    2.52    2.15
   5  -2   0   -1.01    1.44
   5   2   0    2.34    1.65
   5  -2   0    3.49    3.12
   5   2   0   -0.67    0.94
   5  -2   0    1.68    2.12
   5  -2   0   -0.72    1.64
  -5   2   0    3.12    2.65
  -5  -3   0   -1.41    0.79
   5  -3   0   -0.96    1.50
   5  -3   0    0.86    2.88
   5  -3   0   -5.31    1.99
   5   3   0   -0.26    1.70
  -5   3   0   -1.27    1.95
  -5   3   0   -2.33    2.42
   5  -4   0    1.06    2.35
   5  -4   0    2.78    3.37
  -5   4   0    1.49    3.02
  -5   4   0   -1.05    2.08
   5  -4   0    0.36    1.65
  -5  -4   0   -0.60    0.87
  -5   5   0   -1.33    2.14
  -5   5   0    4.98    3.42
   5  -5   0   -0.64    2.54
   5  -5   0    2.25    1.98
  -5  -5   0    0.25    0.96
   5  -5   0   -2.80    3.25
   5  -6   0    2.49    3.89
  -5  -6   0    0.02    0.95
  -5   6   0    1.13    3.46
   5  -6   0    0.35    2.06
  -5   6   0    0.03    2.18
   5  -6   0    1.41    3.04
  -5   7   0   -4.19    2.96
   5  -7   0    0.75    1.84
  -5   7   0    0.88    2.72
   5  -7   0    4.31    3.12
   5  -8   0    5.19    3.41
   5  -8   0   -1.48    3.94
  -5   8   0   -0.34    2.69
  -5   8   0   -7.85    3.39
  -5  -8   0    0.01    1.15
  -5   9   0    1.62    2.56
  -5   9   0   -2.54    3.51
   5  -9   0    4.73    4.49
  -5  -9   0   -0.04    1.26
   5   9   0   -0.60    1.59
  -5  10   0   -1.30    2.85
  -5  10   0   -3.78    3.82
  -5 -10   0    1.64    1.47
   5  10   0    3.36    2.41
  -5 -11   0    0.05    1.43
   5  11   0   -1.33    1.71
   5  11   0   -5.58    2.41
  -5  11   0   -2.72    4.63
   5  11   0   -2.24    2.14
  -5  11   0    7.36    3.84
   5 -12   0    1.80    1.83
   5  12   0   -2.56    2.92
   5  12   0    0.97    2.08
  -5  12   0   -1.26    4.94
  -5 -12   0    0.71    1.64
  -5  12   0   -2.17    3.48
  -5  13   0   -5.68    3.11
   5  13   0   -0.63    3.84
   5  13   0    0.29    2.47
   5 -13   0    1.14    1.93
  -5 -13   0   -0.54    1.76
  -5  13   0    6.08    5.87
   5  14   0   -3.02    2.97
  -5 -14   0    1.37    1.93
  -5  14   0   -1.89    5.63
   5  14   0   -2.56    4.18
   5 -14   0    3.77    2.12
  -5  14   0    8.02    4.66
  -5 -15   0   -1.51    1.79
  -5  15   0    0.72    4.25
   5 -15   0   -0.35    1.81
   5  15   0   -4.66    2.99
   6   0   0    0.30    1.76
   6   0   0    6.09    2.54
   6   0   0   -0.59    1.77
   6   1   0    1.70    2.07
   6   1   0   -0.71    1.37
   6   1   0    1.27    2.03
   6  -1   0    1.87    2.13
   6  -1   0    0.00    1.90
  -6   1   0    6.46    2.54
   6  -1   0    0.14    1.39
   6  -1   0   -0.83    1.73
  -6   1   0    1.47    1.59
  -6   1   0    0.48    1.15
   6  -1   0    4.38    2.89
   6   1   0    0.94    2.07
   6  -2   0   28.75    4.19
   6   2   0   38.44    3.57
   6  -2   0   32.41    3.81
   6  -2   0   32.33    3.66
   6   2   0   28.19    4.06
   6  -2   0   33.00    4.99
  -6   2   0   39.48    4.85
   6   2   0   33.96    3.31
   6  -2   0   34.90    4.16
  -6   2   0   49.20    4.29
   6   3   0   10.33    2.66
  -6   3   0    5.15    3.10
   6  -3   0    8.02    2.22
   6  -3   0    3.89    2.85
   6  -3   0    8.90    2.28
   6  -3   0   11.39    3.87
  -6   3   0    8.15    2.67
   6   4   0   58.46    5.43
  -6   4   0   46.16    6.10
   6  -4   0   43.60    5.47
   6  -4   0   38.21    6.16
   6  -4   0   52.18    4.99
  -6  -4   0   44.75    3.87
  -6   4   0   45.36    5.24
   6  -5   0   -1.55    1.76
  -6   5   0    4.29    2.80
   6  -5   0    0.17    2.58
   6  -5   0   -1.88    3.46
  -6   5   0    2.45    3.58
  -6  -5   0   -0.05    1.07
   6   5   0   -0.25    1.85
  -6  -6   0    3.67    1.40
   6  -6   0    9.76    4.49
  -6   6   0   10.20    3.22
   6  -6   0    5.32    2.37
  -6   6   0    2.49    3.76
   6  -6   0    8.17    3.34
   6  -7   0   59.27    7.79
  -6  -7   0   50.54    4.54
  -6   7   0   64.39    7.88
  -6   7   0   48.47    6.21
   6  -7   0   56.80    6.81
   6  -7   0   56.07    5.51
  -6  -8   0   34.00    3.64
   6  -8   0   30.57    6.72
   6  -8   0   31.50    5.46
  -6   8   0   33.60    5.30
  -6   8   0   34.05    6.60
   6  -9   0   39.16    7.58
  -6  -9   0   52.43    4.67
  -6   9   0   52.48    8.06
  -6   9   0   34.78    6.01
  -6 -10   0   35.61    4.00
  -6  10   0   38.14    7.24
  -6  10   0   29.11    5.71
   6  11   0   -2.69    2.49
  -6  11   0   -3.75    3.05
  -6 -11   0    1.50    1.69
  -6  11   0    1.86    4.67
  -6  12   0   11.48    4.53
   6  12   0    7.93    3.50
  -6  12   0    9.80    6.21
   6  12   0   10.28    2.24
  -6 -12   0   10.83    2.82
   6  13   0    4.70    2.60
   6  13   0    2.64    3.43
   6  13   0    5.52    3.81
   6 -13   0    2.63    2.12
  -6  13   0    9.56    6.51
  -6  13   0    4.11    4.16
  -6 -13   0    2.86    2.17
   6  14   0    1.34    4.09
  -6  14   0    1.52    4.22
  -6 -14   0   -0.83    1.96
   6 -14   0    0.58    1.89
   6  14   0   -6.31    2.60
   7   0   0   -0.43    2.80
   7   0   0    3.98    2.08
   7   0   0    1.57    1.87
  -7   1   0    2.03    2.61
   7  -1   0    0.50    1.94
   7  -1   0   -3.39    1.84
   7   1   0   -0.74    2.41
   7  -1   0   -2.32    2.78
   7  -1   0    2.18    1.67
   7   1   0   -1.18    1.59
  -7   1   0   -0.45    1.00
   7  -1   0    1.90    2.38
   7   1   0   -1.93    1.80
  -7   2   0   -1.54    1.83
   7  -2   0    1.37    2.30
   7   2   0   -0.42    2.10
   7  -2   0  -10.52    3.63
   7   2   0   -0.62    2.07
   7  -2   0   -1.14    2.31
   7  -2   0   -0.81    1.75
   7  -2   0   -1.85    2.48
   7   2   0   -0.29    1.96
   7   2   0   -0.70    1.31
   7  -3   0    2.87    1.99
   7  -3   0   -1.71    2.26
   7  -3   0   -3.91    3.39
   7   3   0   -1.10    1.19
  -7   3   0    3.48    2.21
   7   3   0    0.06    1.48
  -7   3   0    0.97    2.78
   7  -3   0   -0.77    1.72
   7   3   0   -1.03    1.77
  -7   4   0   -1.88    2.10
   7   4   0    2.22    2.12
   7  -4   0   -0.26    2.69
   7  -4   0    0.21    1.98
  -7  -4   0   -1.07    0.95
  -7   4   0   -4.11    2.85
   7  -4   0    0.12    3.54
  -7  -5   0   -0.50    1.06
  -7   5   0    0.41    2.41
   7  -5   0    3.54    2.90
  -7   5   0   -0.13    3.28
   7  -5   0   -0.12    1.87
   7   5   0    0.82    2.15
   7  -5   0   -2.49    3.75
   7  -6   0    3.09    3.38
   7  -6   0   -1.85    4.17
   7  -6   0   -2.40    1.78
   7   6   0   -0.49    2.09
  -7   6   0   -1.00    2.35
  -7   7   0   -5.11    3.42
   7   7   0   -0.22    2.07
  -7   7   0   -1.26    2.68
   7  -7   0    1.35    2.27
  -7  -7   0   -0.65    1.12
   7  -7   0   -7.36    3.66
   7  -7   0    2.79    3.64
  -7   8   0    3.05    4.72
   7   8   0   -2.40    2.29
  -7   8   0    3.67    3.29
   7  -8   0   -0.67    2.21
   7  -8   0   -1.31    4.88
   7  -8   0   -1.19    3.54
  -7  -8   0   -1.38    1.17
  -7   9   0    2.03    3.17
   7  -9   0    0.70    5.07
  -7   9   0    5.75    4.87
  -7  -9   0    1.32    1.50
   7   9   0   -2.51    2.36
  -7  10   0    4.56    3.59
   7  10   0    0.98    3.00
  -7  10   0    2.80    5.30
  -7 -10   0    0.21    1.50
  -7 -11   0    1.87    1.79
   7  11   0    4.95    3.47
  -7  11   0    9.25    5.53
  -7  11   0    5.46    3.90
  -7  12   0   -0.20    3.98
  -7 -12   0    1.15    1.74
  -7  12   0    4.50    5.65
   7  12   0   -1.97    2.56
   7  12   0    4.60    3.73
   7  13   0   -2.96    3.32
  -7  13   0    4.50    3.99
   7  13   0    0.30    3.46
  -7  13   0    3.18    5.96
   7  13   0   -0.34    2.03
  -7  14   0   -1.93    6.04
   7  14   0   -5.29    3.58
  -7 -14   0   -2.00    1.79
   7  14   0    1.92    2.73
  -7  14   0    0.02    4.54
   7 -14   0   -0.54    1.79
   8   0   0   87.20    6.85
   8   0   0   78.77    7.70
   8   0   0   75.30    6.92
   8   0   0   72.72    7.18
   8   1   0   16.65    2.77
   8   1   0   12.35    3.15
  -8   1   0   20.05    3.66
  -8   1   0   17.64    2.88
   8  -1   0   15.26    3.13
   8  -1   0   18.94    3.53
   8  -1   0   19.04    2.87
   8   1   0   14.50    3.46
  -8   1   0   20.51    2.16
   8  -1   0   20.74    3.74
   8  -1   0   17.42    4.34
   8   2   0   53.38    6.21
   8   2   0   68.70    5.12
  -8   2   0   65.38    6.82
   8  -2   0   57.62    5.54
   8  -2   0   58.19    7.13
   8  -2   0   56.29    5.86
   8   2   0   69.43    6.08
  -8   2   0   48.95    5.34
   8  -2   0   52.12    6.13
  -8   2   0   66.43    5.24
   8   2   0   68.08    5.97
   8  -3   0    3.07    2.17
  -8   3   0    1.56    2.42
   8   3   0   -0.33    1.76
   8  -3   0    2.39    3.51
   8  -3   0    3.87    2.13
   8   3   0   -1.41    2.04
   8  -3   0   -3.01    2.60
   8   3   0   -1.27    1.87
  -8   3   0   -4.86    2.93
   8  -4   0   13.12    2.95
   8  -4   0   23.57    4.52
  -8   4   0    8.83    4.12
   8  -4   0    9.70    4.82
  -8   4   0   10.63    3.27
   8  -4   0   16.90    3.01
   8   4   0   15.76    3.64
   8  -5   0   34.76    4.38
  -8  -5   0   30.35    3.30
  -8   5   0   28.80    4.71
   8  -5   0   33.93    5.39
   8   5   0   38.63    5.11
  -8   5   0   28.69    5.67
   8  -5   0   21.32    5.90
  -8  -6   0   14.20    2.41
   8  -6   0   13.90    5.65
  -8   6   0   17.08    4.09
  -8   6   0   14.56    4.92
   8   6   0   15.34    3.87
   8  -6   0   15.16    4.66
   8  -6   0   14.68    3.28
  -8   7   0   43.65    6.10
   8  -7   0   30.90    6.29
   8   7   0   43.68    5.91
  -8   7   0   38.80    6.92
   8  -7   0   45.69    5.37
   8  -7   0   37.09    7.39
  -8  -7   0   41.99    4.19
   8  -8   0    4.29    3.82
   8  -8   0    9.93    3.36
  -8   8   0   11.18    4.98
  -8  -8   0   16.49    2.66
   8  -8   0   19.36    6.39
  -8   8   0   21.90    4.73
   8   8   0   10.23    3.75
   8   9   0    3.26    3.20
   8  -9   0    4.53    6.09
  -8  -9   0    6.17    2.11
  -8   9   0    6.26    5.17
  -8  10   0   -8.71    4.00
   8  10   0    1.51    3.00
  -8  10   0    2.14    3.71
  -8 -10   0   -0.97    1.67
  -8  11   0    0.74    3.64
  -8 -11   0    2.82    1.85
   8  11   0    2.44    3.44
  -8  11   0   -1.17    5.27
  -8  12   0   -3.29    3.98
  -8 -12   0    0.30    1.85
  -8  12   0   -0.13    5.19
   8  12   0   -2.42    3.04
  -8  13   0   -2.47    4.12
  -8  13   0   -1.05    5.52
   8  13   0    0.82    3.16
  -8 -13   0    1.94    2.18
   8  13   0   -0.50    3.65
   9   0   0    0.98    2.19
   9   0   0    4.35    2.43
   9   0   0    0.01    2.87
   9   0   0    2.17    2.35
   9  -1   0    0.40    2.17
   9  -1   0   -1.32    3.28
   9   1   0   -1.82    2.90
   9  -1   0   -3.65    2.13
  -9   1   0    1.06    2.67
   9  -1   0   -1.62    1.56
   9   1   0   -0.80    1.87
   9  -1   0    0.68    2.44
   9   1   0    1.42    2.07
   9   2   0   -1.58    2.39
   9   2   0    2.43    2.68
  -9   2   0   -0.94    1.24
  -9   2   0    3.96    2.32
   9   2   0    0.18    1.74
  -9   2   0    3.32    3.52
   9  -2   0    4.05    2.09
   9  -2   0   -3.04    3.35
   9  -2   0    2.39    2.38
   9  -2   0    1.21    2.90
   9   2   0   -0.63    2.20
   9   3   0   -1.25    2.18
   9   3   0   -1.73    1.52
   9   3   0   -0.79    2.31
   9  -3   0   -0.61    1.95
  -9   3   0   -2.42    3.27
   9  -3   0    2.78    3.92
  -9   3   0   -1.69    1.37
   9  -3   0    2.70    2.05
   9   3   0   -1.71    2.37
   9  -3   0   -0.85    2.59
  -9   3   0    0.67    2.44
   9  -4   0    0.14    2.72
  -9   4   0    2.80    3.94
   9  -4   0   -0.82    1.87
   9  -4   0   -0.09    2.00
   9   4   0   -1.16    1.72
   9   4   0   -0.31    1.97
   9   4   0    0.17    2.58
  -9   4   0    2.20    2.71
   9  -4   0   -0.12    3.97
   9  -5   0    1.81    2.19
   9  -5   0   -0.50    3.33
  -9   5   0   -2.21    2.38
   9  -5   0   -4.66    3.82
   9   5   0    3.04    2.62
  -9   5   0   -4.08    3.59
  -9  -6   0    1.44    1.43
  -9   6   0   -1.19    2.69
  -9   6   0    3.13    4.37
   9  -6   0   -0.62    2.20
   9   6   0    0.05    2.45
   9  -6   0    4.10    5.39
   9  -6   0   -1.89    3.37
  -9   7   0    1.48    4.16
  -9   7   0   -0.39    3.41
   9   7   0    0.55    2.75
   9  -7   0    5.34    3.05
  -9  -7   0    0.95    1.51
   9  -7   0    1.95    3.75
   9  -7   0   -2.62    4.70
  -9  -8   0   -0.39    1.58
  -9   8   0    7.47    3.69
   9  -8   0    1.93    5.80
  -9   8   0   -0.57    4.24
   9  -8   0    3.16    4.53
   9  -8   0    0.47    3.04
   9   8   0   -0.35    2.71
  -9   9   0   -6.34    4.35
   9  -9   0   -7.05    5.90
  -9  -9   0   -1.95    1.62
  -9   9   0   11.16    4.20
   9   9   0    4.43    3.35
   9  -9   0    7.85    3.49
   9  10   0    0.29    3.26
  -9 -10   0    1.52    1.83
  -9  10   0   -1.05    3.53
  -9  10   0    2.18    5.31
   9  11   0    0.19    3.44
  -9 -11   0    1.41    1.84
  -9  11   0    2.43    4.26
  -9  11   0    1.01    5.40
  -9  12   0    0.27    4.33
  -9 -12   0   -0.45    1.94
  -9  12   0   -0.82    5.91
   9  12   0   -1.62    3.71
  -9  13   0   -2.70    6.61
   9  13   0   -0.68    4.38
  -9 -13   0   -2.01    2.00
  10   0   0   42.59    5.82
  10   0   0   45.79    6.44
  10   0   0   46.69    5.29
  10   0   0   54.54    5.69
  10   1   0   57.84    5.26
  10   1   0   45.26    5.98
  10  -1   0   48.32    4.94
  10  -1   0   37.73    5.45
  10  -1   0   56.55    5.86
  10  -1   0   44.65    5.78
  10   1   0   33.77    5.58
  10  -1   0   51.68    6.88
 -10   2   0   -2.17    1.31
 -10   2   0    0.50    2.32
  10  -2   0    3.09    2.94
  10   2   0    1.56    2.12
  10   2   0    5.43    2.96
  10  -2   0    0.23    2.44
  10  -2   0    1.63    3.74
 -10   2   0    1.11    3.11
  10  -2   0    0.49    1.96
  10   2   0    0.46    2.83
 -10   3   0   -1.88    3.71
  10  -3   0    4.26    2.56
  10  -3   0   -0.67    2.93
  10   3   0    3.85    1.98
  10   3   0    4.14    2.90
  10  -3   0    7.75    2.84
  10   3   0    5.01    2.86
  10  -3   0    5.12    4.61
  10   3   0    3.55    2.81
  10  -4   0    0.64    2.27
  10  -4   0   -1.62    3.20
  10  -4   0   -3.93    4.16
 -10   4   0    2.60    3.87
  10   4   0   -4.08    2.41
 -10   4   0   -0.77    2.68
  10   4   0   -0.99    2.46
  10   4   0    3.03    2.41
  10  -4   0   -1.57    2.15
  10  -5   0   53.06    7.16
 -10   5   0   46.15    7.48
  10   5   0   45.38    6.45
 -10   5   0   36.69    5.83
  10   5   0   53.88    4.86
  10   5   0   58.66    5.15
  10  -5   0   52.76    5.85
  10  -5   0   43.52    8.01
 -10   6   0   16.23    5.75
  10  -6   0   13.92    4.89
  10  -6   0   28.77    7.24
  10  -6   0   11.50    3.54
 -10   6   0   20.45    4.72
  10   6   0    7.76    3.68
  10  -7   0    2.60    3.12
 -10   7   0   -2.37    4.47
  10   7   0    1.37    3.09
  10  -7   0   -0.36    4.64
  10  -7   0   -5.85    5.96
 -10   8   0   11.24    5.81
  10   8   0    6.25    3.80
  10  -8   0    9.12    6.58
  10  -8   0    3.91    4.51
 -10  -8   0    8.41    2.38
  10  -8   0    9.38    3.78
  10   9   0    7.30    3.87
 -10   9   0   -2.98    5.50
  10  -9   0    3.37    3.34
  10  -9   0    9.60    7.07
  10  10   0    0.88    3.27
 -10 -10   0    0.58    1.84
 -10  11   0   -0.14    5.63
 -10 -11   0   -0.97    1.80
  10  11   0    1.31    3.94
 -10 -12   0    6.84    2.83
  10  12   0    9.15    4.89
 -10  12   0   11.62    6.91
  11   0   0    0.91    3.32
  11   0   0    1.14    2.85
  11   0   0    0.60    2.48
  11   0   0    1.51    2.64
  11   1   0    0.80    2.58
  11   1   0    1.89    2.55
  11  -1   0    5.42    3.01
  11   1   0   -0.54    3.32
  11  -1   0    1.89    2.25
  11  -1   0    2.42    2.87
  11   1   0   -0.68    2.36
  11   2   0   -0.71    2.56
  11  -2   0   -1.12    2.78
 -11   2   0    0.50    1.31
  11   2   0    4.79    3.62
  11   2   0   -1.46    2.29
  11  -2   0   -4.37    2.03
  11  -2   0   -1.19    3.90
  11  -3   0    2.76    2.51
  11  -3   0    3.05    2.70
  11   3   0   -0.46    3.08
  11   3   0    0.83    2.06
  11  -3   0    0.42    3.16
  11   3   0    0.64    3.00
  11  -3   0    0.01    4.38
  11   4   0   -2.45    1.87
  11  -4   0   -0.76    2.45
  11  -4   0   -2.33    2.21
  11  -4   0    3.77    3.55
  11   4   0   -1.32    2.42
  11   4   0    4.64    3.23
  11  -4   0    2.31    5.04
  11   5   0    0.75    2.90
  11   5   0    4.04    2.78
  11  -5   0    3.90    3.72
  11  -5   0   -1.95    2.45
 -11   5   0    5.27    4.85
  11   6   0    1.25    2.84
 -11   6   0   -2.31    4.46
  11  -6   0   -3.11    3.51
  11   6   0    0.85    2.29
  11  -6   0    1.87    5.91
  11  -7   0   -6.19    4.29
  11  -7   0   -3.15    2.64
  11   7   0   -0.46    2.90
  11  -8   0    1.79    2.93
  11   8   0    3.08    3.35
 -11   8   0   -3.49    4.71
  11  -8   0    5.63    6.60
  11   9   0    0.89    3.43
  11  -9   0   -1.73    2.86
  11  -9   0    1.93    6.72
 -11   9   0    8.30    6.34
 -11  -9   0   -0.83    1.59
  11  10   0   -5.66    2.96
 -11 -10   0   -2.21    1.59
 -11  10   0   -0.71    5.63
  11  11   0   -0.10    3.58
 -11 -11   0    1.39    2.00
 -11  11   0    8.28    6.66
 -11  12   0    2.71    7.27
  11  12   0   -0.63    3.88
 -11 -12   0   -0.36    2.04
  12   0   0   58.55    7.27
  12   0   0   53.82    7.72
  12   0   0   59.78    6.96
  12  -1   0   30.41    5.31
  12   1   0   35.77    6.17
  12  -1   0   33.88    5.45
  12   1   0   20.67    4.74
  12  -1   0   27.36    6.23
  12   1   0   37.36    5.92
  12  -2   0   10.15    3.78
  12   2   0   10.70    4.13
  12   2   0    4.55    3.10
  12   2   0   11.66    4.10
  12  -2   0   15.20    5.60
  12  -2   0    4.47    3.62
  12   3   0    1.85    2.83
  12   3   0    6.95    3.66
  12  -3   0    7.79    3.32
  12   3   0   13.43    3.06
  12  -3   0    8.84    3.26
  12  -3   0    6.27    4.00
  12  -3   0   14.02    5.63
  12  -4   0    1.89    5.38
  12   4   0    0.87    3.24
  12  -4   0    4.06    3.88
  12   4   0    1.90    2.28
  12  -4   0    0.21    2.47
  12   4   0   -0.11    2.94
  12  -4   0    0.81    2.99
  12   5   0    5.89    3.99
  12  -5   0   21.59    5.39
  12  -5   0    4.75    3.27
  12  -5   0   13.89    6.19
  12   5   0   11.96    2.64
  12   5   0   12.31    3.48
  12   6   0   14.46    3.51
  12  -6   0   17.64    5.73
  12  -6   0   21.46    7.34
  12   6   0   10.80    4.34
  12  -6   0    8.45    3.78
  12  -7   0    5.53    6.40
  12   7   0    6.72    2.66
  12  -7   0    7.30    3.71
  12   7   0    3.56    3.43
  12  -7   0   19.41    6.13
  12  -8   0    7.29    6.56
  12   8   0    6.79    4.11
  12  -8   0    4.93    3.52
  12   9   0    1.44    3.90
  12  -9   0   12.89    7.49
  12  -9   0    6.15    3.84
  12  10   0    6.12    4.78
  12 -10   0   -3.76    3.14
 -12 -11   0   -0.49    1.98
  13   0   0    1.13    3.08
  13   0   0   -4.39    4.53
  13   0   0    1.87    3.33
  13   1   0    1.48    4.32
  13  -1   0    2.19    3.56
  13  -1   0    3.44    4.76
  13   1   0    0.79    3.26
  13  -1   0   -0.82    2.88
  13   1   0    0.83    3.05
  13   2   0    8.24    3.82
  13  -2   0   10.36    4.53
  13   2   0   -0.64    2.81
  13  -2   0   -0.40    4.52
  13   2   0   -2.16    3.62
  13  -3   0    3.07    4.75
  13  -3   0    0.90    2.82
  13  -3   0   -0.67    3.05
  13   3   0    0.76    2.79
  13   3   0    0.79    3.73
  13   3   0   -1.10    3.00
  13  -4   0   -1.19    2.67
  13   4   0    7.36    3.65
  13  -4   0   -4.65    3.98
  13  -4   0  -10.89    4.41
  13   4   0   -6.72    1.99
  13  -4   0    4.12    3.26
  13   5   0    3.41    3.37
  13  -5   0    3.88    4.16
  13  -5   0    1.63    5.43
  13   5   0    1.15    3.18
  13  -5   0    4.07    3.22
  13   6   0   -2.35    3.14
  13   6   0    2.71    3.09
  13  -6   0   -3.72    4.15
  13  -6   0    1.93    6.02
  13  -6   0   -4.38    2.72
  13   7   0   -0.20    2.92
  13  -7   0   -5.91    4.39
  13  -7   0    3.81    6.43
  13   7   0    0.50    3.55
  13  -7   0    2.28    3.38
  13  -8   0    1.12    6.94
  13  -8   0   -1.60    2.93
  13   8   0    2.45    2.53
  13  -9   0    1.60    3.77
  13  -9   0    0.98    6.94
  13   9   0    6.82    4.28
  13 -10   0   -4.96    3.11
  13  10   0   -1.37    3.90
  14   0   0   68.82    8.10
  14   0   0   55.56    8.93
  14   0   0   69.21    8.48
  14  -1   0   -0.98    3.58
  14  -1   0    4.72    3.72
  14  -1   0   -1.73    4.84
  14   1   0    9.40    5.27
  14   1   0   -0.31    3.37
  14   1   0    1.65    3.46
  14  -2   0   -3.30    4.83
  14  -2   0   -0.40    3.05
  14   2   0   -0.79    3.21
  14  -2   0    1.17    3.91
  14   2   0   -1.05    4.43
  14   2   0    1.45    3.36
  14  -3   0   45.03    6.74
  14   3   0   44.06    7.02
  14   3   0   40.17    7.22
  14   3   0   42.10    5.88
  14  -3   0   40.31    7.40
  14  -3   0   43.56    8.96
  14   4   0    3.46    3.06
  14  -4   0    2.82    6.17
  14   4   0   -2.14    3.37
  14   4   0    3.60    4.01
  14  -4   0    1.08    3.18
  14  -4   0    5.18    4.62
  14   5   0   -2.23    3.62
  14  -5   0   -1.59    5.30
  14   5   0   -5.00    3.00
  14  -5   0    4.88    4.66
  14  -6   0   38.88    9.90
  14  -6   0   37.11    7.72
  14  -6   0   46.17    6.52
  14   6   0   37.02    5.62
  14   6   0   24.64    6.15
  14  -7   0    5.62    7.33
  14   7   0    9.73    3.88
  14  -7   0   -1.81    3.25
  14   7   0    2.45    3.98
  14  -7   0    8.56    5.47
  14   8   0   -1.45    4.00
  14  -8   0   -5.46    3.35
  14   8   0    5.04    3.16
  14  -8   0    7.64    7.84
  14   9   0   27.50    6.81
  14  -9   0   21.96    8.95
  14  -9   0   22.79    5.81
  15   0   0   -0.85    3.48
  15   0   0   10.94    5.83
  15   0   0    0.03    3.77
  15   1   0   -1.28    3.62
  15  -1   0    0.87    3.45
  15   1   0    0.09    3.37
  15  -1   0   -2.12    3.74
  15  -2   0   -0.26    5.44
  15   2   0    2.38    3.74
  15   2   0    2.16    4.65
  15  -2   0   -3.35    3.62
  15  -2   0    1.28    3.44
  15   2   0    3.58    3.82
  15  -3   0    2.72    6.12
  15  -3   0   -1.99    3.36
  15  -3   0    2.63    4.37
  15   3   0   -0.71    3.30
  15   3   0   -1.89    3.33
  15   3   0    8.16    5.22
  15   4   0    1.84    4.16
  15  -4   0   -1.69    6.30
  15   4   0    1.33    3.35
  15  -4   0    1.74    3.38
  15   4   0   -1.59    4.40
  15  -4   0    1.47    4.11
  15   5   0    1.66    3.13
  15   5   0   -3.40    4.11
  15   5   0   -0.68    3.85
  15  -5   0    3.02    4.95
  15  -5   0   -5.58    5.41
  15   6   0    2.90    4.40
  15   6   0   -0.95    3.60
  15  -6   0   -1.60    4.90
  15  -6   0   -1.46    7.33
  15   7   0   -1.81    3.95
  15   7   0    4.43    4.54
  15  -7   0   -6.50    6.06
  15  -7   0    4.76    4.05
  15   8   0    7.33    4.94
  15  -8   0    1.78    4.22
  15  -8   0   -5.81    6.67
  15   8   0   -1.04    3.76
  16   0   0   21.88    6.10
  16   0   0    8.89    6.21
  16   0   0   24.70    5.99
  16   1   0   13.14    6.35
  16   1   0    5.32    4.51
  16  -1   0    2.44    4.57
  16  -1   0   -1.32    5.54
  16   1   0   -1.28    3.81
  16  -1   0    1.90    4.16
  16  -2   0    9.89    4.86
  16   2   0    6.21    5.71
  16   2   0   14.34    4.92
  16  -2   0    7.68    5.17
  16   2   0    8.17    4.82
  16  -2   0   17.01    7.31
  16   3   0   95.99    9.60
  16  -3   0   83.21   12.76
  16  -3   0   83.13   11.01
  16   3   0   94.65   11.10
  16  -3   0   70.25    9.35
  16   3   0   76.23   10.38
  16  -4   0    5.98    4.27
  16   4   0    9.08    5.44
  16  -4   0    0.23    4.97
  16   4   0   -3.32    3.09
  16   4   0   -3.61    3.26
  16   5   0   16.65    5.78
  16   5   0   17.34    5.55
  16   5   0   13.32    4.55
  16  -5   0   -9.80    6.02
  16  -5   0    4.17    6.04
  16   6   0    0.78    4.45
  16  -6   0   12.75    6.29
  16  -6   0   -0.18    7.42
  16   6   0   -0.52    3.38
  16   6   0    2.42    4.74
  17   0   0    0.16    6.04
  17   0   0    2.24    4.48
  17   1   0   -1.39    5.85
  17   1   0   -0.66    4.17
  17  -1   0   -3.67    3.74
  17  -1   0    3.22    4.92
  17   2   0    6.37    4.79
  17   2   0    3.86    5.73
  17   2   0   -2.49    4.07
  17  -2   0    3.37    6.50
  17  -2   0   -5.04    3.62
  17  -2   0    3.35    4.96
  17   3   0   -5.18    3.72
  17   3   0    6.09    4.70
  17   3   0    2.56    5.68
  17  -3   0   -2.87    3.82
  17  -3   0    6.71    5.63
  17   4   0   -2.14    3.99
  17  -4   0   -3.95    4.88
  17   4   0    2.27    3.75
  17   4   0   -0.75    5.34
  17  -4   0   -1.33    6.93
   0   1  -1   -0.57    0.59
   0  -1   1    0.47    0.96
   0   1   1   -0.16    0.66
   0  -1   1    0.03    0.62
   0   1  -1   -0.42    0.83
   0   1   1   -0.04    0.24
   0  -1  -1   -0.21    0.79
   0   1   1   -0.51    0.79
   0  -1  -1    0.12    0.38
   0  -1  -1   -0.29    0.58
   0   1   1   -0.11    0.61
   0  -1  -1    0.08    0.26
   0   2   1   81.31    5.95
   0  -2  -1   76.91    5.45
   0   2   1   83.08    5.59
   0   2   1   76.97    5.53
   0  -2  -1   81.59    5.47
   0  -2   1   75.97    5.45
   0   2  -1   82.54    5.94
   0  -2  -1   77.70    5.07
   0  -2   1   76.94    5.14
   0   2  -1   71.27    5.49
   0  -2   1   92.88    5.59
   0   3   1    1.29    2.00
   0   3   1    0.61    1.58
   0   3   1   -0.37    1.27
   0  -3  -1   -0.35    0.70
   0  -3   1    0.48    0.79
   0  -3  -1    2.78    1.17
   0   3  -1    1.52    1.76
   0  -3   1   -0.38    1.25
   0   3  -1    0.28    1.54
   0   3  -1    0.07    1.18
   0   4  -1  174.61   12.12
   0  -4  -1  185.25   11.82
   0  -4  -1  182.01   11.39
   0   4  -1  183.36   12.41
   0   4   1  174.22   12.22
   0   4   1  166.31   12.85
   0   4   1  194.87   12.39
   0  -4   1  169.85   11.44
   0   4  -1  175.61   12.80
   0  -4   1  186.06   11.95
   0   5   1   -0.44    2.36
   0   5  -1    1.59    2.29
   0  -5   1   -0.37    0.86
   0   5   1   -1.03    1.55
   0   5  -1   -1.75    1.49
   0   5   1   -0.90    1.93
   0   5  -1    0.56    1.91
   0  -6   1   -1.63    0.77
   0   6  -1   -1.80    2.36
   0  -6  -1   -1.18    0.84
   0   6   1    1.07    1.79
   0   6  -1   -1.73    1.88
   0   6   1    3.62    2.76
   0   6  -1   -0.56    1.63
   0   6   1   -0.27    2.06
   0   7   1   -1.33    2.75
   0   7  -1   -1.67    2.65
   0  -7  -1    1.33    1.18
   0   7  -1    2.20    2.00
   0  -7   1   -0.51    0.98
   0   7   1    0.70    1.88
   0   7   1   -1.73    2.07
   0   7  -1    4.31    2.28
   0  -8  -1   12.40    2.07
   0   8  -1   11.51    3.02
   0   8  -1   25.57    3.68
   0   8  -1   14.51    3.74
   0   8   1   12.36    3.19
   0  -8   1   21.33    2.49
   0   8   1    5.98    2.69
   0   8   1   16.66    3.92
   0   9   1    0.07    2.34
   0   9   1    1.08    2.58
   0   9   1    2.03    3.34
   0   9  -1    1.53    2.34
   0  -9   1    0.12    1.22
   0   9  -1   -3.55    2.94
   0  10  -1    6.68    3.94
   0 -10   1    5.30    1.82
   0  10   1    4.18    2.74
   0  10  -1    0.58    2.86
   0  10   1   -0.69    3.39
   0 -10  -1    6.11    1.78
   0  10  -1    3.28    2.69
   0  10   1    4.19    3.05
   0  11  -1    2.27    3.80
   0 -11  -1    2.14    1.51
   0  11   1   -0.61    2.68
   0  11  -1    2.16    2.80
   0 -11   1   -1.11    1.35
   0  12   1    4.32    4.48
   0  12  -1    0.34    4.37
   0  12  -1    2.57    3.00
   0 -12   1    0.02    1.49
   0  12   1    6.07    3.43
   0 -12  -1    2.54    1.69
   0 -13   1   -1.63    1.44
   0 -13  -1   -0.41    1.53
   0  13   1   -2.67    4.51
   0  13   1   -7.37    2.76
   0  13  -1   -1.83    3.14
   0  13  -1   -5.65    4.51
   0 -14   1    1.53    1.91
   0  14  -1    4.40    3.91
   0  14   1   -4.73    3.17
   0  14   1   -0.72    4.66
   0 -14  -1   -0.97    1.52
   0  14  -1    3.93    4.98
   0 -15  -1    0.62    1.86
   0  15   1   -0.68    3.90
   0  15  -1   -3.62    5.24
   0 -15   1   -1.12    1.74
   0  15  -1   -1.11    3.70
   0  15   1    1.64    5.04
  -1   0   1    0.00    0.67
  -1   0   1    0.86    0.81
   1   0   1    1.16    0.44
   1   0   1    0.56    0.84
  -1   0   1   -0.57    0.57
  -1   0  -1   -0.50    0.79
   1   0  -1    2.10    0.78
   1   0  -1    0.80    0.58
  -1   0  -1    0.68    0.46
   1   0   1    1.15    0.67
   1   0  -1   -0.08    0.87
   1   0  -1   -1.46    0.58
  -1   1  -1  402.07   28.89
   1  -1  -1  435.69   28.20
  -1  -1   1  430.46   26.56
  -1  -1   1  423.01   27.35
   1  -1  -1  421.25   28.28
   1  -1  -1  436.32   27.16
   1  -1  -1  426.85   28.99
   1   1   1  425.20   26.53
  -1   1  -1  432.63   28.22
   1   1  -1  433.08   27.36
   1  -1   1  480.41   27.40
  -1   1   1  416.05   28.19
   1  -1   1  444.22   28.96
   1   1  -1  470.78   28.73
   1   1  -1  497.54   28.83
   1   1  -1  429.69   26.55
   1  -1   1  444.95   28.21
  -1   1   1  426.01   28.28
  -1   1   1  434.28   28.92
  -1  -1  -1  430.72   26.54
   1  -2  -1   20.47    2.90
  -1   2  -1   15.07    2.15
  -1   2  -1   17.21    2.34
  -1  -2   1   18.18    1.56
   1  -2  -1   19.10    2.12
  -1   2  -1   16.11    1.47
  -1   2  -1   13.14    2.64
   1  -2  -1   18.77    2.28
   1  -2  -1   14.95    1.72
  -1   2   1   17.33    2.15
   1  -2   1   20.14    2.71
  -1   2   1   14.42    2.54
   1  -2   1   19.99    2.18
   1   2  -1   19.50    1.84
   1   2  -1   16.74    1.71
  -1  -2  -1   17.91    1.51
  -1   2   1   16.53    2.40
   1  -2   1   23.15    2.21
  -1  -3   1   76.77    5.43
   1   3   1   87.90    5.92
   1  -3  -1   79.35    5.67
  -1   3  -1   85.24    6.95
   1   3   1   85.19    5.90
   1  -3  -1   64.90    6.82
  -1   3  -1   78.77    6.33
  -1   3  -1   84.62    6.48
  -1   3   1   79.30    6.56
   1  -3   1   81.75    6.86
  -1   3   1   79.28    6.26
  -1  -3  -1   78.58    5.38
  -1   3   1   78.82    6.87
   1   3  -1   94.34    6.22
   1   3  -1   79.95    5.99
   1   4   1  123.51    7.99
   1   4   1  132.32    8.72
  -1  -4   1  121.67    7.87
   1   4   1  119.49    7.97
  -1   4  -1  100.91    9.34
  -1   4  -1  117.66    8.91
   1   4   1  113.51    8.59
   1  -4  -1  113.38    9.29
   1  -4  -1  119.60    8.68
  -1   4  -1  122.29    8.80
   1  -4   1  118.52    9.34
   1   4  -1  122.22    8.01
   1   4  -1  121.26    8.19
  -1   4   1  110.79    8.94
  -1  -4  -1  110.71    7.74
   1   4  -1  123.49    8.84
   1  -4   1  118.84    8.66
  -1   4   1  118.43    8.73
  -1   4   1  122.53    9.49
   1   4  -1  123.89    8.61
   1   5   1  188.50   12.99
   1   5   1  207.56   13.87
   1   5   1  204.37   13.12
  -1  -5   1  192.39   12.55
   1  -5  -1  193.79   14.27
  -1   5  -1  210.70   13.95
   1  -5  -1  204.52   12.52
   1  -5  -1  201.57   13.50
  -1   5  -1  182.70   14.38
  -1   5  -1  185.99   13.72
   1   5   1  192.47   13.79
   1   5  -1  183.71   12.99
  -1  -5  -1  197.27   12.47
   1   5  -1  187.11   13.66
  -1   5   1  205.71   13.98
  -1   5   1  188.90   14.46
   1  -5   1  197.48   14.36
   1   5  -1  200.91   14.00
   1   5  -1  200.11   13.22
   1  -5   1  194.80   13.52
  -1   5   1  181.61   13.61
  -1   6  -1    1.73    2.14
  -1  -6   1    4.09    1.29
   1   6   1    1.49    2.29
  -1   6  -1    3.56    2.28
   1   6   1    8.46    2.12
   1   6   1    7.03    2.70
   1   6   1    3.41    1.74
  -1   6  -1    5.49    2.98
   1  -6  -1    3.93    1.25
   1  -6  -1   -0.87    3.17
   1  -6   1    5.55    1.37
   1   6  -1    4.42    2.34
  -1   6   1    6.57    3.11
   1  -6   1    0.86    3.52
   1   6  -1    5.00    2.02
  -1   6   1    9.03    2.77
   1   6  -1    4.90    2.64
   1  -6   1   -1.14    4.45
  -1  -6  -1    4.16    1.23
   1   6  -1    7.26    1.67
  -1   6   1    6.63    2.40
  -1   7  -1  356.97   23.99
   1   7   1  345.97   24.44
  -1   7  -1  342.80   24.99
   1   7   1  355.30   23.38
   1  -7  -1  360.71   22.12
   1   7   1  357.22   23.51
  -1  -7   1  344.57   22.16
  -1   7  -1  365.12   24.12
   1   7   1  361.94   24.43
   1   7  -1  338.37   24.25
   1   7  -1  331.99   23.21
  -1   7   1  344.07   23.91
  -1  -7  -1  337.63   22.04
  -1   7   1  354.15   25.12
   1   7  -1  348.68   23.53
  -1   7   1  357.59   24.18
   1  -7   1  353.62   22.20
   1  -8  -1    1.01    1.11
   1   8   1   -1.25    1.79
  -1   8  -1    2.76    2.51
   1   8   1    1.08    2.71
  -1   8  -1    2.39    2.48
  -1  -8   1   -0.68    1.06
   1   8   1   -0.82    2.03
  -1   8  -1   -2.78    2.86
  -1   8   1    2.42    2.44
   1  -8   1    0.82    1.15
  -1   8   1    3.33    3.35
   1   8  -1   -2.74    1.88
   1   8  -1   -0.07    2.66
   1   8  -1    1.01    1.84
  -1  -8  -1    0.29    1.00
  -1   8   1   -2.45    2.41
   1   9   1   -1.07    2.34
   1   9   1    0.41    2.17
  -1  -9   1   -0.54    1.12
  -1   9  -1   -2.84    3.14
   1  -9  -1   -1.74    0.96
   1   9   1   -1.54    2.87
  -1   9  -1    0.33    2.82
  -1   9  -1    1.81    2.45
   1  -9   1    2.30    1.33
  -1   9   1    0.47    2.32
   1   9  -1    1.66    3.07
   1   9  -1    0.89    2.11
  -1  -9  -1    2.30    1.27
  -1   9   1   -6.10    3.10
  -1   9   1   -2.47    2.67
   1   9  -1   -0.46    2.28
   1  10   1    4.23    2.47
  -1 -10   1    6.24    1.84
   1 -10  -1    8.58    2.04
  -1  10  -1    4.36    2.98
   1  10   1    4.89    2.89
  -1  10  -1    4.55    3.79
   1  10   1    9.75    4.00
   1  10  -1    9.35    3.94
  -1  10   1    1.30    3.49
   1  10  -1    6.11    2.78
  -1  10   1    8.70    3.32
   1  10  -1    9.78    3.24
  -1 -10  -1    6.25    1.82
   1 -10   1    9.95    2.11
   1 -11  -1    6.64    1.91
  -1  11  -1    2.66    3.11
  -1 -11   1    6.74    2.03
   1  11   1    2.99    2.94
  -1  11  -1    7.42    4.46
   1  11   1    6.93    4.24
  -1  11   1    6.56    3.43
  -1  11   1    2.52    4.30
   1  11  -1    6.58    4.22
  -1 -11  -1    4.54    1.74
   1  11  -1    7.68    3.25
   1 -11   1    4.73    1.89
   1  12   1   -4.34    3.74
  -1  12  -1    1.88    4.55
  -1 -12   1    3.67    1.85
   1  12   1   -0.26    2.85
   1 -12  -1    2.31    1.70
  -1  12  -1    1.02    3.11
  -1  12   1    2.45    3.31
  -1 -12  -1    1.14    1.65
  -1  12   1    8.47    4.74
   1  12  -1    1.49    2.95
   1 -12   1    3.49    1.84
   1  13   1   43.19    7.58
  -1 -13   1   42.33    5.00
  -1  13  -1   46.98    6.84
  -1  13  -1   52.45    8.54
   1 -13  -1   46.05    5.02
   1  13   1   54.61    6.57
  -1 -13  -1   40.78    4.83
  -1  13   1   51.06    8.09
   1  13  -1   48.80    7.96
   1 -13   1   63.41    5.72
  -1  13   1   51.72    7.03
   1  13  -1   58.01    6.78
  -1  14  -1   -9.86    3.26
   1 -14  -1   -0.82    1.53
  -1  14  -1   -8.49    5.06
   1  14   1   -4.84    4.19
   1  14   1    0.96    3.48
  -1 -14   1   -0.94    1.65
  -1  14   1   -1.80    4.10
  -1  14   1    4.13    5.07
  -1 -14  -1   -2.03    1.65
   1 -14   1    0.57    1.80
   1  14  -1   -3.80    3.09
   1  14  -1    6.13    5.41
   1  15   1   -1.04    3.77
  -1  15  -1   -1.47    3.75
  -1 -15   1   -0.07    2.01
  -1  15  -1   -3.83    5.28
   1 -15  -1    1.28    1.80
   1  15   1    2.06    4.74
  -1  15   1   -0.80    5.16
   1  15  -1   -0.20    4.03
   1  15  -1   -0.17    5.22
  -1  15   1   -1.51    4.14
   1 -15   1    4.00    2.44
  -1 -15  -1    2.49    2.20
  -2   0  -1    1.48    0.56
  -2   0  -1    0.52    1.20
  -2   0   1    1.97    1.08
   2   0  -1   -1.14    1.03
   2   0  -1   -0.37    1.01
  -2   0  -1    0.61    0.83
  -2   0   1    1.37    0.65
  -2   0   1   -0.08    1.01
  -2   0  -1   -0.61    0.55
   2   0  -1    0.82    0.97
   2   0   1   -0.18    1.30
   2   0  -1    1.83    1.57
   2   0   1   -0.32    0.98
  -2   0   1    1.14    0.74
  -2   0   1    1.61    1.25
  -2   1  -1    8.87    1.56
   2  -1  -1   10.97    1.96
  -2  -1   1   10.72    1.13
   2  -1  -1   10.81    1.82
  -2   1  -1   14.39    2.49
   2  -1  -1   11.62    2.41
  -2  -1   1   13.32    1.78
   2  -1  -1   12.49    1.63
  -2   1  -1   12.94    1.83
  -2   1   1    8.74    2.13
   2  -1   1    9.84    1.51
   2  -1   1   16.03    1.97
  -2   1   1   10.78    1.55
  -2   1   1   11.40    1.90
  -2   1   1   11.73    1.87
   2  -1   1   10.45    1.48
   2   1  -1   11.99    1.71
   2  -1   1   15.62    2.40
   2   1  -1   11.68    1.36
   2   1  -1   12.03    1.43
   2  -2  -1    6.16    2.15
  -2   2  -1    5.48    1.83
   2  -2  -1    5.44    1.75
  -2  -2   1    5.55    0.98
  -2   2  -1    6.03    1.29
   2  -2  -1    7.81    2.71
  -2   2  -1   12.08    2.75
   2  -2  -1    6.83    1.49
   2  -2   1    5.60    1.47
  -2   2   1    6.63    2.29
   2  -2   1    6.65    1.21
  -2   2   1    5.93    1.83
   2  -2   1    3.43    1.77
   2   2  -1    7.64    1.67
   2  -2   1    9.72    2.70
  -2   2   1    9.35    2.11
  -2  -2  -1    8.56    1.04
   2  -2   1    7.73    2.05
   2  -3  -1  122.08    9.60
   2  -3  -1  118.88    8.17
  -2   3  -1  118.92    7.87
  -2   3  -1  110.94    8.84
   2  -3  -1  126.39    9.04
  -2   3  -1  126.50    9.01
  -2   3  -1  125.32    9.79
  -2   3   1  121.78    9.59
   2  -3   1  110.13    9.56
  -2   3   1  117.88    9.07
   2  -3   1  113.65    8.78
  -2  -3  -1  115.39    7.67
  -2   3   1  120.67    8.74
  -2   4  -1   18.50    2.91
  -2   4  -1   28.20    3.95
   2  -4  -1   19.48    3.10
  -2   4  -1   21.12    3.23
  -2  -4   1   18.83    2.05
   2  -4  -1   20.78    3.79
   2  -4  -1   20.71    2.33
  -2   4   1   19.91    3.66
  -2  -4  -1   18.94    1.96
  -2   4   1   25.44    3.17
   2  -4   1   11.52    3.35
  -2   4   1   20.05    3.38
   2  -4   1   19.60    2.93
   2   5   1    0.18    1.39
  -2   5  -1    0.53    2.32
  -2   5  -1    1.82    2.15
  -2   5  -1    2.45    2.84
   2   5   1    0.19    1.26
  -2  -5   1    0.44    0.93
   2  -5  -1   -1.73    2.75
  -2  -5  -1    0.29    0.92
  -2   5   1    5.89    2.43
   2   5  -1    0.21    1.43
   2   5  -1    4.35    1.75
  -2   5   1    0.44    2.82
  -2   5   1    1.42    2.13
   2  -5   1    1.32    2.81
   2  -5   1    0.86    1.71
   2   6   1   -2.22    1.64
  -2  -6   1   -0.46    0.93
  -2   6  -1    2.13    3.45
   2  -6  -1    0.96    3.84
  -2   6  -1    7.55    2.67
   2  -6  -1    5.51    5.08
  -2   6  -1   -1.07    2.45
   2   6   1    4.54    2.10
   2   6  -1   -0.03    1.30
   2   6  -1    1.71    2.02
   2   6  -1   -0.45    2.20
   2  -6   1  -11.81    3.09
  -2   6   1    2.24    2.90
   2  -6   1   -0.18    4.65
  -2   6   1    2.64    2.43
  -2  -6  -1    0.78    1.01
   2   6  -1    0.81    1.02
  -2   6   1   -0.86    3.17
   2  -7  -1    3.47    3.34
   2  -7  -1    1.78    1.17
   2   7   1    2.90    1.68
   2   7   1    5.66    2.37
   2   7   1    3.16    1.36
   2   7   1    6.35    2.56
  -2   7  -1    2.22    2.69
  -2   7  -1    4.93    2.51
  -2   7  -1    6.22    3.58
   2  -7  -1    2.82    2.56
  -2  -7   1    2.45    1.21
   2  -7   1    1.89    3.16
   2   7  -1    2.78    1.74
  -2   7   1    1.61    3.36
   2   7  -1    1.86    2.19
   2   7  -1    0.45    1.38
  -2  -7  -1   -1.07    0.99
  -2   7   1    2.28    2.56
  -2   7   1    3.39    2.89
   2   7  -1    3.44    2.60
   2  -7   1    4.45    2.78
   2  -8  -1   32.83    3.26
   2   8   1   32.66    3.50
   2   8   1   34.36    4.26
   2   8   1   35.86    4.65
  -2   8  -1   32.93    5.52
  -2   8  -1   41.63    5.08
   2  -8  -1   26.01    4.88
  -2  -8   1   30.22    3.22
   2   8   1   30.00    3.55
  -2   8  -1   45.09    4.85
  -2   8   1   33.85    5.45
   2  -8   1   31.62    3.33
   2   8  -1   34.98    3.77
  -2   8   1   32.59    4.50
  -2   8   1   39.71    4.99
   2   8  -1   26.26    4.07
  -2  -8  -1   30.06    3.23
   2  -8   1   38.71    5.36
   2   8  -1   24.36    3.26
   2   8  -1   36.42    4.65
   2   9   1   27.50    4.51
   2   9   1   24.80    3.56
  -2   9  -1   15.03    5.07
   2  -9  -1   19.62    2.66
   2   9   1   23.90    4.05
  -2   9  -1   18.78    3.94
   2   9   1   23.36    3.26
  -2  -9   1   21.41    2.78
  -2   9  -1   20.62    4.35
   2   9  -1   12.60    3.73
   2   9  -1   22.11    4.19
   2   9  -1   19.44    3.35
   2  -9   1   22.34    2.86
   2   9  -1   24.76    3.24
  -2   9   1   20.62    4.09
  -2   9   1   26.57    5.35
  -2   9   1   30.42    4.89
  -2  -9  -1   23.11    2.80
   2  10   1   -1.93    2.08
  -2 -10   1    0.92    1.36
  -2  10  -1    2.71    4.20
   2  10   1   -1.73    2.53
   2  10   1   -2.13    2.91
   2 -10  -1    0.48    1.32
  -2  10  -1   -0.54    2.81
   2  10  -1    2.33    2.58
  -2 -10  -1    0.34    1.35
   2  10  -1    3.84    2.37
  -2  10   1    0.83    3.92
  -2  10   1    1.63    2.85
   2 -10   1    0.77    1.43
   2  10  -1   -2.63    3.01
  -2  11  -1    5.97    3.46
  -2  11  -1   -0.33    4.23
   2  11   1    0.79    2.67
   2  11   1    3.33    3.73
   2 -11  -1    1.28    1.48
  -2 -11   1    3.36    1.82
   2  11  -1   -3.76    3.23
   2  11  -1   -2.74    2.45
  -2  11   1    0.93    2.88
   2 -11   1    4.77    1.81
  -2 -11  -1    5.93    1.86
  -2  11   1    0.73    3.96
  -2  12  -1   -1.78    3.07
  -2  12  -1    1.57    4.72
   2 -12  -1    4.62    1.96
  -2 -12   1    0.88    1.71
   2  12   1    7.74    4.23
   2  12   1    3.95    2.85
   2  12  -1   -1.34    2.75
   2  12  -1    4.01    4.07
  -2  12   1   -1.25    3.33
   2 -12   1    1.67    1.70
  -2 -12  -1    4.95    1.98
  -2  12   1   -4.70    4.10
   2  13   1    2.24    3.21
   2 -13  -1    3.94    2.07
  -2  13  -1    4.49    3.95
   2  13   1    3.47    4.52
  -2  13  -1   -9.62    4.95
  -2 -13   1    1.46    1.94
  -2  13   1   -2.48    4.75
  -2 -13  -1    2.93    1.97
   2  13  -1    3.50    4.36
   2  13  -1   -0.06    3.21
  -2  13   1   -1.02    3.43
  -2 -14   1   16.24    3.39
   2  14   1    0.29    4.81
   2 -14  -1   14.44    3.03
  -2  14  -1    9.65    4.74
   2  14   1   11.85    4.17
  -2  14  -1   21.61    6.93
   2 -14   1   11.45    3.08
   2  14  -1    4.63    5.45
  -2  14   1    6.56    4.51
   2  14  -1    7.48    3.84
  -2  14   1    9.49    5.98
  -2  15  -1    2.21    5.32
  -2  15  -1   -4.26    3.74
   2  15   1   -1.93    3.40
  -2 -15   1    0.79    2.18
   2 -15  -1    1.91    1.91
   2  15   1    1.02    4.84
  -2  15   1    6.67    5.78
  -2 -15  -1    1.24    1.97
   2 -15   1   -1.53    1.64
  -2  15   1    3.49    4.61
   2  15  -1   -5.10    4.65
   2  15  -1   -4.58    3.37
  -3   0  -1    0.62    0.69
   3   0   1   -0.74    1.36
  -3   0   1   -0.90    1.49
   3   0  -1    0.93    1.42
  -3   0   1    0.70    0.74
   3   0  -1   -1.01    1.77
   3   0  -1   -1.05    1.33
   3   0  -1    0.94    1.27
  -3   0   1    0.29    1.16
  -3   0  -1   -0.49    0.65
  -3   0  -1    2.46    1.14
  -3   0   1   -0.81    1.36
   3   0   1   -1.57    1.69
   3   1   1   72.69    5.24
   3  -1  -1   68.21    6.36
   3  -1  -1   77.34    5.78
  -3   1  -1   68.51    5.46
   3  -1  -1   69.83    5.86
  -3   1  -1   71.88    5.56
   3  -1  -1   73.87    5.35
   3  -1  -1   71.04    5.39
  -3  -1   1   74.74    4.84
  -3   1  -1   76.92    6.20
   3   1   1   73.03    5.24
  -3  -1   1   75.06    5.76
  -3   1   1   70.88    5.56
   3  -1   1   73.81    5.47
   3  -1   1   74.77    5.28
   3   1  -1   70.92    5.59
   3  -1   1   75.65    5.77
   3  -1   1   65.48    6.21
  -3   1   1   62.94    6.12
  -3   1   1   66.68    5.51
   3   1  -1   70.66    5.41
   3   1  -1   79.56    5.47
  -3   2  -1  133.80    9.81
  -3   2  -1  147.24   10.64
   3  -2  -1  133.49    9.32
   3  -2  -1  132.81    9.88
   3  -2  -1  133.96   10.00
   3  -2  -1  137.74   10.88
  -3   2  -1  138.91    9.31
  -3  -2   1  144.35    8.76
  -3   2   1  123.30   10.31
   3   2  -1  135.42    9.57
   3  -2   1  128.05    9.86
  -3  -2  -1  136.39    8.73
   3  -2   1  124.81    9.15
   3  -2   1  140.47    9.33
  -3   2   1  137.50    9.84
   3  -2   1  131.12   10.54
   3  -2   1  141.31    9.96
  -3   2   1  152.61    9.46
   3  -3  -1    2.47    1.53
   3  -3  -1    6.10    2.99
   3  -3  -1    6.80    2.41
  -3   3  -1    7.19    3.20
  -3   3  -1    3.84    1.53
  -3  -3   1    3.40    1.00
  -3   3  -1    6.89    2.14
   3  -3   1    3.52    1.62
  -3   3   1    4.17    2.06
   3  -3   1    5.09    2.27
  -3   3   1    4.27    2.76
   3   3  -1    1.82    1.79
   3  -3   1    4.60    2.79
  -3  -3  -1    6.50    1.10
  -3   4  -1  294.90   18.65
   3  -4  -1  287.99   20.88
   3  -4  -1  293.54   20.03
  -3  -4   1  289.41   18.20
   3  -4  -1  294.17   18.86
  -3   4  -1  292.76   19.91
  -3   4  -1  285.34   20.97
  -3  -4  -1  294.93   18.16
   3  -4   1  280.55   19.92
  -3   4   1  294.86   19.91
  -3   4   1  283.44   20.81
   3  -4   1  292.23   20.86
   3  -4   1  278.72   18.85
   3  -5  -1  192.50   12.78
   3  -5  -1  186.59   14.77
  -3   5  -1  187.18   12.41
   3  -5  -1  187.81   13.80
  -3   5  -1  189.37   14.86
  -3   5  -1  171.98   13.66
  -3  -5   1  191.93   12.23
  -3  -5  -1  188.86   12.15
  -3   5   1  184.82   13.69
   3  -5   1  178.71   14.61
   3  -5   1  210.57   13.90
  -3   5   1  178.07   14.41
  -3  -6   1    8.97    1.62
   3  -6  -1    8.20    3.00
  -3   6  -1    9.40    3.20
   3  -6  -1   10.56    4.10
   3  -6  -1   10.17    2.11
  -3   6  -1    4.09    3.90
   3   6  -1   10.30    1.80
  -3   6   1   10.67    3.01
  -3   6   1   10.51    3.97
   3  -6   1   11.78    3.08
  -3  -6  -1    8.62    1.58
   3  -6   1   12.40    3.99
   3  -7  -1   54.50    6.21
   3   7   1   63.53    5.72
  -3  -7   1   77.29    5.64
  -3   7  -1   73.80    7.08
   3  -7  -1   81.81    8.06
   3   7   1   85.11    6.04
  -3   7  -1   75.84    8.34
  -3   7   1   63.70    6.85
   3   7  -1   76.28    6.24
  -3  -7  -1   79.84    5.65
   3  -7   1   71.77    7.89
  -3   7   1   69.90    7.92
   3   7  -1   74.08    5.90
   3   8   1    0.79    1.13
  -3  -8   1    1.86    1.29
   3   8   1   -0.39    2.04
   3  -8  -1   -9.66    2.65
  -3   8  -1   -2.44    2.17
  -3   8  -1   -4.00    3.53
   3  -8  -1   -2.49    2.40
   3   8   1   -0.16    2.29
   3   8   1    1.28    1.33
   3  -8   1    0.95    3.65
  -3   8   1   -0.53    3.18
   3   8  -1   -0.18    1.48
  -3  -8  -1   -0.42    1.15
  -3   8   1   -0.71    2.55
   3   8  -1    5.80    2.63
   3   8  -1   -2.52    1.12
   3   8  -1   -3.54    1.86
   3  -9  -1    7.42    1.83
   3   9   1    5.66    2.80
   3   9   1    4.35    1.79
   3   9   1    1.91    2.17
  -3  -9   1    4.99    1.71
   3   9   1    5.46    3.21
  -3   9  -1    4.58    3.00
  -3   9  -1    5.93    4.28
  -3  -9  -1    3.61    1.51
   3   9  -1    7.54    3.12
   3   9  -1    2.96    1.75
   3  -9   1    6.36    1.78
   3   9  -1    0.64    2.68
  -3   9   1    2.22    2.91
  -3   9   1    4.24    4.03
   3   9  -1    5.94    2.28
  -3  10  -1   68.82    8.50
  -3 -10   1   60.91    5.19
   3  10   1   54.19    5.28
   3  10   1   51.35    5.47
   3 -10  -1   43.13    4.78
  -3  10  -1   57.80    6.72
   3  10   1   59.17    6.43
   3  10  -1   54.60    5.18
   3 -10   1   54.96    5.17
  -3 -10  -1   53.54    5.12
   3  10  -1   62.03    5.68
   3  10  -1   61.47    6.24
  -3  10   1   70.97    8.18
  -3  10   1   68.69    7.20
  -3  11  -1   14.18    5.56
   3 -11  -1   18.63    2.76
   3  11   1   21.99    4.55
  -3 -11   1   15.32    2.72
  -3  11  -1   17.17    4.61
   3  11   1   20.93    3.49
   3  11  -1   15.64    4.12
  -3  11   1    8.95    4.84
   3  11  -1    6.56    2.87
   3 -11   1   13.03    2.68
  -3  11   1   11.16    4.04
  -3 -11  -1   12.20    2.58
  -3  12  -1    2.55    3.52
   3 -12  -1    0.41    1.56
   3  12   1    1.58    3.89
  -3 -12   1    3.25    1.95
   3  12   1    0.90    2.61
  -3  12   1   -1.61    3.08
  -3  12   1   -4.20    4.19
   3  12  -1   -2.24    2.55
   3  12  -1    1.74    3.90
   3 -12   1    2.34    1.79
  -3 -12  -1    0.99    1.73
   3  13   1   37.01    6.41
  -3  13  -1   62.66    9.13
   3 -13  -1   39.90    4.54
  -3  13  -1   39.75    6.60
  -3 -13   1   39.47    4.77
   3  13   1   37.85    5.23
  -3  13   1   45.98    6.85
  -3 -13  -1   31.50    4.39
   3  13  -1   48.45    7.16
   3  13  -1   50.62    5.81
  -3  13   1   34.89    7.65
   3 -13   1   37.51    4.54
   3  14   1   -0.47    4.53
  -3 -14   1    5.68    2.60
  -3  14  -1    5.19    4.07
   3  14   1   -2.83    2.86
  -3  14  -1    1.08    5.27
   3 -14  -1    3.36    2.08
  -3  14   1    4.10    3.88
  -3 -14  -1   -0.04    1.84
   3  14  -1    3.16    4.79
   3  14  -1    3.08    3.40
   3 -14   1    6.94    2.61
  -3  14   1    1.58    5.28
  -3  15  -1   -0.43    3.86
   3  15   1   -4.23    3.13
   3 -15  -1    3.28    2.13
  -3 -15   1    0.69    2.02
   3  15   1   -1.32    4.65
  -3  15  -1   13.07    6.58
  -3  15   1    7.97    4.52
   3  15  -1   -2.91    3.07
   3  15  -1   -0.37    5.29
  -3 -15  -1    3.46    2.21
  -3  15   1   -4.34    4.88
   3 -15   1    3.05    2.42
   4   0  -1   -0.94    1.53
  -4   0   1   -2.56    1.21
   4   0   1    1.15    1.96
  -4   0   1    0.00    1.67
   4   0  -1   -1.04    2.23
   4   0   1   -3.88    1.52
  -4   0   1   -0.11    0.74
  -4   0  -1    0.48    0.90
  -4   0  -1    1.43    1.23
   4   0  -1   -0.40    1.60
   4   0  -1    1.00    1.59
  -4   0  -1   -0.84    0.66
   4   0   1   -2.84    1.54
   4  -1  -1    3.38    1.73
   4   1   1    0.14    1.46
  -4   1  -1   -0.59    1.63
   4  -1  -1   -0.90    1.86
  -4   1  -1    3.99    2.36
   4  -1  -1   -0.58    1.71
  -4   1  -1   -0.14    1.55
   4   1   1    0.52    1.55
  -4  -1   1   -0.08    1.55
   4  -1  -1    2.15    1.39
   4  -1  -1   -1.27    2.39
  -4   1  -1   -0.29    0.40
   4   1   1    0.97    1.00
   4   1  -1   -1.63    1.38
  -4   1   1    2.38    2.22
  -4   1   1    3.57    1.65
   4  -1   1   -0.36    1.58
  -4   1   1   -1.53    1.57
   4  -1   1    0.65    1.85
   4   1  -1   -0.11    1.18
   4   1  -1    3.26    1.77
   4  -1   1   -4.26    2.20
   4   1  -1    0.73    1.84
  -4   2  -1    9.20    2.82
  -4  -2   1    6.51    1.17
   4  -2  -1    1.89    1.53
  -4   2  -1    6.99    1.93
   4  -2  -1    2.88    2.74
   4  -2  -1    6.67    2.35
   4  -2  -1    0.89    2.05
   4  -2  -1    6.55    1.75
  -4   2  -1    6.48    2.14
   4  -2   1    3.13    2.23
   4  -2   1    4.02    1.61
  -4   2   1    3.43    2.08
   4  -2   1    6.74    1.73
  -4   2   1    9.12    1.99
   4  -2   1   -0.62    2.61
  -4   2   1    5.24    2.65
   4  -2   1    7.32    2.27
   4   2  -1    2.66    1.77
   4  -3  -1   27.23    4.33
  -4   3  -1   25.07    2.77
   4  -3  -1   18.72    2.65
  -4   3  -1   24.22    4.04
   4  -3  -1   23.93    3.62
  -4  -3   1   20.01    2.06
  -4   3  -1   21.04    3.26
   4  -3   1   24.09    2.80
   4  -3   1   14.91    3.89
  -4   3   1   19.23    2.78
  -4   3   1   19.57    3.10
   4  -3   1   21.67    3.39
   4   3  -1   19.32    2.87
   4  -3   1   17.69    2.33
  -4   3   1   20.32    3.70
  -4  -3  -1   20.34    2.07
  -4   4  -1   21.38    2.46
   4  -4  -1   12.70    2.37
  -4   4  -1   15.35    4.00
  -4   4  -1   15.15    3.10
   4  -4  -1   13.25    3.23
   4  -4  -1   11.26    3.90
  -4  -4   1   15.94    1.83
   4   4  -1   14.44    2.67
   4  -4   1   19.31    4.15
   4  -4   1   17.73    3.23
  -4   4   1    9.93    2.87
  -4   4   1    9.79    3.44
   4  -4   1   16.36    2.54
  -4  -4  -1   13.52    1.77
  -4  -5   1   16.86    2.07
  -4   5  -1   18.73    3.57
  -4   5  -1   18.66    2.52
  -4   5  -1   15.59    4.43
   4  -5  -1   13.86    4.19
   4  -5  -1   17.57    2.90
   4  -5  -1   12.28    4.95
  -4  -5  -1   16.46    2.04
  -4   5   1   18.88    3.44
   4  -5   1   14.27    3.67
   4  -5   1   19.45    3.10
   4  -5   1   22.87    4.79
  -4   5   1   24.58    4.62
  -4   6  -1   55.28    7.03
  -4  -6   1   52.50    4.31
   4  -6  -1   57.22    6.06
   4  -6  -1   53.49    4.97
  -4   6  -1   54.21    4.60
  -4   6  -1   55.40    5.92
   4  -6  -1   48.11    6.75
   4  -6   1   59.79    6.09
   4  -6   1   48.71    6.84
  -4   6   1   46.56    5.55
  -4   6   1   54.43    6.75
  -4  -6  -1   51.16    4.24
  -4   7  -1    3.55    2.80
   4  -7  -1   -1.49    3.52
  -4   7  -1    3.42    3.77
  -4  -7   1    2.47    1.25
  -4   7  -1    0.31    1.62
   4  -7  -1   -0.19    2.66
   4  -7   1    2.81    2.62
  -4   7   1    0.94    2.17
  -4   7   1   -0.95    3.48
   4  -7   1    2.29    3.82
  -4  -7  -1    0.02    1.04
   4   8   1   15.01    2.31
  -4  -8   1   11.32    2.00
  -4   8  -1   15.27    3.71
   4   8   1   10.91    2.10
   4  -8  -1    0.74    2.54
  -4   8  -1    7.85    4.45
   4  -8  -1   18.28    5.16
  -4   8   1   14.63    4.79
   4  -8   1   13.55    4.71
  -4   8   1   21.78    4.10
   4  -8   1    8.66    3.42
   4   8  -1    6.23    2.06
   4   8  -1   14.75    2.59
  -4  -8  -1   13.61    2.13
  -4  -9   1    3.07    1.55
   4  -9  -1    0.26    4.00
   4   9   1    1.30    2.42
  -4   9  -1    6.53    4.63
   4   9   1    2.72    2.21
  -4   9  -1    7.62    3.48
  -4   9   1    3.01    3.29
   4   9  -1    3.73    2.70
   4   9  -1   -0.20    2.23
  -4  -9  -1    2.51    1.48
   4   9  -1   -0.37    1.22
   4  -9   1    4.81    4.22
   4  10   1   28.50    3.32
  -4  10  -1   25.88    4.93
   4  10   1   18.75    2.62
  -4 -10   1   17.36    2.90
   4 -10  -1   19.08    2.80
  -4  10  -1   18.84    5.92
   4  10   1   15.77    3.63
   4  10  -1   20.26    2.71
  -4 -10  -1   19.70    2.91
   4  10  -1   17.75    3.63
   4  10  -1   16.34    3.08
  -4  10   1   18.82    5.93
  -4  10   1   30.41    5.28
   4  11   1    6.93    2.94
   4 -11  -1    5.34    1.98
   4  11   1    3.98    2.28
  -4 -11   1    4.18    1.88
  -4  11  -1    8.64    5.06
  -4  11  -1    7.67    4.02
   4  11   1   -0.12    3.14
   4  11  -1    6.96    2.26
  -4  11   1    5.65    3.94
   4  11  -1    4.65    2.82
  -4  11   1    6.40    4.58
  -4 -11  -1    6.19    2.08
   4 -11   1    3.81    2.00
   4  11  -1    3.68    3.24
  -4 -12   1    0.76    1.64
   4  12   1    1.28    3.59
  -4  12  -1   -3.36    3.19
   4 -12  -1   -1.04    1.51
   4  12   1   -4.08    2.36
  -4  12  -1   -3.03    4.71
   4  12  -1   -0.06    2.27
  -4 -12  -1   -0.22    1.54
  -4  12   1   -1.18    3.35
   4  12  -1   -2.59    3.36
   4 -12   1    1.48    1.72
  -4 -13   1    4.31    2.21
  -4  13  -1    0.19    3.48
   4 -13  -1    4.76    1.97
  -4  13  -1    0.84    5.12
   4  13   1    1.86    4.07
   4  13   1    2.00    2.87
  -4 -13  -1    1.60    1.89
   4  13  -1    4.71    4.05
  -4  13   1    0.47    5.09
  -4  13   1    6.65    4.18
   4  13  -1    3.60    3.07
   4 -13   1    7.11    2.32
   4  14   1   10.51    4.81
   4 -14  -1   -0.30    1.82
   4  14   1    6.45    3.55
  -4  14  -1    5.72    6.30
  -4  14  -1    2.87    4.00
   4  14  -1    9.42    4.98
   4  14  -1    3.37    3.35
   4 -14   1    3.93    2.34
  -4 -14  -1   10.45    2.89
  -4  14   1    0.23    5.55
  -4  14   1    0.49    4.04
   4 -15  -1    1.26    2.05
   4  15   1    3.76    3.50
  -4 -15   1   -1.54    1.66
   4  15   1   -2.86    4.55
  -4  15  -1    2.93    6.09
  -4  15  -1   -4.41    4.14
  -4  15   1   -6.28    3.61
   4  15  -1   -1.03    4.82
   4 -15   1    0.36    2.10
  -4 -15  -1   -1.79    1.85
  -4  15   1    1.03    5.97
   4  15  -1    2.46    3.63
   5   0   1    1.44    1.88
  -5   0   1    0.59    1.40
  -5   0  -1    1.87    1.33
   5   0  -1   -0.56    1.74
   5   0   1   -0.07    1.62
   5   0   1   -2.58    2.19
   5   0  -1   -1.15    1.57
   5   0  -1    0.70    2.42
   5   0  -1   -2.38    1.51
   5  -1  -1    1.70    1.97
   5  -1  -1   10.13    3.12
   5  -1  -1    6.05    2.24
   5  -1  -1    6.00    1.66
  -5   1  -1    0.07    0.77
   5   1   1    6.52    1.46
  -5   1  -1    4.54    1.33
   5  -1  -1    6.55    2.03
   5   1   1    3.69    1.90
  -5   1  -1    3.58    2.27
   5   1   1    4.53    1.87
   5   1   1    3.81    2.20
  -5   1   1    0.48    0.71
   5  -1   1    4.10    2.04
   5  -1   1    5.38    2.01
   5  -1   1    2.79    2.77
  -5   1   1    4.64    1.30
  -5   1   1    4.30    2.55
   5   1  -1    3.93    1.92
   5   1  -1    9.56    2.24
   5  -1   1    5.28    1.66
   5   1  -1    3.85    2.06
   5   1  -1    1.63    1.50
  -5   2  -1   97.33    7.67
   5   2   1  100.62    7.02
   5  -2  -1   92.10    8.94
  -5   2  -1  101.69    8.57
  -5   2  -1  102.31    7.87
   5  -2  -1   91.02    8.06
   5   2   1  103.86    7.07
   5  -2  -1  109.54    8.03
   5  -2  -1   92.57    7.34
   5  -2  -1   96.65    7.52
   5  -2   1   98.26    7.41
   5  -2   1  112.36    9.05
  -5   2   1  103.62    7.93
   5  -2   1   95.99    8.02
   5   2  -1   85.90    7.72
   5   2  -1   94.84    7.22
   5  -2   1  102.55    7.64
   5  -2   1  107.39    8.10
  -5   2   1  103.82    8.61
   5   2  -1  103.28    7.22
   5  -3  -1   -3.19    2.08
  -5   3  -1   -0.09    2.71
  -5   3  -1   -0.99    1.99
  -5   3  -1    1.67    1.88
   5  -3  -1    1.00    3.17
  -5  -3   1    0.41    0.91
   5  -3  -1    2.07    1.73
   5  -3   1    1.31    2.85
  -5   3   1    4.01    2.17
  -5  -3  -1    1.25    0.97
   5  -3   1   -1.28    1.33
   5  -3   1    4.07    2.39
  -5   3   1    0.63    2.93
   5  -3   1    3.44    1.78
   5  -4  -1   42.88    6.15
  -5   4  -1   43.73    5.91
   5  -4  -1   47.65    4.48
  -5  -4   1   38.98    3.52
   5  -4  -1   45.02    5.43
  -5   4  -1   50.25    4.33
  -5   4  -1   54.33    5.21
  -5  -4  -1   38.69    3.52
   5  -4   1   37.00    4.86
  -5   4   1   44.64    4.94
   5  -4   1   44.75    4.41
  -5   4   1   44.09    5.63
   5  -4   1   48.56    6.08
   5   4  -1   42.04    4.57
   5  -5  -1   54.06    6.53
   5  -5  -1   36.49    4.13
  -5   5  -1   40.54    5.87
   5  -5  -1   44.84    5.34
  -5  -5   1   33.85    3.29
  -5   5  -1   31.97    4.59
  -5   5   1   33.13    5.47
  -5  -5  -1   41.06    3.39
   5   5  -1   36.85    4.34
   5  -5   1   35.78    4.23
  -5   5   1   36.57    4.79
   5  -5   1   36.85    4.88
   5  -5   1   46.46    6.15
   5  -6  -1    3.20    3.20
   5  -6  -1   -0.50    1.85
  -5   6  -1   -0.70    2.54
  -5   6  -1    0.11    3.37
  -5  -6   1   -2.30    0.81
   5  -6  -1   -0.62    3.63
   5  -6   1    3.68    4.06
   5   6  -1   -1.17    1.81
  -5  -6  -1   -0.79    0.96
  -5   6   1    4.96    3.66
   5  -6   1   -0.64    1.94
  -5   6   1    1.02    2.58
   5  -6   1    3.89    2.83
   5  -7  -1    3.29    4.10
  -5   7  -1   20.53    4.89
   5  -7  -1   15.94    2.86
  -5   7  -1    9.30    3.39
   5  -7  -1   12.19    3.79
  -5  -7   1   15.03    2.16
  -5   7   1   13.45    4.45
  -5   7   1   10.46    3.55
  -5  -7  -1    9.14    1.91
   5  -7   1    9.47    4.39
   5  -7   1   14.25    3.86
   5  -8  -1   10.56    4.91
  -5   8  -1   -3.45    3.54
   5  -8  -1    7.34    3.55
  -5   8  -1    9.80    3.62
  -5  -8   1    7.55    1.82
  -5   8   1    5.48    4.39
   5  -8   1    1.96    3.09
  -5   8   1    5.70    3.26
  -5  -8  -1    8.31    1.85
   5  -8   1    0.24    3.97
   5  -9  -1    2.80    4.35
  -5  -9   1   -0.57    1.12
  -5   9  -1    2.16    4.24
  -5   9  -1   -0.79    2.45
   5   9   1    1.64    1.88
  -5   9   1   -3.90    3.90
   5   9  -1    0.73    2.18
   5   9  -1   -1.21    1.66
  -5   9   1   -2.28    2.46
  -5  -9  -1   -1.08    1.11
   5  -9   1    2.46    4.39
  -5  10  -1   69.88    9.81
  -5 -10   1   80.28    6.52
  -5  10  -1   74.93    8.32
   5  10   1   80.23    6.77
  -5 -10  -1   85.43    6.52
  -5  10   1   60.01    8.03
   5  10  -1   71.68    6.74
  -5  10   1   87.25   10.00
   5  11   1   54.81    4.78
  -5  11  -1   52.57    8.75
   5  11   1   51.92    5.68
  -5  11  -1   44.16    6.90
  -5 -11   1   50.31    5.17
   5  11   1   61.07    5.19
  -5  11   1   51.87    8.46
  -5 -11  -1   50.85    5.11
  -5  11   1   57.75    7.33
   5  11  -1   59.77    5.19
   5  11  -1   52.53    5.67
   5  11  -1   40.05    4.47
  -5  12  -1   -2.50    3.31
   5  12   1    2.56    3.27
  -5  12  -1   -6.62    4.41
  -5 -12   1    1.82    1.76
   5 -12  -1   -0.30    1.46
   5  12   1   -0.27    2.23
   5  12  -1    6.75    3.41
  -5  12   1    0.35    3.67
   5  12  -1   -1.30    3.11
   5 -12   1    2.76    2.01
  -5  12   1   -1.68    4.58
  -5 -12  -1    2.37    1.86
   5  12  -1    1.76    2.20
   5  13   1   -3.50    3.73
   5 -13  -1    4.51    2.13
  -5 -13   1   -0.02    1.74
  -5  13  -1    7.83    5.42
   5  13   1    2.16    2.74
  -5  13  -1    3.82    4.04
  -5  13   1   14.83    6.15
   5  13  -1    4.78    2.70
   5 -13   1    1.75    1.88
  -5  13   1    3.91    4.16
  -5 -13  -1    1.57    1.76
   5  13  -1    2.11    3.88
  -5  14  -1    1.33    5.41
  -5 -14   1   -0.16    1.88
  -5  14  -1   -1.16    3.95
   5 -14  -1   -1.36    1.54
   5  14   1    2.85    4.31
   5  14   1    1.74    3.01
   5  14  -1    1.54    3.15
   5 -14   1    2.39    1.99
  -5  14   1    2.70    4.08
  -5 -14  -1    0.17    1.78
  -5  14   1   -5.19    5.02
   5  14  -1   -0.53    4.36
   5  15   1    3.05    3.43
   5 -15  -1    2.10    2.13
  -5 -15   1   -1.17    1.89
  -5 -15  -1   -0.59    1.92
   5 -15   1    0.31    1.84
   5  15  -1    3.98    3.58
   6   0  -1    2.52    1.94
   6   0  -1   -3.12    1.64
   6   0   1    0.98    1.91
  -6   0   1   -0.40    1.44
   6   0  -1    2.28    1.81
   6   0   1   -1.79    2.24
   6   0   1   -1.85    1.58
   6   0  -1    2.46    2.55
   6  -1  -1    2.77    2.08
   6   1   1    0.31    2.01
  -6   1  -1   -4.48    1.99
   6  -1  -1   -0.89    1.43
   6   1   1    0.36    1.52
  -6   1  -1   -0.63    1.61
   6  -1  -1    1.00    1.86
   6  -1  -1   -0.66    2.06
   6   1   1   -3.12    1.83
   6  -1  -1    2.07    2.91
  -6   1  -1    1.57    1.19
   6   1   1   -0.48    1.74
   6  -1   1    1.13    2.66
   6   1  -1   -0.94    1.65
   6   1  -1   -4.59    1.81
  -6   1   1   -0.78    1.04
   6  -1   1    0.40    1.59
   6  -1   1    0.21    1.94
  -6   1   1    0.83    2.30
   6  -1   1    0.64    1.40
  -6   1   1    1.07    1.63
   6   1  -1    1.58    1.69
   6   2   1   21.27    2.58
   6  -2  -1   22.48    3.20
  -6   2  -1   22.69    3.28
   6   2   1   29.23    2.94
  -6   2  -1   20.41    3.94
   6  -2  -1   21.06    3.42
   6  -2  -1   22.69    4.43
   6  -2  -1   21.93    3.57
   6  -2  -1   19.50    2.87
   6   2   1   19.47    3.44
   6  -2   1   22.85    3.01
   6  -2   1   26.08    3.58
   6  -2   1   20.09    4.22
  -6   2   1   20.14    4.06
   6   2  -1   28.42    3.18
   6   2  -1   25.15    2.92
   6  -2   1   18.19    3.53
   6  -2   1   22.33    3.21
   6   2  -1   22.38    3.33
  -6   2   1   25.74    3.35
   6  -3  -1    9.93    3.13
  -6   3  -1   15.96    3.07
  -6  -3   1    6.84    1.55
  -6   3  -1   14.37    3.95
   6  -3  -1   10.27    2.43
   6  -3  -1   14.57    4.52
   6   3  -1   12.76    2.83
  -6   3   1   12.89    3.82
   6  -3   1   16.82    3.44
   6  -3   1   14.26    2.56
   6  -3   1   11.89    2.53
  -6   3   1   13.25    2.89
   6  -3   1    8.15    3.95
   6  -4  -1   83.96    8.79
   6  -4  -1   87.21    6.99
  -6  -4   1   86.70    5.97
  -6   4  -1   72.33    8.17
   6  -4  -1   70.51    7.51
  -6   4  -1   79.68    7.40
   6   4  -1   87.02    7.32
  -6   4   1   87.54    7.50
   6  -4   1   83.57    7.67
  -6  -4  -1   73.19    5.80
  -6   4   1   80.56    8.28
   6  -4   1   72.69    6.38
   6  -4   1   85.63    6.95
   6  -4   1   94.41    8.85
   6  -5  -1   12.03    2.78
  -6   5  -1   10.66    3.22
   6  -5  -1    8.02    3.62
   6  -5  -1   10.69    4.57
  -6  -5   1    9.19    1.73
  -6   5  -1    7.42    3.86
  -6  -5  -1    7.67    1.65
   6   5  -1    4.28    2.55
  -6   5   1   11.54    3.97
  -6   5   1   17.44    3.45
   6  -5   1   10.28    4.28
   6  -5   1   10.76    2.77
   6  -5   1   14.22    3.79
   6  -6  -1   -0.09    3.96
  -6   6  -1   -1.99    2.38
   6  -6  -1   -1.08    1.82
   6  -6  -1   -2.74    2.80
  -6   6  -1    4.57    3.96
  -6  -6   1    1.56    1.14
  -6   6   1    3.47    3.54
   6  -6   1   -1.41    2.52
   6  -6   1    0.14    2.00
  -6  -6  -1    1.48    1.18
   6  -6   1    1.83    3.65
  -6   6   1    0.21    2.45
  -6   7  -1   -2.05    3.53
  -6  -7   1   -1.50    0.90
   6  -7  -1   -1.30    1.90
   6  -7  -1   -2.79    3.91
  -6   7  -1    4.00    2.93
   6  -7  -1   -4.78    2.94
   6  -7   1    3.87    4.32
   6  -7   1   -4.53    2.75
  -6   7   1    1.21    3.57
  -6   7   1   -1.69    2.33
  -6  -7  -1   -1.94    0.94
   6   7  -1    1.98    2.46
   6  -8  -1    2.52    3.41
  -6  -8   1    7.12    1.91
   6  -8  -1    9.96    5.47
  -6   8  -1    3.19    4.26
  -6   8  -1    7.10    3.41
   6  -8  -1    0.83    2.14
  -6   8   1    2.50    2.99
  -6   8   1    2.61    4.35
  -6  -8  -1    5.40    1.75
   6  -8   1    2.46    4.76
   6  -8   1    5.60    3.42
   6   8  -1    4.46    2.71
  -6   9  -1    6.86    5.27
   6  -9  -1   10.79    5.59
  -6  -9   1    9.00    2.24
  -6   9   1    2.41    4.51
   6  -9   1    6.61    5.31
   6   9  -1   12.56    3.82
  -6   9   1    7.59    3.69
  -6  -9  -1   12.82    2.38
  -6 -10   1   32.90    3.85
  -6  10  -1   28.56    5.81
   6  10   1   31.52    3.44
  -6  10  -1   41.68    7.24
  -6 -10  -1   29.26    3.66
   6  10  -1   26.11    4.87
   6  10  -1   29.79    3.57
  -6  10   1   31.38    5.82
  -6  10   1   30.49    6.62
  -6 -11   1    6.85    2.29
  -6  11  -1    7.88    3.98
  -6  11  -1   -0.86    4.77
   6  11   1    0.73    2.71
  -6  11   1    3.50    3.51
   6  11  -1   10.76    3.82
   6  11  -1    9.00    2.80
  -6 -11  -1    2.96    2.00
  -6  11   1    6.02    5.12
  -6  12  -1   15.56    6.58
  -6  12  -1   -1.48    3.37
  -6 -12   1    1.86    1.88
   6  12   1   -0.57    3.24
   6  12   1   -0.21    1.83
   6  12  -1   -0.40    1.80
   6  12  -1   -0.45    3.03
  -6 -12  -1   -1.38    1.55
  -6  12   1    2.67    3.90
  -6  12   1    2.01    4.98
   6  12  -1   -0.42    3.10
   6  13   1    3.58    2.52
   6  13   1    5.40    4.00
  -6  13  -1    5.38    5.74
  -6 -13   1    4.17    2.38
   6 -13  -1    2.65    1.91
  -6  13  -1    3.39    4.05
   6 -13   1    1.84    2.04
  -6 -13  -1    7.83    2.61
   6  13  -1   -3.12    3.47
  -6  13   1    1.67    3.84
   6  13  -1    4.63    2.66
  -6  14  -1   -0.68    3.94
   6 -14  -1   -0.88    1.80
   6  14   1   -0.82    2.83
  -6 -14   1    1.32    2.07
   6  14   1   -0.79    4.03
  -6  14  -1   -0.40    6.11
   6  14  -1   -0.31    4.02
  -6 -14  -1    2.62    2.19
  -6  14   1    0.37    5.80
  -6  14   1   -2.73    3.94
   6  14  -1   -1.74    2.89
   7   0  -1    1.37    2.03
   7   0   1    1.12    2.85
   7   0  -1   -1.41    1.86
   7   0  -1    0.50    2.64
   7   0   1    0.36    1.93
   7   0   1   -0.34    1.84
   7   0  -1    0.74    1.95
   7   1   1   47.66    5.41
   7   1   1   45.27    5.18
   7  -1  -1   49.32    5.03
   7  -1  -1   43.02    5.11
   7  -1  -1   44.40    4.96
  -7   1  -1   53.55    5.55
   7  -1  -1   55.35    6.31
   7   1   1   51.75    4.52
  -7   1  -1   56.48    4.78
  -7   1  -1   48.23    3.99
   7  -1  -1   51.46    4.67
   7   1  -1   53.66    4.65
   7  -1   1   54.92    4.68
   7   1  -1   50.79    5.31
   7  -1   1   42.48    4.97
   7   1  -1   42.79    5.12
   7  -1   1   45.50    5.77
   7   1  -1   48.88    4.61
  -7   1   1   46.11    4.06
   7  -1   1   50.43    5.07
  -7   1   1   48.71    5.52
  -7   1   1   60.59    4.81
  -7   2  -1   59.69    5.48
   7   2   1   60.55    5.30
   7  -2  -1   56.48    5.28
   7  -2  -1   56.30    5.55
   7   2   1   53.95    4.49
   7  -2  -1   63.07    7.50
   7   2   1   56.25    5.92
   7  -2  -1   64.26    6.26
  -7   2  -1   52.98    4.80
  -7   2  -1   61.98    6.39
   7   2   1   63.83    5.27
   7  -2  -1   46.93    5.58
   7  -2   1   58.03    5.62
   7   2  -1   58.47    4.73
  -7   2   1   51.75    5.26
   7  -2   1   58.26    5.34
  -7   2   1   49.71    4.74
   7   2  -1   58.06    5.43
   7   2  -1   61.04    5.58
   7  -2   1   54.87    7.03
   7   2  -1   67.34    5.96
   7  -2   1   61.53    6.02
  -7   2   1   62.62    6.48
   7  -2   1   61.19    6.22
   7  -3  -1   -5.10    3.45
   7   3   1   -3.05    1.49
   7  -3  -1   -0.66    1.72
   7   3   1    0.95    1.56
  -7   3  -1    2.30    2.20
   7  -3  -1   -0.70    1.79
  -7   3  -1    0.94    2.78
   7  -3  -1    4.71    2.78
   7   3   1   -1.37    1.20
   7   3  -1    0.42    1.88
   7  -3   1    0.65    1.81
  -7   3   1    1.52    2.15
   7  -3   1   -1.83    2.37
  -7   3   1    2.66    3.08
   7  -3   1    0.89    1.78
   7  -3   1   -4.90    2.96
   7   3  -1    1.60    1.64
   7   3  -1    4.11    2.29
   7  -4  -1   14.40    3.99
   7  -4  -1   25.49    5.59
   7  -4  -1   19.27    3.26
  -7  -4   1   19.82    2.42
  -7   4  -1    9.73    3.96
  -7   4  -1   19.19    3.71
   7   4   1   25.39    3.89
   7  -4   1   16.96    3.17
   7   4  -1   25.17    3.90
   7  -4   1   33.33    5.55
   7  -4   1   23.26    4.23
  -7   4   1   19.07    4.59
  -7   4   1   15.63    3.57
   7  -4   1   19.27    3.10
  -7  -5   1   36.22    3.52
   7  -5  -1   29.24    4.23
  -7   5  -1   33.91    4.87
   7  -5  -1   39.65    5.66
   7  -5  -1   35.12    6.72
  -7   5  -1   24.90    5.54
   7  -5   1   47.30    5.68
   7   5  -1   46.29    5.11
  -7   5   1   39.33    5.07
   7  -5   1   37.88    4.45
   7  -5   1   28.66    5.83
  -7   5   1   39.92    6.10
  -7  -5  -1   41.18    3.60
  -7   6  -1    7.91    4.57
   7  -6  -1   17.37    5.27
   7  -6  -1   18.48    4.39
  -7  -6   1    9.51    1.94
  -7   6  -1   12.01    3.52
   7  -6  -1   14.28    3.04
  -7  -6  -1    8.77    1.93
  -7   6   1    9.24    3.27
   7  -6   1    7.54    4.55
   7  -6   1   11.03    2.89
   7   6  -1    8.84    3.09
  -7   6   1    8.03    4.47
   7  -6   1    2.59    3.14
  -7  -7   1   -0.82    1.13
   7  -7  -1   -6.64    3.85
  -7   7  -1    2.34    3.02
   7  -7  -1   -2.33    3.18
  -7   7  -1    4.20    4.34
   7  -7  -1   -2.38    1.92
  -7   7   1   -3.39    3.82
  -7  -7  -1   -1.42    1.14
   7  -7   1    3.47    4.93
  -7   7   1   -2.09    2.53
   7   7  -1   -1.59    2.23
   7  -7   1   -0.92    2.00
   7  -7   1   -2.96    3.02
   7  -8  -1   17.26    5.14
  -7   8  -1   13.44    4.10
   7  -8  -1   16.51    6.26
  -7  -8   1   16.73    2.62
   7  -8  -1   13.26    3.39
   7  -8   1   13.80    6.09
   7  -8   1   17.39    5.00
  -7   8   1   15.25    4.21
  -7   8   1   13.28    5.40
   7   8  -1   18.12    4.06
  -7  -8  -1   15.63    2.57
  -7   9  -1    7.82    5.12
  -7  -9   1    9.44    2.33
  -7   9  -1   16.09    4.30
   7  -9  -1    9.22    6.51
  -7  -9  -1   11.80    2.45
  -7   9   1   12.38    4.30
   7  -9   1   21.20    7.01
  -7   9   1    7.61    5.16
   7   9  -1   14.31    3.91
  -7  10  -1    4.57    3.67
  -7 -10   1    4.25    1.96
  -7  10  -1    4.49    5.30
   7  10  -1    6.05    3.47
  -7  10   1    7.28    3.99
  -7 -10  -1    7.50    2.20
  -7  11  -1   19.40    7.05
  -7  11  -1   15.45    5.23
  -7 -11   1   24.64    3.59
  -7  11   1   22.95    5.75
  -7 -11  -1   29.45    3.76
  -7  11   1   30.89    7.44
   7  11  -1   20.82    3.29
   7  11  -1   25.24    4.99
  -7 -12   1   -0.01    1.75
  -7  12  -1    4.39    4.06
  -7  12  -1    0.57    5.45
   7  12   1    5.03    2.92
  -7 -12  -1    2.04    1.86
  -7  12   1   12.29    6.43
   7  12  -1   -0.30    3.33
  -7  12   1    0.46    4.05
   7  12  -1    2.99    2.95
  -7  13  -1   -2.47    5.36
   7  13   1   -1.41    2.07
  -7  13  -1    3.47    4.21
   7  13   1    3.48    3.66
   7 -13  -1    5.94    2.25
   7  13  -1   -0.51    3.66
   7  13  -1   -1.37    2.02
  -7  13   1   -0.61    3.71
   7  13  -1   -1.83    3.06
  -7  14  -1    1.67    4.64
  -7  14  -1    8.57    6.88
   7 -14  -1    7.91    2.76
   7  14   1    6.16    4.22
   7  14   1   11.39    3.23
  -7 -14   1    8.58    2.90
   7 -14   1    5.72    2.67
   7  14  -1    4.11    2.83
  -7  14   1   -0.63    6.12
   7  14  -1   11.28    4.38
  -7 -14  -1    6.04    2.70
  -7  14   1    8.78    4.90
   8   0   1   -0.31    2.25
   8   0  -1   -3.01    1.87
   8   0   1   -2.76    1.78
   8   0  -1    0.16    2.29
   8   0  -1    0.64    2.02
   8   0   1   -0.13    2.62
   8   0  -1   -2.05    2.85
  -8   1  -1   15.40    1.99
   8   1   1   17.85    3.70
   8   1   1   19.37    2.81
   8   1   1   18.01    3.61
  -8   1  -1   19.43    2.86
  -8   1  -1   18.75    3.67
   8  -1  -1   17.24    3.35
   8  -1  -1   12.42    3.41
   8  -1  -1   17.58    4.33
   8  -1  -1   20.92    3.38
   8  -1  -1   14.97    2.77
   8  -1   1   12.38    3.15
   8  -1   1   21.59    3.38
   8  -1   1   17.60    4.18
   8   1  -1   20.75    3.06
   8   1  -1   17.22    2.82
  -8   1   1   21.05    3.76
   8  -1   1   15.54    3.55
   8  -1   1   19.82    2.90
  -8   1   1   18.01    2.87
   8   1  -1   19.02    3.67
  -8   1   1   20.30    2.18
   8   1  -1   11.49    3.34
   8   2   1   53.76    5.10
  -8   2  -1   48.51    5.00
   8  -2  -1   44.86    6.43
  -8   2  -1   51.30    4.59
   8  -2  -1   47.63    5.77
   8   2   1   49.79    4.45
   8  -2  -1   55.65    5.11
  -8   2  -1   45.25    5.89
   8   2   1   50.33    5.92
   8  -2  -1   48.50    5.41
   8   2   1   64.71    5.37
  -8   2   1   43.48    5.91
   8   2  -1   44.36    5.44
  -8   2   1   48.77    4.52
   8   2  -1   51.54    4.61
   8  -2   1   56.63    5.98
   8   2  -1   52.97    5.41
   8  -2   1   54.54    5.52
   8   2  -1   51.17    5.34
   8  -2   1   51.68    5.09
   8  -2   1   52.43    6.62
  -8   3  -1    2.03    2.40
   8  -3  -1    4.37    2.22
   8   3   1   -0.33    1.73
   8   3   1    1.74    2.07
   8   3   1    1.02    2.42
   8  -3  -1    1.51    2.92
   8  -3  -1    2.45    2.17
   8  -3  -1   -0.14    3.92
  -8   3  -1    3.80    3.42
  -8   3   1   -1.24    2.10
   8   3  -1    1.42    1.30
   8   3  -1   -2.98    2.00
   8  -3   1   -1.56    2.69
   8   3  -1    0.81    2.04
  -8   3   1    2.10    3.22
   8   3  -1    3.30    2.04
   8  -3   1    2.60    2.37
   8  -3   1    2.09    2.05
   8  -3   1   -1.25    3.31
   8  -4  -1  171.27   14.77
  -8   4  -1  174.98   14.22
   8  -4  -1  175.25   12.38
   8  -4  -1  155.76   13.36
   8   4   1  159.80   13.06
  -8   4  -1  151.04   12.84
   8   4  -1  180.89   11.82
  -8   4   1  172.76   13.11
  -8   4   1  159.36   14.08
   8   4  -1  175.18   11.77
   8  -4   1  157.40   14.53
   8   4  -1  174.94   13.17
   8  -4   1  152.07   13.29
   8  -4   1  150.81   12.05
   8  -4   1  173.76   12.36
   8  -5  -1   10.40    5.21
   8  -5  -1    5.39    2.65
   8   5   1    9.68    3.10
  -8  -5   1    7.45    1.84
  -8   5  -1    9.87    4.31
   8  -5  -1   12.17    4.14
  -8   5  -1    8.75    3.29
   8  -5   1    7.17    4.74
   8  -5   1    9.11    3.63
  -8   5   1    4.67    4.18
   8   5  -1    8.64    3.05
   8  -5   1   11.33    2.86
  -8   5   1   10.56    3.58
   8  -6  -1   -4.31    3.96
  -8   6  -1   -1.88    3.51
   8   6   1    0.95    2.48
  -8  -6   1    1.64    1.43
   8  -6  -1    3.77    4.06
   8  -6  -1    1.84    2.35
  -8   6  -1    0.83    2.81
  -8   6   1   -1.45    2.44
   8  -6   1   -0.65    2.12
  -8  -6  -1   -0.91    1.11
  -8   6   1   -4.89    3.64
   8  -6   1   -2.46    4.50
   8  -7  -1   16.92    5.14
  -8   7  -1   12.37    4.20
   8  -7  -1   18.14    6.35
   8   7   1   22.10    4.38
  -8  -7   1   15.88    2.58
   8  -7  -1   13.17    3.48
  -8   7  -1   19.75    5.54
  -8   7   1   13.45    4.21
   8  -7   1   14.60    3.58
  -8   7   1   12.86    5.29
   8  -7   1   21.32    6.06
   8  -7   1   12.99    4.61
  -8  -7  -1   12.52    2.40
   8   7  -1   20.83    4.35
   8  -8  -1   -2.74    4.79
  -8  -8   1   -0.53    1.37
  -8   8  -1    1.28    4.21
   8  -8  -1   -0.10    3.90
  -8   8  -1   -2.03    2.76
   8  -8  -1   -1.18    2.52
   8  -8   1    5.44    5.30
  -8  -8  -1    0.10    1.50
   8  -8   1    6.96    4.02
  -8   8   1   -1.42    4.05
   8   8  -1   -0.50    2.63
   8  -8   1   -2.48    2.25
  -8   8   1   -1.27    2.95
   8  -9  -1    0.72    6.10
  -8  -9   1    0.10    1.51
   8  -9  -1    1.05    2.72
  -8   9  -1   -0.28    3.10
  -8   9  -1   -0.54    5.00
   8   9  -1   -0.08    2.94
  -8   9   1   -5.77    4.07
  -8   9   1    1.98    3.11
  -8  -9  -1    3.49    1.87
   8  -9   1   -0.64    5.63
  -8  10  -1    8.46    4.33
  -8 -10   1   10.27    2.53
  -8  10  -1   15.86    6.35
  -8 -10  -1   10.80    2.60
  -8  10   1    4.57    3.85
   8  10  -1    9.29    3.91
  -8  10   1    7.77    5.68
  -8 -11   1   -3.06    1.37
   8  11   1   -3.00    2.54
  -8  11  -1   -1.78    5.34
  -8  11   1   -1.97    3.39
  -8  11   1    3.62    5.68
   8  11  -1   -0.80    3.56
  -8 -11  -1   -1.83    1.46
  -8  12  -1    5.61    5.61
   8  12   1   -1.22    2.51
  -8  12  -1   -4.96    3.85
   8  12   1   -1.39    3.46
  -8 -12   1    2.59    2.05
  -8  12   1    2.75    4.47
   8  12  -1   -4.47    2.40
  -8 -12  -1   -1.79    1.83
   8  12  -1    0.90    3.79
  -8  12   1    5.16    5.53
  -8  13  -1    4.12    6.31
  -8  13  -1    3.73    4.83
   8  13   1    5.52    4.24
  -8 -13   1    8.43    2.74
   8  13   1    8.29    3.47
  -8  13   1    5.24    4.39
   8  13  -1    5.96    4.45
   8  13  -1    8.47    3.43
  -8 -13  -1    8.32    2.90
  -8  13   1   -0.26    6.04
   9   0  -1   -2.20    1.75
   9   0   1    3.68    3.22
   9   0   1   -0.29    2.13
   9   0   1   -0.22    2.39
   9   0  -1   -0.82    2.15
   9   0  -1    4.82    3.37
   9   0  -1   -0.60    2.33
   9  -1  -1   29.63    5.20
   9   1   1   32.04    4.69
   9   1   1   23.71    4.39
   9  -1  -1   23.03    3.36
   9   1   1   25.24    3.36
   9  -1  -1   21.35    4.13
  -9   1  -1   22.60    4.03
   9  -1  -1   17.76    3.80
   9  -1  -1   22.35    3.71
   9  -1   1   26.69    3.41
   9  -1   1   16.99    4.53
  -9   1   1   19.34    3.84
   9   1  -1   19.07    3.99
   9   1  -1   26.92    3.66
   9  -1   1   23.20    3.77
   9   1  -1   23.73    3.40
   9   1  -1   21.87    4.49
   9  -1   1   16.68    3.83
   9  -1   1   27.36    4.13
   9  -2  -1   27.74    5.44
  -9   2  -1   23.86    4.80
   9  -2  -1   26.53    4.51
   9   2   1   30.32    3.32
   9   2   1   29.61    4.17
  -9   2  -1   23.32    2.95
  -9   2  -1   23.38    3.72
   9   2   1   27.66    4.54
   9  -2  -1   23.51    4.01
   9   2   1   23.27    3.98
   9  -2  -1   23.70    3.55
   9   2  -1   22.45    3.21
  -9   2   1   36.24    4.14
   9   2  -1   31.39    4.28
   9   2  -1   24.32    4.35
   9  -2   1   26.93    4.13
  -9   2   1   22.78    2.95
   9  -2   1   19.57    3.44
   9  -2   1   28.01    5.30
   9   2  -1   25.83    4.07
   9  -2   1   24.56    4.41
  -9   2   1   31.31    4.84
   9  -3  -1   22.52    3.62
   9  -3  -1   18.07    3.35
   9   3   1   14.94    3.96
   9  -3  -1   11.30    5.06
   9   3   1   18.91    2.44
  -9   3  -1   18.87    3.64
   9   3   1   21.86    3.20
   9  -3  -1   11.66    3.91
  -9   3  -1   21.86    3.01
   9   3   1   20.15    3.29
  -9   3  -1   13.69    4.43
   9   3  -1   17.35    2.54
  -9   3   1   22.72    4.84
   9   3  -1   21.21    3.28
   9  -3   1   20.43    3.48
  -9   3   1   26.42    3.23
   9  -3   1   20.45    4.20
   9  -3   1   16.86    4.97
   9  -3   1    8.45    3.03
  -9   3   1   18.48    3.66
   9   3  -1   14.17    3.86
   9   3  -1   19.00    3.45
  -9   4  -1    0.58    2.48
   9   4   1   -2.40    2.24
   9   4   1    0.37    1.57
   9  -4  -1   -1.06    2.76
  -9   4  -1    4.58    4.01
   9  -4  -1    2.08    2.21
   9  -4  -1   -0.66    4.35
   9   4   1    3.91    2.16
   9   4  -1    2.90    2.22
   9  -4   1    1.43    3.14
   9  -4   1   -3.99    3.75
  -9   4   1    0.99    3.84
   9  -4   1    0.98    2.06
   9   4  -1    2.12    2.03
   9  -4   1    1.16    2.06
  -9   4   1   -1.53    2.39
   9   4  -1    3.85    2.66
  -9   5  -1   47.06    5.84
   9  -5  -1   65.96    8.56
   9   5   1   52.47    6.18
   9  -5  -1   42.22    5.18
   9  -5  -1   44.85    6.52
  -9   5  -1   54.73    7.06
  -9   5   1   45.79    5.93
   9  -5   1   40.35    7.23
   9  -5   1   31.90    4.53
   9  -5   1   43.24    5.12
   9  -5   1   36.10    6.05
  -9   5   1   37.99    6.95
   9   5  -1   47.37    6.00
   9  -6  -1   16.54    3.68
   9  -6  -1   14.91    6.26
  -9   6  -1   10.53    3.85
   9   6   1   19.54    4.39
  -9   6  -1   17.12    5.40
  -9  -6   1   19.17    2.71
   9  -6  -1   16.20    5.12
   9  -6   1   23.46    5.14
   9  -6   1   17.90    3.76
  -9   6   1   15.86    4.19
  -9   6   1   14.17    5.12
   9   6  -1   18.36    4.27
   9  -6   1    8.41    5.83
   9  -7  -1    7.51    4.13
  -9   7  -1    5.74    4.76
  -9  -7   1    9.44    2.26
  -9   7  -1    5.29    3.83
   9   7   1   10.41    3.77
   9  -7  -1    8.02    5.61
   9  -7  -1    7.80    3.14
  -9  -7  -1    5.10    1.93
   9   7  -1    3.95    3.12
  -9   7   1    3.73    3.74
   9  -7   1    8.21    3.32
  -9   7   1   15.65    5.58
   9  -7   1   12.68    5.87
  -9  -8   1   23.92    3.38
   9   8   1   22.40    5.18
  -9   8  -1   26.12    5.27
   9  -8  -1   22.96    4.54
  -9   8  -1   30.13    6.91
   9  -8  -1   27.06    7.49
   9  -8  -1   20.41    6.14
  -9   8   1   31.19    5.44
   9  -8   1   18.54    4.30
  -9  -8  -1   23.91    3.34
   9  -8   1   21.74    6.01
   9   8  -1   15.37    4.62
  -9   8   1   17.15    6.15
   9  -8   1   18.48    7.19
   9  -9  -1    3.61    3.22
  -9  -9   1    4.35    1.95
  -9   9  -1   -5.79    4.46
  -9   9  -1    4.64    3.79
  -9   9   1    8.99    5.50
  -9  -9  -1    2.78    1.87
   9   9  -1    7.39    3.34
  -9   9   1    2.57    3.84
   9  -9   1    0.24    5.52
  -9  10  -1    3.63    3.96
   9  10   1   -1.37    2.93
  -9 -10   1   -0.96    1.64
  -9  10  -1    3.77    5.14
  -9  10   1    0.76    5.37
   9  10  -1   -5.61    3.10
  -9 -10  -1   -2.38    1.45
  -9  11  -1    8.08    6.11
   9  11   1    9.83    4.12
  -9 -11   1   -0.55    1.72
  -9  11  -1    7.91    4.69
  -9  11   1   -2.72    3.72
  -9  11   1    5.28    5.98
   9  11  -1   -2.00    3.17
  -9 -11  -1    4.94    2.35
  -9  12  -1   -1.94    3.97
  -9  12  -1   -4.45    5.71
  -9 -12   1    5.84    2.58
   9  12   1   -0.70    3.75
  -9  12   1    1.28    6.19
  -9 -12  -1    2.61    2.21
  -9  12   1   -2.03    3.72
   9  12  -1    1.84    4.30
   9  13   1   -1.50    4.08
  -9 -13   1    0.65    2.20
  -9  13  -1    4.67    7.12
   9  13  -1   -2.71    3.97
  -9  13   1   -4.18    6.59
   9  13  -1    1.10    2.84
  10   0   1    2.53    3.43
  10   0  -1   -0.90    2.50
  10   0  -1    5.92    3.86
  10   0   1    1.56    2.20
  10   0  -1   -0.80    2.17
  10   0   1   -0.64    2.45
  10   0  -1   -0.03    2.41
  10  -1  -1   71.96    7.69
  10  -1  -1   68.62    8.60
  10  -1  -1   73.75    7.71
  10   1   1   79.55    7.99
  10   1   1   74.54    6.90
  10  -1  -1   88.57    7.66
  10   1   1   73.92    7.88
  10  -1  -1   79.80    7.00
  10  -1   1   86.92    7.62
  10   1  -1   81.29    8.30
  10   1  -1   83.08    7.16
  10  -1   1   81.35    7.91
  10  -1   1   86.86    7.91
  10  -1   1   88.91    7.09
  10  -1   1   80.77    8.67
  10   1  -1   65.03    7.61
  10   1  -1   80.85    7.28
  10  -2  -1    2.90    4.22
  10  -2  -1    3.57    2.68
 -10   2  -1   -0.06    3.19
  10  -2  -1   -3.22    2.43
 -10   2  -1   -0.84    1.30
  10   2   1   -0.32    2.83
  10  -2  -1   -0.27    2.00
  10   2   1   -3.34    1.76
  10   2   1    1.86    2.73
  10   2  -1   -0.64    2.15
  10   2  -1    2.53    2.57
  10   2  -1    3.99    3.11
 -10   2   1    2.99    2.40
  10  -2   1   -3.18    3.63
  10   2  -1    2.09    2.06
  10  -2   1    0.43    2.03
 -10   2   1   -1.65    3.04
  10  -2   1   -0.26    2.30
  10  -2   1   -0.42    2.63
  10   3   1   -1.35    1.77
 -10   3  -1   -2.37    3.64
  10   3   1    0.64    2.69
  10  -3  -1   -0.18    2.32
 -10   3  -1    1.10    1.99
  10  -3  -1   -1.18    2.02
  10   3   1   -0.04    2.51
  10  -3  -1    4.92    4.60
  10  -3  -1   -1.59    2.81
  10   3   1   -2.66    2.19
  10   3  -1    0.20    2.82
  10  -3   1    0.20    2.21
 -10   3   1    3.12    3.98
  10   3  -1    2.23    2.85
 -10   3   1   -0.57    1.57
  10  -3   1   -3.14    2.56
  10  -3   1    4.12    2.48
  10   3  -1   -0.70    1.97
  10  -3   1   -0.49    4.09
  10   3  -1   -2.13    2.55
  10   4   1   23.06    2.66
  10  -4  -1   24.35    4.04
  10   4   1   18.61    3.47
  10   4   1   20.29    3.34
  10   4   1   19.23    4.57
  10  -4  -1   15.22    5.83
  10  -4  -1   20.05    5.02
 -10   4  -1   19.30    5.11
 -10   4  -1   20.49    4.14
  10   4  -1   26.05    4.73
  10   4  -1   20.58    2.78
  10  -4   1   20.35    3.89
  10  -4   1   16.26    4.46
  10   4  -1   32.28    4.09
 -10   4   1   21.65    4.26
  10  -4   1   19.32    3.74
  10  -4   1   22.63    6.12
 -10   4   1   15.98    5.12
  10   4  -1   27.12    3.85
  10  -5  -1   -0.44    3.38
 -10   5  -1    1.38    2.77
 -10   5  -1    4.41    4.23
  10   5   1    2.86    2.16
  10  -5  -1   -0.01    2.32
  10  -5  -1   -3.29    4.76
  10   5   1   -0.93    2.71
  10  -5   1    2.27    4.46
  10   5  -1   -0.90    1.98
  10  -5   1    1.18    2.41
  10  -5   1    0.61    2.26
  10   5  -1   -0.55    2.56
  10   5  -1   -2.12    2.25
 -10   5   1   -1.94    3.78
 -10   5   1    1.53    3.06
  10  -5   1   -0.49    3.35
  10  -6  -1    6.81    2.94
  10  -6  -1    0.36    3.67
 -10   6  -1    7.33    4.86
  10  -6  -1    7.83    5.76
  10  -6   1    2.91    2.80
  10  -6   1    5.99    3.91
 -10   6   1    3.01    4.36
  10  -7  -1   59.94   10.00
  10   7   1   56.00    7.18
 -10  -7   1   45.18    4.92
  10  -7  -1   48.07    8.12
 -10   7  -1   41.85    8.04
  10  -7  -1   57.95    6.47
  10  -7   1   48.48    6.27
  10  -7   1   41.84    8.91
  10  -7   1   60.83    8.22
  10   7  -1   61.21    7.30
 -10   7   1   74.19    9.28
  10  -8  -1    4.59    3.38
  10   8   1   -0.92    2.98
  10  -8  -1    0.75    6.32
 -10  -8   1   12.57    2.56
 -10   8  -1   -0.75    4.67
  10  -8   1   11.11    3.81
 -10  -8  -1    7.67    2.30
  10  -8   1   -0.49    6.09
  10   8  -1   11.99    4.03
  10  -8   1    4.67    4.60
  10   9   1    7.09    3.74
  10  -9  -1   -3.13    6.05
 -10  -9   1    3.46    2.11
  10  -9  -1    2.24    3.28
 -10  -9  -1    3.78    2.14
  10  -9   1   10.38    6.84
 -10   9   1    7.31    6.12
  10   9  -1    5.53    3.83
  10 -10  -1    0.25    2.88
  10  10   1   -0.63    3.32
 -10  10  -1   -5.94    5.26
 -10 -10   1    5.18    2.30
 -10 -10  -1    3.59    2.14
  10  10  -1    0.38    3.32
 -10  10   1    6.74    6.42
 -10  11  -1    2.56    5.74
 -10 -11   1    3.02    2.19
  10  11   1    5.20    3.93
 -10 -11  -1    2.39    2.20
  10  11  -1    1.82    3.87
 -10 -12   1    0.41    2.12
 -10  12  -1    3.32    6.08
  10  12   1   -0.22    3.62
  10  12  -1   -2.94    4.11
 -10 -12  -1    0.48    2.21
 -10  12   1    3.58    6.26
  11   0  -1    0.87    2.76
  11   0   1    0.54    2.50
  11   0  -1    0.18    2.42
  11   0   1   -1.47    2.36
  11   0  -1    0.97    2.42
  11   0  -1    0.79    3.53
  11   0   1    3.45    3.62
  11   0   1    1.41    2.59
  11  -1  -1   29.41    3.92
  11  -1  -1   14.60    4.17
  11   1   1   13.93    4.18
  11   1   1   19.72    4.85
  11  -1  -1   20.89    4.45
  11   1   1   18.77    3.54
  11  -1  -1   17.18    5.22
  11  -1   1   17.76    5.15
  11   1  -1   21.45    4.88
  11  -1   1   14.85    4.14
  11   1  -1   20.50    3.88
  11  -1   1   22.68    4.57
  11   1  -1   29.28    4.89
  11   1  -1   25.78    3.94
 -11   2  -1   44.05    3.83
  11  -2  -1   51.88    6.28
  11  -2  -1   37.43    7.02
  11   2   1   40.53    5.97
  11   2   1   41.86    5.73
  11   2   1   41.45    4.80
  11  -2  -1   34.81    5.42
  11  -2  -1   45.14    5.18
  11   2  -1   49.31    5.02
  11   2  -1   37.74    4.93
 -11   2   1   40.25    3.75
  11   2  -1   32.44    5.64
  11  -2   1   47.92    5.88
  11  -2   1   45.37    5.22
  11   2  -1   34.53    5.68
  11  -2   1   43.40    6.91
  11  -2   1   39.60    5.90
  11  -3  -1    3.07    2.61
  11   3   1    1.37    2.94
  11  -3  -1    1.05    2.40
  11   3   1    4.34    2.29
  11   3   1    2.40    3.11
  11  -3  -1   -0.53    4.31
  11  -3  -1    1.35    3.35
  11  -3   1   -1.06    2.72
  11  -3   1    2.90    2.45
  11   3  -1   -1.31    2.85
  11   3  -1   -0.18    2.03
  11  -3   1    5.73    2.68
  11   3  -1   -1.71    2.39
  11   4   1   -0.30    2.86
  11   4   1    1.63    2.83
  11  -4  -1    4.45    5.43
  11   4   1    0.63    1.90
  11  -4  -1    0.56    3.21
  11  -4  -1    1.34    2.66
  11   4  -1    1.89    2.86
  11   4  -1    0.58    2.10
  11  -4   1    0.28    3.18
  11  -4   1    0.89    2.55
  11  -4   1    4.16    4.85
  11  -4   1    3.03    2.75
  11  -5  -1    4.42    3.12
  11  -5  -1    3.79    5.88
  11   5   1   14.20    4.09
 -11   5  -1    1.30    4.57
  11  -5  -1    3.31    4.18
  11   5   1    0.98    2.34
  11  -5   1    7.24    5.61
  11  -5   1   10.51    3.10
  11  -5   1    3.92    2.97
  11   5  -1    2.48    2.70
  11  -5   1    7.43    4.25
  11   5  -1    0.26    2.75
  11  -6  -1    2.21    4.35
  11   6   1    4.49    2.22
  11   6   1    2.29    3.46
  11  -6  -1   -1.22    2.56
 -11   6  -1   -0.26    4.45
  11  -6  -1    4.31    5.79
  11   6  -1    3.63    2.56
  11  -6   1    8.82    6.43
  11  -6   1    3.18    2.98
  11  -6   1    4.11    3.95
  11   6  -1   -0.51    2.70
 -11   7  -1   38.55    7.85
  11  -7  -1   30.67    5.23
  11  -7  -1   46.97    9.15
  11   7   1   35.29    6.46
  11  -7  -1   38.29    7.69
  11   7  -1   23.36    5.58
  11  -7   1   40.45    6.99
  11  -7   1   23.90    4.99
 -11   7   1   39.75    7.87
  11  -7   1   32.39    8.38
  11   8   1   16.76    4.99
  11  -8  -1   17.80    4.39
  11  -8  -1   12.94    6.95
 -11   8  -1   26.12    7.18
 -11   8   1   13.68    6.52
  11  -8   1   17.16    4.34
  11  -8   1    8.67    6.98
  11   8  -1   16.24    4.63
 -11  -9   1    6.77    2.51
  11   9   1    4.84    4.06
  11  -9  -1    9.45    7.32
 -11   9  -1   -1.45    5.32
  11  -9  -1   -1.91    3.08
  11  -9   1    8.38    6.68
  11  -9   1    2.19    3.33
  11   9  -1    2.18    3.54
 -11 -10   1   -0.68    1.89
 -11  10  -1    1.80    5.83
  11  10   1   -0.45    3.25
 -11 -10  -1   -0.29    1.98
 -11  10   1    7.65    6.35
  11  10  -1   -2.17    3.13
 -11  11  -1    1.78    6.49
  11  11   1    3.90    4.18
 -11 -11   1   -0.49    2.04
 -11  11   1   -1.52    5.80
 -11 -11  -1    1.76    2.14
  11  11  -1   -3.37    3.33
 -11 -12   1    0.41    2.26
  11  12   1   -0.60    3.74
  11  12  -1   -1.38    3.96
 -11  12   1   -1.71    6.39
  12   0  -1   -0.99    3.92
  12   0  -1   -0.84    3.12
  12   0   1   -2.41    2.82
  12   0   1   -1.84    2.78
  12   0  -1   -2.40    2.55
  12   0   1   -0.92    3.50
  12   1   1    9.01    3.99
  12  -1  -1   19.10    5.48
  12   1   1   10.43    4.77
  12   1   1   11.56    3.75
  12  -1  -1   17.61    4.55
  12  -1  -1   12.55    4.09
  12   1  -1   17.65    5.23
  12   1  -1   17.06    4.62
  12  -1   1   18.17    4.37
  12   1  -1   14.91    3.87
  12  -1   1   16.21    5.16
  12  -1   1   13.16    4.23
  12  -2  -1    2.39    4.72
  12   2   1    6.16    3.66
  12  -2  -1   -0.16    2.87
  12   2   1   -5.85    2.26
  12  -2  -1    0.35    3.07
  12  -2   1   -1.67    2.87
  12   2  -1    5.51    4.03
  12   2  -1    2.00    2.71
  12  -2   1    1.04    4.33
  12  -2   1    0.90    2.70
  12   2  -1   -2.99    2.65
  12  -3  -1    2.18    4.61
  12   3   1    1.80    2.75
  12  -3  -1   -0.96    2.53
  12   3   1    0.58    3.28
  12  -3  -1    2.73    3.06
  12  -3  -1    1.02    3.49
  12  -3   1    2.07    2.76
  12   3  -1   -2.78    3.33
  12  -3   1    1.50    4.68
  12  -3   1   -2.15    3.40
  12  -3   1    9.44    3.27
  12   3  -1    0.43    2.66
  12   3  -1    4.40    3.14
  12   4   1    3.50    3.40
  12  -4  -1    6.60    4.56
  12  -4  -1    2.18    3.11
  12  -4  -1    6.56    6.17
  12   4   1    4.47    2.45
  12  -4   1    3.43    3.24
  12  -4   1    1.03    3.64
  12   4  -1    1.52    3.04
  12  -4   1    5.31    3.25
  12  -4   1    4.09    5.71
  12   4  -1    4.04    3.56
  12   4  -1    1.24    2.42
  12   5   1   22.71    3.10
  12  -5  -1   18.92    5.50
  12   5   1   18.17    3.91
  12  -5  -1   17.69    6.98
  12   5   1   12.45    4.30
  12  -5  -1   27.37    4.83
  12  -5   1   27.20    6.11
  12   5  -1   26.95    4.38
  12   5  -1   24.40    3.35
  12   5  -1   16.83    4.90
  12  -5   1   22.48    4.50
  12  -5   1   20.99    6.95
  12  -5   1   13.75    3.87
  12  -6  -1    3.36    3.20
  12   6   1   -4.28    2.41
  12  -6  -1   -2.23    5.87
  12   6   1   -2.21    2.96
  12  -6  -1    2.89    4.69
  12  -6   1   -3.04    2.63
  12  -6   1   -7.12    5.17
  12  -6   1   -2.09    3.91
  12   6  -1    2.46    3.15
  12   6  -1   -1.25    2.77
  12  -7  -1   -4.05    5.78
  12   7   1    5.74    2.36
  12  -7  -1    8.12    5.19
  12  -7  -1    7.39    3.65
  12   7   1    2.96    3.61
  12   7  -1    2.66    3.49
  12  -7   1    4.70    3.53
  12  -7   1    8.82    5.08
  12  -7   1    7.32    6.55
  12   7  -1    4.44    2.65
  12   8   1    6.69    4.25
  12  -8  -1   18.78    4.74
  12  -8  -1    4.81    6.55
  12  -8   1   16.15    4.61
  12   8  -1   10.17    4.20
  12  -8   1   17.21    8.12
  12  -9  -1    1.04    6.37
  12   9   1   -1.29    3.56
  12  -9  -1   -2.59    2.98
  12  -9   1   -0.05    3.16
  12   9  -1    1.38    3.78
  12  -9   1    6.90    6.88
  12  10   1    3.21    4.29
  12 -10  -1   -4.23    3.30
  12  10  -1   -1.75    3.41
 -12 -11   1   -0.48    1.95
  12  11  -1   -1.93    3.77
  13   0   1   -1.66    3.17
  13   0  -1   -0.75    2.72
  13   0  -1    2.47    3.33
  13   0   1    1.81    4.52
  13   0  -1   -5.09    4.30
  13  -1  -1   34.06    5.66
  13  -1  -1   25.28    5.17
  13   1   1   26.65    6.05
  13  -1  -1   21.43    6.37
  13   1   1   18.39    4.57
  13   1  -1   30.38    5.82
  13  -1   1   29.98    6.70
  13   1  -1   31.59    6.43
  13  -1   1   24.59    5.22
  13   1  -1   21.84    4.90
  13  -1   1   24.19    5.36
  13   2   1    5.57    3.64
  13  -2  -1    1.67    3.85
  13  -2  -1   -2.17    4.50
  13   2   1    0.75    4.10
  13  -2  -1   -0.71    2.97
  13   2  -1    3.44    3.18
  13  -2   1    2.27    4.77
  13   2  -1    1.11    3.29
  13   2  -1    2.06    4.19
  13  -2   1   -1.49    3.53
  13  -3  -1   -2.63    4.76
  13   3   1    0.91    3.23
  13  -3  -1    0.89    2.90
  13   3   1   -0.67    3.82
  13  -3  -1    1.71    3.68
  13  -3   1    0.89    4.84
  13   3  -1    1.43    3.98
  13  -3   1   -3.16    3.16
  13  -3   1    3.97    3.18
  13   3  -1   -1.05    3.07
  13   3  -1    2.64    2.94
  13   4   1   29.05    5.08
  13  -4  -1   32.76    6.80
  13  -4  -1   29.99    8.02
  13  -4  -1   22.99    4.87
  13   4   1   23.65    5.52
  13   4  -1   17.44    5.32
  13  -4   1   29.01    6.31
  13   4  -1   22.21    4.99
  13  -4   1   28.49    5.23
  13  -4   1   30.85    7.78
  13   4  -1   26.96    4.27
  13   5   1    3.79    3.83
  13   5   1    2.32    3.37
  13  -5  -1    5.39    4.49
  13  -5  -1    6.14    6.63
  13   5  -1    7.88    4.34
  13  -5   1    4.13    4.57
  13   5  -1    4.47    3.44
  13  -5   1    1.75    3.10
  13  -5   1   13.06    6.76
  13  -5   1    2.19    3.25
  13  -6  -1   10.09    7.38
  13   6   1   -4.33    2.79
  13   6   1    0.38    3.72
  13  -6  -1   -1.81    4.21
  13  -6  -1    1.90    3.34
  13   6  -1    1.22    3.26
  13  -6   1    3.16    4.65
  13  -6   1    9.74    3.85
  13   6  -1    1.28    3.43
  13  -6   1    3.91    5.96
  13   7   1   43.40    5.32
  13   7   1   37.43    7.33
  13  -7  -1   35.64    6.08
  13  -7  -1   36.25    8.05
  13  -7  -1   50.80   10.09
  13  -7   1   50.98    6.85
  13  -7   1   33.84    9.42
  13   7  -1   43.06    5.31
  13   7  -1   41.65    7.16
  13  -7   1   47.59    8.26
  13   8   1    9.54    3.06
  13  -8  -1   12.01    4.31
  13   8   1   14.50    5.27
  13  -8  -1    5.92    7.24
  13   8  -1   15.29    3.52
  13  -8   1   27.13    8.89
  13  -8   1   11.12    4.34
  13   8  -1    5.74    4.45
  13   9   1   -1.01    3.98
  13  -9  -1   10.72    8.06
  13  -9   1   -0.24    6.83
  13  -9   1   -5.75    3.08
  13   9  -1    4.39    4.08
  13  10   1   -1.06    4.21
  13 -10  -1   17.45    4.85
  13  10  -1    4.57    4.30
  14   0  -1   -1.14    3.72
  14   0   1   -5.97    3.87
  14   0  -1   -3.35    3.01
  14   0  -1    2.58    4.98
  14  -1  -1   -3.90    3.03
  14   1   1    0.90    3.55
  14  -1  -1    0.24    3.66
  14  -1  -1   -3.76    4.76
  14   1   1   -3.21    4.38
  14   1   1   -2.22    3.24
  14   1  -1   -1.99    3.30
  14  -1   1   -2.14    3.02
  14   1  -1    3.23    4.92
  14  -1   1   -3.39    4.78
  14  -1   1    2.97    3.89
  14   1  -1   -0.01    3.60
  14   2   1    5.66    4.04
  14   2   1    1.27    3.21
  14  -2  -1   -1.87    3.84
  14   2   1   -1.71    3.94
  14  -2  -1   -1.20    5.60
  14  -2  -1   -1.60    3.02
  14  -2   1   -1.68    3.97
  14  -2   1   -4.49    2.64
  14  -2   1   -5.50    4.48
  14   2  -1    2.42    3.33
  14   2  -1   -1.11    3.16
  14   2  -1   -2.52    4.41
  14  -3  -1    1.13    4.02
  14   3   1    5.73    3.85
  14   3   1    3.71    4.06
  14  -3  -1    3.31    3.56
  14   3  -1    6.85    4.03
  14   3  -1    0.34    4.01
  14  -3   1    0.50    4.05
  14   3  -1   -1.86    3.05
  14  -3   1    5.38    5.85
  14  -3   1   -1.46    3.12
  14  -4  -1    2.50    4.62
  14   4   1    5.02    3.92
  14  -4  -1   -1.83    5.47
  14   4   1   -2.02    3.86
  14  -4   1   -4.54    2.75
  14   4  -1   -1.14    4.05
  14   4  -1    1.61    3.93
  14  -4   1    0.98    5.98
  14   4  -1   -2.84    2.72
  14  -4   1   -3.29    3.92
  14   5   1    7.87    4.37
  14  -5  -1    9.39    5.10
  14   5   1    9.39    4.43
  14  -5  -1   15.60    7.29
  14  -5   1    7.55    5.00
  14   5  -1   12.23    4.73
  14  -5   1   17.69    4.51
  14   5  -1    8.95    3.55
  14   5  -1   12.65    5.09
  14  -5   1    5.54    6.21
  14  -6  -1   -0.99    3.23
  14   6   1    2.64    3.44
  14  -6  -1    0.01    4.78
  14   6   1    3.12    3.82
  14  -6  -1    0.25    6.44
  14  -6   1    1.25    3.26
  14   6  -1   -4.59    3.42
  14  -6   1    1.95    4.53
  14   6  -1   -3.73    2.58
  14  -6   1   -3.70    5.60
  14  -7  -1    7.70    7.20
  14   7   1   -2.24    3.22
  14   7   1    1.23    4.05
  14  -7  -1   -0.90    5.06
  14  -7  -1    1.04    3.39
  14  -7   1    1.15    6.34
  14   7  -1    1.84    3.87
  14   7  -1   -2.92    3.27
  14   8   1    6.66    4.32
  14  -8  -1    2.01    3.91
  14  -8  -1   -4.43    6.33
  14   8   1    0.29    2.93
  14  -8   1  -14.58    5.88
  14   8  -1    3.95    3.53
  14   8  -1    4.18    3.29
  14  -8   1   -2.83    3.64
  14   9   1   -2.65    3.79
  14  -9  -1    3.13    6.93
  14  -9  -1   -1.97    3.69
  14   9  -1    0.33    3.06
  14  -9   1    2.95    7.53
  14  -9   1   -8.43    2.93
  14   9  -1    3.06    4.21
  15   0  -1    2.67    5.16
  15   0  -1   -0.95    3.69
  15   0   1    3.49    3.79
  15   0   1    0.07    4.92
  15   0   1   -1.44    3.38
  15   1   1   18.01    6.25
  15  -1  -1   24.41    7.29
  15   1   1   39.24    6.76
  15  -1  -1    7.64    4.69
  15  -1  -1   16.18    5.67
  15   1   1   11.61    4.78
  15  -1   1   27.34    5.95
  15   1  -1   18.75    5.40
  15   1  -1   23.52    6.78
  15  -1   1    6.19    5.72
  15  -1   1   23.50    5.79
  15   1  -1   16.03    5.02
  15   2   1   18.74    4.95
  15  -2  -1   24.31    6.31
  15   2   1   15.00    5.17
  15  -2  -1   16.26    5.42
  15   2   1   27.66    6.53
  15  -2  -1   20.86    7.49
  15   2  -1   19.79    5.46
  15  -2   1    9.42    4.80
  15   2  -1   24.20    6.37
  15  -2   1   15.68    5.44
  15  -2   1   12.99    6.69
  15   2  -1   19.46    5.02
  15   3   1    2.27    4.69
  15  -3  -1   10.79    5.34
  15   3   1    0.98    3.20
  15   3   1    0.67    3.60
  15  -3  -1    2.78    6.30
  15  -3  -1    0.51    3.48
  15   3  -1    2.30    3.66
  15  -3   1   -3.95    3.82
  15   3  -1    2.84    3.78
  15  -3   1    2.65    5.45
  15   3  -1    5.67    5.07
  15  -3   1    0.14    3.65
  15  -4  -1   41.51    7.89
  15   4   1   42.41    7.67
  15  -4  -1   37.61    9.57
  15   4   1   57.35    7.55
  15   4  -1   46.81    7.37
  15  -4   1   33.81    6.41
  15  -4   1   24.49    7.16
  15  -4   1   37.57    9.39
  15   4  -1   48.27    6.26
  15   4  -1   39.89    7.48
  15   5   1    6.95    4.17
  15  -5  -1   -4.74    5.63
  15  -5  -1   10.91    6.04
  15   5   1    4.79    4.58
  15   5  -1    1.22    3.30
  15  -5   1    3.35    4.74
  15   5  -1    6.22    4.13
  15   5  -1    8.24    4.82
  15  -5   1    9.48    7.00
  15  -6  -1    2.97    5.35
  15   6   1   10.98    4.63
  15  -6  -1    4.51    7.21
  15   6   1   -0.41    4.02
  15  -6   1    1.76    4.66
  15   6  -1    2.83    4.36
  15  -6   1    5.74    7.48
  15   6  -1    2.31    3.18
  15  -7  -1   34.48   10.03
  15  -7  -1   15.44    4.92
  15   7   1   16.00    4.81
  15   7   1    4.07    4.42
  15   7  -1   13.87    4.84
  15  -7   1   20.77    5.57
  15  -7   1   14.92    8.34
  15   7  -1   14.00    3.79
  15   7  -1   16.93    6.04
  15  -8  -1    8.32    7.76
  15   8   1    6.54    3.97
  15  -8  -1   10.73    4.93
  15   8  -1    5.02    3.03
  15   8  -1    0.26    3.82
  15  -8   1   -0.62    3.95
  15   8  -1   15.33    5.64
  15  -8   1   21.21    9.09
  16   0   1    1.39    5.71
  16   0  -1    3.17    4.49
  16   0   1   -2.13    3.56
  16   0  -1    4.17    5.63
  16   0   1   -4.23    3.83
  16   0  -1   -2.98    3.46
  16  -1  -1    0.42    3.76
  16   1   1    4.74    5.60
  16  -1  -1    4.10    6.49
  16  -1  -1    0.63    4.56
  16   1   1    2.77    4.34
  16   1   1    1.71    3.90
  16   1  -1    0.08    3.46
  16  -1   1   -3.89    3.89
  16   1  -1    1.15    5.49
  16  -1   1    6.22    4.43
  16   1  -1    1.54    4.19
  16  -2  -1    4.26    6.40
  16  -2  -1    5.96    4.21
  16   2   1    2.69    5.29
  16   2   1    4.18    4.18
  16  -2  -1   -0.73    4.21
  16   2   1    0.95    3.73
  16  -2   1   13.68    5.06
  16   2  -1    8.30    5.74
  16  -2   1    0.58    5.90
  16  -2   1    7.55    5.10
  16   2  -1    1.41    3.91
  16   2  -1    1.99    4.00
  16   3   1    4.75    4.13
  16  -3  -1   -2.38    6.25
  16   3   1    5.08    4.18
  16  -3  -1   -2.70    3.33
  16  -3  -1   -6.14    4.58
  16   3   1    0.30    5.20
  16   3  -1    7.00    5.68
  16  -3   1   -7.88    5.72
  16  -3   1    2.27    3.96
  16  -3   1   -1.73    4.65
  16   3  -1   -2.43    3.94
  16   3  -1    0.75    3.83
  16   4   1    2.72    4.10
  16  -4  -1   -5.63    6.59
  16  -4  -1   -0.04    4.96
  16   4   1   -1.17    3.61
  16   4   1    3.36    4.87
  16   4  -1    4.00    5.15
  16  -4   1   -3.01    6.42
  16   4  -1    1.86    3.83
  16   4  -1    3.78    4.22
  16  -4   1    0.37    3.84
  16  -4   1   -4.71    4.76
  16  -5  -1   -4.58    5.43
  16  -5  -1    2.49    6.46
  16   5   1    7.78    5.06
  16   5   1    8.51    3.93
  16   5   1    4.98    4.78
  16  -5   1    9.63    6.44
  16   5  -1    5.42    5.18
  16   5  -1    3.96    3.70
  16  -5   1   -4.35    5.76
  16   5  -1   -0.19    4.25
  16   6   1    3.40    4.77
  16  -6  -1   15.19    6.83
  16  -6  -1   11.88    8.09
  16   6   1    2.55    4.41
  16  -6   1    3.56    5.18
  16   6  -1    1.81    4.71
  16  -6   1    0.96    7.32
  16   6  -1    3.63    3.76
  17   0   1    0.38    4.22
  17   0   1    2.27    4.55
  17   0  -1   -2.96    4.15
  17   0  -1   -0.12    4.75
  17   0  -1    4.71    6.36
  17   0   1   -6.38    5.46
  17  -1  -1    7.66    5.56
  17  -1  -1    5.57    6.89
  17  -1  -1    0.76    4.51
  17   1   1    2.28    4.51
  17   1   1   -7.04    5.31
  17   1   1   -2.05    4.16
  17  -1   1   -1.85    6.10
  17   1  -1    2.34    4.49
  17  -1   1    6.16    4.69
  17  -1   1   -2.27    4.59
  17   1  -1    3.52    4.85
  17   1  -1   -6.10    5.16
  17   2   1   33.62    7.70
  17   2   1   25.77    6.43
  17   2   1   24.62    7.68
  17  -2  -1   21.44    6.16
  17  -2  -1   24.75    7.24
  17   2  -1   16.34    5.96
  17  -2   1   37.60    9.19
  17  -2   1   35.60    7.28
  17   2  -1   26.34    6.41
  17  -2   1   40.33    8.01
  17   2  -1   26.99    7.76
  17  -3  -1   -0.64    5.26
  17   3   1    3.88    4.24
  17   3   1    2.09    5.95
  17  -3  -1    7.91    7.83
  17  -3  -1   -2.60    3.62
  17   3   1   -2.98    4.05
  17  -3   1    5.83    7.51
  17  -3   1   -3.19    3.58
  17   3  -1    5.37    6.19
  17   3  -1    2.45    4.47
  17  -3   1    0.22    5.02
  17   4   1   58.26    7.37
  17  -4  -1   39.73    9.04
  17  -4  -1   39.99   10.63
  17   4   1   55.70    8.91
  17   4   1   33.23    7.98
  17  -4   1   41.31    7.62
  17   4  -1   38.61    8.22
  17  -4   1   58.57    9.76
  17  -4   1   40.27   10.33
  17   4  -1   37.73    6.79
   0   0   2  340.17   21.67
   0   0  -2  312.95   20.28
   0   0  -2  321.94   21.06
   0   0  -2  316.32   21.63
   0   0   2  330.51   21.07
   0  -1  -2    0.15    0.29
   0   1  -2   -2.14    1.44
   0  -1  -2   -1.25    0.91
   0  -1   2    1.27    1.10
   0  -1  -2   -0.30    0.74
   0  -1   2   -1.51    1.28
   0   1   2    0.72    1.09
   0   1  -2   -0.36    0.93
   0   1   2   -0.12    1.04
   0   1   2    0.33    1.49
   0   1   2    0.36    0.27
   0  -1  -2    0.97    0.99
   0  -1  -2   -0.54    1.46
   0   2   2   10.05    0.99
   0   2   2    7.55    1.66
   0  -2   2   10.69    0.96
   0   2   2   11.17    2.15
   0  -2  -2    9.40    0.96
   0  -2   2    9.62    2.20
   0  -2   2    8.39    1.11
   0   2  -2    9.72    1.65
   0   2   2    9.99    1.66
   0  -2  -2    9.57    1.53
   0  -2  -2    6.71    2.10
   0  -2  -2   10.92    1.18
   0   2  -2    7.19    2.13
   0  -3   2   -0.95    1.89
   0   3   2    1.66    1.94
   0   3   2   -0.62    1.85
   0   3  -2    1.00    1.75
   0   3   2   -0.43    1.39
   0  -3   2   -1.18    0.76
   0   3  -2   -0.22    0.73
   0   3  -2   -0.45    2.10
   0  -3  -2    1.04    1.33
   0   3  -2   -0.58    1.67
   0  -3   2    1.59    1.41
   0  -3  -2   -0.75    0.65
   0  -4  -2   55.88    4.07
   0   4   2   49.68    4.85
   0  -4   2   54.08    4.33
   0  -4  -2   52.56    3.75
   0   4  -2   47.92    4.88
   0   4  -2   55.22    4.76
   0   4  -2   46.97    4.35
   0   4   2   53.54    4.43
   0  -4   2   44.92    3.83
   0   4   2   57.91    4.73
   0   5   2   -3.57    2.15
   0   5   2   -1.76    1.87
   0  -5  -2   -1.47    0.79
   0   5  -2    4.08    1.74
   0  -5   2   -0.98    0.84
   0   5  -2    0.23    1.90
   0   5   2   -2.33    1.45
   0   5  -2    1.07    2.34
   0   6   2   95.95    7.52
   0   6   2   81.97    7.93
   0   6  -2  103.43    7.68
   0   6  -2   86.27    7.14
   0  -6   2   94.37    6.53
   0   6  -2   90.67    8.03
   0   6   2   86.72    7.20
   0  -6  -2   92.89    6.39
   0   7   2   -0.04    2.17
   0  -7   2   -0.18    0.97
   0   7   2    0.61    2.83
   0   7  -2    2.94    2.14
   0   7   2    0.05    1.95
   0   7  -2    0.94    2.68
   0   7  -2   -2.73    1.99
   0   8   2   24.01    4.17
   0  -8   2   17.74    2.50
   0  -8  -2   19.75    2.45
   0   8   2   27.65    3.67
   0   8  -2   23.33    4.31
   0   8   2   19.81    3.68
   0   8  -2   27.23    3.97
   0   8  -2   22.21    3.46
   0  -9   2   -0.14    1.21
   0   9   2   -0.23    2.65
   0   9   2    1.55    2.40
   0   9  -2   -1.44    2.01
   0   9  -2    2.63    2.59
   0   9  -2    0.33    3.21
   0  -9  -2   -1.19    1.04
   0   9   2    2.72    3.40
   0 -10  -2   -0.25    1.18
   0  10   2    5.08    2.84
   0  10   2   -2.15    3.35
   0 -10   2   -0.24    1.22
   0  10  -2    3.26    3.92
   0  10  -2    3.32    2.74
   0 -11   2    1.92    1.51
   0  11   2   -4.51    2.31
   0  11  -2    1.76    2.92
   0 -11  -2    0.52    1.33
   0  11  -2   -0.59    3.61
   0  11   2    2.29    4.04
   0  12   2   51.02    7.44
   0 -12  -2   39.92    4.53
   0  12   2   50.38    6.28
   0  12  -2   47.38    7.62
   0 -12   2   51.63    5.13
   0  12  -2   54.33    6.46
   0  13   2   -0.68    3.54
   0 -13   2   -0.55    1.57
   0  13   2   -9.83    3.96
   0 -13  -2   -0.97    1.44
   0  13  -2    1.06    4.64
   0  13  -2   -0.86    3.29
   0  14  -2   21.76    5.25
   0 -14  -2   19.66    3.41
   0  14   2   12.81    5.83
   0  14  -2   20.25    7.02
   0 -14   2   28.69    4.01
   0  14   2   22.73    5.38
   0  15  -2    2.99    5.56
   0 -15   2   -0.20    1.93
   0  15   2    3.03    4.38
   0 -15  -2    1.10    1.99
   0  15  -2   -2.32    3.99
   0  15   2    2.79    5.12
   1   0  -2   37.71    3.17
  -1   0   2   36.95    2.40
   1   0  -2   37.36    2.40
  -1   0  -2   40.49    2.90
  -1   0   2   40.41    3.30
   1   0  -2   33.16    2.87
  -1   0  -2   34.77    2.97
   1   0  -2   39.44    3.31
  -1   0   2   37.63    3.46
   1   0   2   36.61    3.39
   1   0  -2   38.67    3.61
  -1   0  -2   36.28    3.28
   1   0   2   37.72    3.06
   1   1   2  476.86   30.37
   1  -1  -2  462.06   30.55
  -1  -1   2  449.49   29.54
  -1  -1   2  445.92   31.11
  -1   1  -2  472.05   30.54
   1   1   2  473.87   31.17
   1  -1  -2  476.69   29.46
  -1   1  -2  475.57   31.37
  -1  -1   2  452.61   28.70
   1   1   2  467.21   28.67
   1  -1  -2  444.86   31.46
   1  -1  -2  474.42   30.68
   1  -1   2  536.33   31.39
  -1   1   2  478.99   31.39
  -1  -1  -2  547.78   30.39
  -1  -1  -2  462.68   28.68
  -1   1   2  448.50   30.58
  -1  -1  -2  452.88   29.21
  -1  -1  -2  471.54   29.25
   1   1  -2  484.96   30.47
   1  -1   2  507.40   30.57
   1   1  -2  460.26   28.69
  -1   1   2  462.75   30.67
  -1  -1  -2  453.96   30.32
   1   1  -2  482.89   31.26
  -1  -2   2   49.55    3.48
   1   2   2   54.40    3.69
   1  -2  -2   52.10    4.48
   1   2   2   50.17    4.17
   1  -2  -2   49.52    4.84
  -1   2  -2   44.75    4.23
   1   2   2   43.82    3.68
  -1  -2   2   50.02    3.67
   1   2   2   54.56    4.21
  -1  -2   2   56.39    3.81
  -1   2  -2   51.76    4.74
   1  -2  -2   52.47    3.89
  -1  -2   2   49.02    3.63
   1   2  -2   49.55    3.87
   1   2  -2   49.96    3.77
   1   2  -2   50.79    4.43
  -1   2   2   50.20    4.35
  -1   2   2   51.38    4.80
  -1  -2  -2   48.49    3.38
  -1   2   2   50.19    4.57
   1  -2   2   73.58    5.06
  -1   3  -2   96.26    7.76
  -1   3  -2  102.92    8.32
   1   3   2  103.70    7.65
   1   3   2  104.89    7.78
   1  -3  -2   99.21    7.09
   1   3   2  109.03    7.12
  -1  -3   2  101.87    6.84
   1  -3  -2  105.46    8.49
   1   3   2   99.66    7.10
   1   3  -2  107.04    7.11
   1  -3   2  114.45    8.41
  -1  -3  -2  110.35    6.76
   1   3  -2  101.54    7.33
  -1   3   2  109.81    7.81
  -1   3   2   94.60    8.25
   1   3  -2  104.97    7.24
  -1   3   2  107.76    8.22
   1   3  -2   96.81    7.77
   1   3  -2  114.88    7.96
   1  -3   2  104.53    7.70
   1  -4  -2    1.53    1.64
   1   4   2    1.93    1.22
   1   4   2    0.57    1.98
  -1   4  -2    0.66    1.70
   1  -4  -2   -2.46    0.84
   1  -4  -2   -0.97    0.71
   1  -4  -2   -1.50    2.25
   1   4   2    2.88    1.91
  -1  -4   2   -0.81    0.81
  -1   4  -2   -1.71    2.35
  -1   4  -2   -0.74    1.98
   1   4   2    2.04    1.24
   1   4  -2    2.71    2.16
  -1   4   2   -0.27    1.65
   1   4  -2   -0.80    1.20
  -1   4   2    0.50    2.06
   1   4  -2    0.43    1.85
   1   4  -2   -1.63    1.14
  -1   4   2    1.04    2.36
   1   4  -2   -1.49    1.52
  -1  -4  -2   -0.41    0.74
   1  -4   2   -1.53    2.33
   1  -5  -2  164.62   12.01
   1   5   2  167.21   10.84
  -1   5  -2  143.52   11.24
   1  -5  -2  163.45   11.09
   1   5   2  152.98   10.72
  -1   5  -2  174.97   11.70
   1   5   2  141.64   11.35
   1  -5  -2  158.64   10.15
   1   5   2  162.01   11.56
  -1   5  -2  144.48   11.93
  -1  -5   2  148.75   10.24
   1   5  -2  168.37   11.71
   1   5  -2  158.80   11.50
  -1   5   2  162.67   11.66
  -1  -5  -2  158.39   10.13
  -1   5   2  149.37   12.00
   1  -5   2  149.84   11.85
   1   5  -2  167.26   11.00
   1  -5   2  157.91   11.19
   1   5  -2  151.87   10.77
  -1   5   2  146.86   11.28
   1  -6  -2   10.15    3.25
   1   6   2    8.94    2.78
  -1   6  -2    3.25    2.39
  -1  -6   2    7.21    1.51
   1   6   2   12.44    2.37
  -1   6  -2    8.54    3.27
   1   6   2    0.27    2.58
   1  -6  -2    4.84    1.26
   1   6   2    3.62    1.79
  -1   6  -2    8.59    2.51
   1  -6  -2   12.40    4.15
  -1   6   2    2.95    2.66
   1  -6   2   -2.53    3.86
   1   6  -2   11.88    2.34
  -1   6   2    5.40    2.49
   1  -6   2    6.24    1.45
   1   6  -2    3.83    1.83
  -1   6   2    1.37    2.86
  -1  -6  -2    6.95    1.36
   1   6  -2    3.00    2.42
   1  -6   2    0.67    3.14
   1   7   2    5.63    2.75
   1  -7  -2    1.39    1.02
  -1   7  -2    1.28    2.29
  -1   7  -2   -1.12    3.13
   1   7   2    2.89    2.13
   1   7   2    2.89    1.85
  -1   7  -2   -0.67    2.44
  -1  -7  -2    0.18    0.99
  -1   7   2   -0.46    2.06
   1   7  -2   -3.04    1.82
   1  -7   2    2.37    1.35
  -1   7   2    5.21    2.79
   1   7  -2    0.97    1.86
  -1   7   2    0.35    2.86
   1   7  -2    1.80    2.61
  -1   8  -2    5.43    2.84
   1  -8  -2    6.90    1.60
  -1   8  -2   19.67    4.17
  -1   8  -2   11.17    3.03
   1   8   2    5.51    3.13
   1   8   2    6.67    2.43
  -1  -8   2   10.20    1.94
   1   8   2    5.95    2.55
   1   8  -2    6.49    3.10
  -1   8   2    9.03    2.98
   1   8  -2    7.11    2.27
  -1  -8  -2    6.93    1.60
   1  -8   2    4.56    1.53
  -1   8   2    2.77    3.36
  -1   8   2    8.32    3.04
   1   8  -2    8.49    2.77
  -1   9  -2   19.05    4.79
   1   9   2   24.77    4.32
  -1  -9   2   27.65    3.00
   1   9   2   20.24    3.39
   1  -9  -2   22.85    2.67
   1   9   2   16.95    3.57
  -1   9  -2   20.07    3.87
  -1   9  -2   22.99    4.16
  -1   9   2   16.64    4.48
   1   9  -2   17.27    3.26
  -1  -9  -2   15.14    2.40
  -1   9   2   16.65    3.71
   1   9  -2   26.18    3.84
   1  -9   2   22.17    2.80
   1   9  -2   14.20    3.98
  -1   9   2   19.12    4.26
  -1  10  -2    0.50    2.76
  -1  10  -2   -2.75    3.30
  -1 -10   2    4.14    1.62
   1  10   2    2.50    2.33
   1 -10  -2    1.20    1.41
   1  10   2   -1.55    3.12
   1  10   2   -0.36    2.52
   1 -10   2    0.03    1.22
   1  10  -2    3.30    3.73
  -1  10   2   -0.60    2.35
   1  10  -2    4.04    2.88
  -1 -10  -2    3.29    1.51
  -1  10   2   -2.83    3.22
   1  10  -2    0.05    2.48
   1  11   2   20.37    3.94
  -1  11  -2   14.95    4.09
  -1 -11   2   15.29    2.66
  -1  11  -2   14.80    5.50
   1 -11  -2   12.03    2.50
   1  11   2    9.71    4.50
  -1  11   2   23.15    5.37
  -1  11   2    8.09    3.84
  -1 -11  -2   14.28    2.50
   1  11  -2   11.02    3.73
   1 -11   2   16.24    2.83
   1  11  -2   17.34    4.98
   1  12   2   -1.88    2.79
  -1  12  -2    3.37    4.80
  -1 -12   2   -1.09    1.42
  -1  12  -2   -3.98    2.96
  -1  12   2   -2.06    2.67
  -1  12   2    5.02    4.82
   1 -12   2    3.88    1.95
   1  12  -2   -2.84    3.39
  -1 -12  -2    1.95    1.56
   1  12  -2   -0.21    2.98
  -1  13  -2   -0.86    4.73
  -1 -13   2    3.41    1.86
   1 -13  -2    1.32    1.66
   1  13   2    0.59    4.19
   1  13   2    4.08    3.38
  -1  13  -2   -6.08    2.87
   1  13  -2    0.07    3.41
   1  13  -2   -1.29    4.69
  -1  13   2    0.43    4.90
  -1 -13  -2   -0.66    1.55
  -1  13   2   -2.68    3.26
   1 -13   2   -0.27    1.71
   1 -14  -2    2.16    1.93
  -1  14  -2    1.78    6.03
   1  14   2    2.38    4.90
  -1 -14   2    4.13    2.13
  -1  14  -2    0.54    3.85
   1  14   2    3.06    3.63
  -1 -14  -2    6.44    2.32
   1  14  -2    8.25    5.44
  -1  14   2    3.65    4.25
  -1  14   2   -0.99    4.80
   1  14  -2   -4.68    3.11
   1  15   2   -1.13    3.87
  -1  15  -2    3.76    4.24
   1  15   2   10.14    5.84
  -1  15  -2    4.38    6.30
  -1 -15   2    3.80    2.47
   1 -15  -2    3.46    2.07
  -1  15   2    6.18    4.64
  -1  15   2    2.64    5.48
   1  15  -2    7.00    5.57
  -1 -15  -2    2.34    2.16
   1 -15   2    8.04    2.72
   1  15  -2   -3.36    3.75
   2   0  -2  199.31   12.77
   2   0   2  182.63   13.71
  -2   0  -2  206.12   12.68
   2   0  -2  208.76   13.98
   2   0   2  195.62   13.30
   2   0  -2  204.80   12.26
  -2   0   2  187.80   13.73
   2   0  -2  212.66   13.41
  -2   0  -2  188.21   13.72
  -2   0   2  192.28   12.98
  -2   0   2  192.84   13.35
   2   0  -2  200.99   13.44
   2   0   2  209.26   12.73
  -2   0  -2  205.89   12.61
  -2  -1   2   14.39    1.62
   2   1   2   15.38    1.70
   2  -1  -2   17.01    2.48
  -2  -1   2   14.30    1.93
  -2   1  -2   21.81    2.91
   2   1   2   18.60    1.75
   2  -1  -2   16.25    3.05
  -2   1  -2   20.81    2.40
  -2  -1   2   15.97    1.41
   2   1   2   15.12    2.20
   2  -1  -2   16.35    2.36
   2  -1  -2   17.45    2.07
   2   1   2   18.96    2.23
   2  -1   2   15.54    1.92
   2   1  -2   17.06    1.96
   2   1  -2   19.48    2.47
  -2   1   2   16.90    2.23
   2  -1   2   17.33    2.66
  -2   1   2   15.81    2.77
   2  -1   2   17.93    2.38
   2   1  -2   16.59    1.96
  -2   1   2   13.26    2.36
   2  -2  -2   51.01    5.00
  -2  -2   2   36.17    3.44
  -2   2  -2   42.22    3.96
   2  -2  -2   38.68    4.25
   2  -2  -2   42.30    3.68
  -2  -2   2   37.92    3.00
   2   2   2   39.25    3.32
   2   2   2   44.62    3.37
  -2   2  -2   46.07    4.59
  -2   2   2   34.27    4.36
   2   2  -2   40.02    3.67
  -2   2   2   44.54    4.26
   2   2  -2   43.10    3.71
  -2   2   2   45.57    4.10
   2  -2   2   43.49    4.68
  -2  -2  -2   40.18    2.95
   2   2  -2   41.43    3.06
   2  -2   2   43.43    3.23
   2  -2   2   43.07    4.03
   2   2  -2   42.76    3.70
  -2   3  -2  102.38    8.04
   2  -3  -2  111.44    8.84
  -2   3  -2  100.81    8.82
  -2   3  -2  111.32    6.96
  -2  -3   2  101.33    6.89
   2  -3  -2  105.26    7.38
   2  -3  -2  103.57    8.12
   2   3   2   98.94    7.19
  -2   3   2  108.48    8.59
   2  -3   2  103.47    8.64
  -2  -3  -2  107.40    6.83
   2   3  -2  112.06    7.54
   2  -3   2   91.41    7.90
  -2   3   2  110.72    8.41
   2   3  -2  101.14    7.57
   2   3  -2  106.62    7.55
  -2   3   2  104.79    7.98
   2   4   2    1.55    1.41
   2   4   2    6.27    1.39
  -2  -4   2    4.85    1.17
  -2   4  -2   -0.83    2.34
   2  -4  -2    3.00    1.43
  -2   4  -2   -0.30    2.88
  -2   4  -2    5.09    1.13
   2  -4  -2    3.83    2.96
  -2   4  -2    7.61    2.31
   2  -4  -2    4.29    2.27
   2  -4   2    7.53    2.18
   2   4  -2    5.34    1.93
  -2   4   2    5.13    2.79
  -2   4   2    3.16    2.17
   2  -4   2    5.55    2.84
   2   4  -2    6.09    1.70
   2   4  -2    4.81    1.72
  -2   4   2    4.16    2.52
  -2  -4  -2    6.77    1.16
   2  -5  -2    1.67    1.60
   2   5   2   -0.63    1.60
   2   5   2    1.78    1.64
  -2   5  -2   -0.29    0.93
   2  -5  -2    1.35    3.06
   2  -5  -2   -0.29    1.25
  -2   5  -2   -8.88    2.51
  -2   5  -2   -0.76    2.34
  -2   5  -2    2.66    2.24
  -2  -5   2   -0.72    0.85
  -2   5   2    0.90    2.37
  -2   5   2    1.77    2.13
   2  -5   2   -1.95    1.66
   2   5  -2    0.21    1.26
  -2  -5  -2   -0.84    0.84
   2   5  -2   -0.58    1.91
   2   5  -2    0.10    1.49
   2   5  -2   -0.17    1.78
   2   5  -2   -1.09    0.96
   2  -5   2    0.12    2.79
  -2   5   2   -3.01    2.50
  -2   6  -2  139.99   11.37
   2   6   2  152.84   10.05
   2   6   2  151.60   10.95
   2  -6  -2  140.95   12.20
  -2  -6   2  147.98    9.90
   2  -6  -2  146.32   11.29
  -2   6  -2  146.70   12.50
   2   6   2  146.06   10.88
  -2   6  -2  147.09   11.52
   2   6   2  150.78   10.05
  -2   6   2  155.34   11.97
  -2   6   2  150.77   11.40
   2   6  -2  150.69   10.32
   2  -6   2  145.09   11.13
   2   6  -2  142.72   10.12
  -2   6   2  147.61   12.24
   2   6  -2  130.64   10.75
  -2  -6  -2  154.26    9.85
   2  -6   2  160.49   12.22
   2   6  -2  151.40   11.12
  -2   7  -2    6.18    2.94
  -2   7  -2    6.34    3.63
   2  -7  -2    6.35    1.44
  -2   7  -2    2.59    2.63
   2  -7  -2    1.02    3.27
   2   7   2    4.85    2.64
  -2  -7   2    4.38    1.42
   2  -7  -2    4.65    2.50
   2   7   2   13.52    3.09
   2   7   2    8.82    2.00
   2   7   2    4.04    1.72
  -2   7   2    7.14    3.32
   2   7  -2    6.09    2.53
  -2   7   2    4.86    2.67
   2  -7   2    5.92    2.59
   2  -7   2    5.84    3.47
   2   7  -2    6.13    2.13
  -2  -7  -2    4.81    1.36
  -2   7   2    6.04    3.54
   2   7  -2    6.76    1.78
   2   7  -2   -0.02    2.43
   2   8   2   19.79    2.80
   2   8   2   31.55    3.43
   2   8   2   21.43    3.61
  -2   8  -2   23.24    4.08
  -2   8  -2   27.31    4.31
  -2   8  -2   18.12    4.68
   2   8   2   24.02    3.94
  -2  -8   2   19.06    2.55
   2  -8  -2   21.08    4.45
   2  -8  -2   22.78    2.57
   2   8  -2   16.77    3.03
   2   8  -2   16.85    3.54
  -2   8   2   21.30    4.74
  -2  -8  -2   17.18    2.43
   2  -8   2   29.82    4.69
  -2   8   2   29.11    4.59
   2   8  -2   18.71    2.81
   2  -8   2   22.22    2.73
   2   8  -2   18.33    3.50
  -2   8   2   23.05    3.99
  -2   9  -2   16.88    3.69
   2   9   2   17.66    2.87
  -2   9  -2   10.31    3.80
  -2   9  -2   12.18    4.74
   2   9   2   20.34    4.23
   2  -9  -2   24.58    2.62
   2   9   2   12.25    3.63
  -2  -9   2   10.95    2.22
   2   9   2   12.12    3.04
   2   9  -2   12.12    3.06
   2  -9   2   17.22    2.55
  -2   9   2   22.57    4.58
  -2  -9  -2   17.09    2.43
   2   9  -2   14.31    3.61
   2   9  -2   10.35    2.60
   2   9  -2   17.09    3.94
  -2   9   2   13.38    4.46
  -2   9   2   14.93    3.72
   2 -10  -2    0.33    1.26
   2  10   2   -2.63    3.15
   2  10   2   -0.07    2.19
   2  10   2    3.65    2.96
  -2  10  -2    2.01    3.97
  -2 -10   2    1.16    1.30
  -2  10  -2   -0.48    2.53
   2  10  -2   -0.78    2.64
  -2  10   2    4.53    4.03
  -2 -10  -2   -1.94    1.11
   2 -10   2    1.44    1.41
   2  10  -2   -5.59    2.74
   2  10  -2    0.84    2.34
  -2  10   2    4.56    3.02
   2 -11  -2   -1.05    1.29
  -2 -11   2    3.32    1.81
  -2  11  -2   -1.82    4.08
   2  11   2    3.63    2.81
  -2  11  -2    1.94    2.98
   2  11   2    3.99    3.85
   2 -11   2    2.69    1.67
  -2  11   2   -4.01    3.82
   2  11  -2   -0.93    3.27
  -2  11   2    2.61    3.24
  -2 -11  -2    2.20    1.62
   2  11  -2    0.08    2.67
  -2  12  -2    8.43    5.62
   2 -12  -2   24.46    3.30
   2  12   2   27.88    4.37
  -2 -12   2   20.84    3.33
   2  12   2   21.93    5.20
  -2  12  -2   23.41    4.99
   2  12  -2   24.79    5.64
  -2  12   2   28.80    5.36
  -2  12   2   28.03    6.49
   2 -12   2   21.43    3.35
  -2 -12  -2   18.77    3.14
   2  12  -2   28.60    4.66
  -2 -13   2   -2.04    1.33
   2  13   2    4.95    4.27
   2  13   2    0.63    3.04
  -2  13  -2   -1.48    3.35
  -2  13  -2    1.12    5.11
   2  13  -2   -0.43    4.40
   2 -13   2   -0.12    1.67
  -2 -13  -2    0.31    1.55
  -2  13   2    2.71    4.74
  -2  13   2   -0.97    3.56
   2  13  -2   -0.01    3.13
   2  14   2   -3.68    4.21
  -2  14  -2    5.12    5.51
   2 -14  -2    7.38    2.42
  -2 -14   2   10.12    2.82
  -2  14  -2    7.26    4.59
   2  14   2    4.05    3.75
   2 -14   2    5.15    2.64
  -2 -14  -2    4.31    2.22
  -2  14   2    7.06    4.51
   2  14  -2   -1.33    3.49
  -2  14   2   11.44    5.79
  -2 -15   2   -1.12    1.71
   2  15   2    6.53    5.41
  -2  15  -2   -3.71    5.57
   2 -15  -2   -0.62    1.59
  -2  15  -2   -1.06    3.61
   2  15   2   -0.99    3.52
  -2 -15  -2   -1.07    1.74
  -2  15   2    1.73    5.04
   2  15  -2   -6.29    4.44
  -2  15   2   -4.20    3.90
   2  15  -2   -1.05    3.67
  -3   0  -2   31.58    3.58
   3   0   2   29.81    3.63
  -3   0  -2   31.68    2.68
   3   0   2   35.37    3.17
   3   0  -2   36.70    3.41
   3   0  -2   29.66    3.40
  -3   0  -2   38.32    3.13
  -3   0   2   37.42    3.58
   3   0  -2   28.75    3.09
  -3   0   2   33.07    2.80
   3   0  -2   40.22    4.11
  -3   0  -2   32.57    2.59
  -3   0   2   31.93    3.03
  -3   0   2   30.62    3.13
   3   0  -2   39.41    3.13
  -3  -1   2   31.84    3.07
   3   1   2   31.09    3.13
   3  -1  -2   37.80    4.46
  -3   1  -2   36.43    3.27
  -3  -1   2   28.04    2.39
  -3   1  -2   29.87    3.75
   3  -1  -2   34.10    3.08
   3   1   2   29.66    2.66
   3  -1  -2   33.85    3.34
   3  -1  -2   29.14    3.62
   3   1   2   31.01    3.23
   3   1   2   29.44    3.07
   3   1  -2   29.76    3.52
   3  -1   2   29.01    2.90
   3   1  -2   33.03    3.14
  -3   1   2   33.77    3.84
  -3   1   2   31.87    3.28
   3  -1   2   28.97    3.30
  -3   1   2   29.35    3.02
   3  -1   2   32.21    3.74
   3   1  -2   30.46    2.81
  -3   2  -2    8.23    2.97
   3  -2  -2    9.89    2.00
   3   2   2    8.64    1.28
  -3   2  -2    8.12    2.13
  -3  -2   2    6.93    2.02
   3  -2  -2    6.84    2.53
   3  -2  -2   10.45    3.39
  -3  -2   2    8.12    1.20
  -3   2   2    7.48    2.84
  -3  -2  -2   10.75    1.28
   3  -2   2   10.79    3.09
   3   2  -2    9.89    1.90
  -3   2   2   12.89    2.46
   3   2  -2    9.04    1.86
   3  -2   2   10.64    1.83
   3  -2   2    8.01    1.92
   3   2  -2   11.00    1.97
   3  -2   2    5.88    2.25
  -3   3  -2   71.15    5.23
   3  -3  -2   71.83    7.03
   3  -3  -2   68.26    6.38
   3  -3  -2   70.83    5.56
  -3   3  -2   70.74    6.12
  -3   3  -2   63.94    6.82
   3  -3   2   66.28    5.00
  -3  -3  -2   72.72    4.87
   3  -3   2   72.40    6.13
  -3   3   2   77.83    6.98
  -3   3   2   70.28    6.05
   3  -3   2   66.53    6.64
   3   3  -2   71.03    5.73
  -3  -4   2   67.08    4.91
  -3   4  -2   66.51    6.09
  -3   4  -2   74.78    5.09
   3  -4  -2   63.23    6.30
  -3   4  -2   71.73    7.04
   3  -4  -2   70.66    7.19
   3  -4  -2   64.31    5.43
   3  -4   2   62.00    6.79
  -3  -4  -2   66.36    4.82
   3   4  -2   68.12    5.70
  -3   4   2   74.12    6.79
  -3   4   2   65.23    6.03
   3  -4   2   70.52    6.23
  -3   5  -2    4.26    3.45
   3  -5  -2    0.86    1.56
   3  -5  -2    6.36    4.15
  -3  -5   2    3.49    1.19
   3  -5  -2    6.40    2.98
  -3   5  -2    4.26    1.37
  -3   5  -2    6.16    2.62
   3   5  -2    4.15    1.41
  -3  -5  -2    3.84    1.13
   3   5  -2    2.16    1.59
   3   5  -2    2.67    1.88
  -3   5   2    5.74    2.49
  -3   5   2    1.45    3.04
   3  -5   2   -1.62    2.78
   3  -5   2    4.49    2.47
   3  -6  -2   53.27    5.38
   3   6   2   42.02    4.14
  -3   6  -2   41.62    6.19
  -3  -6   2   45.74    4.00
  -3   6  -2   45.38    5.28
   3  -6  -2   48.38    6.35
  -3   6  -2   45.98    3.92
   3   6   2   60.70    4.61
   3  -6  -2   51.91    4.52
   3  -6   2   38.89    5.90
  -3   6   2   52.84    5.44
   3   6  -2   51.60    4.66
   3   6  -2   40.45    4.50
   3   6  -2   58.69    4.69
   3  -6   2   58.04    5.47
  -3  -6  -2   47.25    3.93
  -3   6   2   50.13    6.11
   3  -7  -2   31.69    4.93
  -3  -7   2   23.55    2.61
  -3   7  -2   23.04    4.86
  -3   7  -2   15.70    3.64
   3   7   2   19.76    3.01
   3  -7  -2    8.56    2.71
   3   7   2   22.19    2.95
  -3   7  -2   23.12    2.37
  -3  -7  -2   18.55    2.34
   3  -7   2   24.41    4.82
  -3   7   2   19.27    3.76
   3   7  -2   20.34    3.30
   3   7  -2   25.35    3.11
  -3   7   2   25.06    4.84
   3   7  -2   21.93    2.45
   3   7  -2   19.85    2.28
   3   8   2    2.48    2.54
  -3  -8   2    4.69    1.61
   3  -8  -2    6.98    3.88
   3   8   2    6.98    2.50
  -3   8  -2    3.19    1.52
  -3   8  -2   10.51    4.18
   3   8   2    7.06    1.82
   3  -8  -2    2.59    2.87
   3   8   2    4.80    1.65
  -3   8  -2    5.98    3.03
   3  -8   2    2.72    2.78
   3   8  -2    3.85    2.40
   3  -8   2    5.12    3.79
  -3   8   2    8.06    3.07
  -3  -8  -2    5.51    1.60
   3   8  -2    3.95    2.73
  -3   8   2   11.82    4.37
   3   8  -2    5.19    1.95
   3   8  -2    7.68    1.74
   3   9   2   61.29    6.12
   3  -9  -2   56.82    4.82
  -3   9  -2   64.68    8.06
   3   9   2   54.31    6.14
   3   9   2   57.80    5.08
   3   9   2   60.95    5.46
  -3   9  -2   58.29    6.59
  -3  -9   2   64.12    5.13
  -3   9  -2   55.41    4.75
  -3  -9  -2   43.59    4.68
  -3   9   2   47.38    7.24
   3   9  -2   55.95    5.28
   3   9  -2   63.07    6.36
   3   9  -2   65.03    5.99
  -3   9   2   53.56    6.37
   3   9  -2   55.44    5.01
   3  10   2   -0.67    2.42
   3  10   2   -2.25    1.92
  -3  10  -2   -5.13    4.15
   3 -10  -2   -1.29    1.11
  -3 -10   2   -1.33    1.17
   3  10   2   -3.74    2.91
  -3  10  -2    1.10    2.94
  -3 -10  -2    0.41    1.23
   3  10  -2    1.59    2.99
   3  10  -2    1.15    2.05
  -3  10   2   -1.12    2.69
   3  10  -2   -1.01    2.35
  -3  10   2   -1.90    4.13
   3 -10   2    1.74    1.58
  -3  11  -2   11.43    4.19
   3  11   2   17.80    3.19
   3  11   2   17.31    4.41
   3 -11  -2   12.60    2.40
  -3  11  -2    5.54    5.05
  -3 -11   2   17.06    2.89
   3 -11   2   11.22    2.59
   3  11  -2   13.49    4.10
  -3  11   2    5.39    3.52
   3  11  -2   19.50    3.45
  -3  11   2   18.40    5.45
  -3 -11  -2    8.46    2.27
  -3 -12   2    1.31    1.69
  -3  12  -2   -4.37    2.92
   3  12   2   -0.69    2.64
  -3  12  -2    3.49    4.60
   3 -12  -2    0.10    1.43
   3  12   2   -2.05    3.81
  -3  12   2    3.66    4.53
   3  12  -2   -1.71    2.50
   3  12  -2   -3.21    2.38
   3  12  -2    4.26    4.07
  -3  12   2    6.88    3.73
  -3 -12  -2   -0.57    1.43
  -3 -13   2    4.24    2.29
  -3  13  -2    0.78    3.42
   3  13   2    6.58    4.29
   3 -13  -2    5.95    2.22
  -3  13  -2    7.70    5.74
   3  13   2    7.81    3.24
  -3  13   2    5.57    4.12
   3  13  -2    8.65    3.62
  -3 -13  -2    5.52    2.18
  -3  13   2    5.23    4.90
   3 -13   2    4.98    2.17
   3  13  -2    9.11    4.86
  -3 -14   2    7.63    2.65
   3 -14  -2    2.84    1.92
  -3  14  -2    1.98    3.97
   3  14   2   13.85    5.34
   3  14   2    6.14    3.94
  -3  14  -2    5.53    5.90
   3 -14   2    2.82    2.33
  -3  14   2    0.99    5.07
  -3 -14  -2    0.67    1.86
   3  14  -2    7.56    5.01
   3  14  -2    6.71    3.98
  -3  14   2    6.25    4.41
  -3  15  -2   11.93    5.19
   3 -15  -2   13.40    3.05
  -3  15  -2   11.83    7.13
   3  15   2    6.29    5.64
  -3 -15   2   19.22    3.75
   3  15   2   10.38    4.23
   3  15  -2    4.64    5.69
  -3 -15  -2   18.15    3.46
   3 -15   2   11.80    3.24
  -3  15   2   13.78    6.55
   3  15  -2    9.03    4.36
  -3  15   2   11.21    5.04
   4   0  -2   34.39    4.41
  -4   0  -2   41.99    3.75
  -4   0   2   33.12    3.60
  -4   0   2   35.63    3.24
  -4   0  -2   33.63    2.62
  -4   0  -2   29.12    2.64
  -4   0  -2   36.43    3.12
   4   0   2   37.19    3.84
   4   0   2   30.32    3.36
   4   0  -2   32.77    3.39
   4   0  -2   34.53    3.51
   4   0  -2   33.56    3.50
  -4   0   2   34.19    2.81
  -4   0   2   31.63    3.69
  -4   1  -2   -0.48    1.52
   4  -1  -2    1.06    1.59
   4  -1  -2   -1.55    2.46
   4  -1  -2    0.15    1.92
   4   1   2   -1.75    1.70
   4   1   2    1.54    1.96
  -4   1  -2   -2.22    2.31
   4  -1  -2   -1.15    1.44
   4   1   2   -0.31    1.20
   4  -1  -2   -0.28    2.04
  -4  -1   2    0.12    1.62
  -4   1   2    3.10    1.75
   4  -1   2   -2.76    2.28
  -4   1   2    0.25    1.54
   4  -1   2    0.20    1.30
   4  -1   2   -2.04    1.77
  -4   1   2    1.22    2.25
   4   1  -2   -1.07    1.45
   4   1  -2   -1.49    1.18
   4   1  -2   -2.20    2.09
   4   2   2  208.06   14.34
   4   2   2  217.20   14.35
   4  -2  -2  215.31   14.23
  -4   2  -2  210.43   14.87
  -4  -2   2  204.01   14.53
   4  -2  -2  197.05   15.84
  -4   2  -2  207.93   15.76
  -4  -2   2  211.36   13.48
   4  -2  -2  209.06   15.21
   4   2  -2  226.83   14.62
   4  -2   2  224.15   14.28
   4   2  -2  214.15   14.58
   4  -2   2  212.35   15.73
  -4   2   2  215.57   14.86
   4  -2   2  226.22   15.00
   4   2  -2  210.16   14.51
   4  -2   2  204.33   14.17
  -4   2   2  209.69   15.58
   4   2  -2  219.90   14.59
  -4   3  -2  170.92   13.76
   4  -3  -2  174.28   12.16
   4  -3  -2  173.72   13.19
  -4   3  -2  179.30   12.02
   4  -3  -2  173.45   13.87
  -4   3  -2  170.73   12.81
   4  -3   2  182.23   11.89
   4  -3   2  174.06   13.69
   4   3  -2  183.93   12.45
   4  -3   2  190.10   12.28
  -4   3   2  172.48   13.60
   4  -3   2  166.59   12.87
  -4   3   2  186.84   12.90
  -4  -3  -2  179.15   11.40
  -4   4  -2   89.72    7.35
   4  -4  -2   89.17    7.78
   4  -4  -2   82.61    8.39
  -4   4  -2   97.32    8.57
   4  -4  -2   88.31    6.70
  -4   4  -2   91.38    6.43
  -4  -4   2   81.97    5.97
   4  -4   2   83.72    7.42
   4  -4   2   76.82    6.63
   4  -4   2   93.36    8.37
  -4   4   2   86.10    8.07
   4   4  -2   86.83    6.93
  -4  -4  -2   83.68    5.92
  -4   4   2   81.57    7.26
   4  -4   2   79.40    6.09
  -4   5  -2   10.81    1.95
  -4   5  -2    6.12    3.07
   4  -5  -2    4.89    4.22
   4  -5  -2    4.58    5.28
   4  -5  -2   12.44    2.85
  -4  -5   2    7.85    1.58
  -4   5  -2    4.90    3.99
  -4   5   2   13.89    3.26
   4  -5   2    7.82    3.01
  -4  -5  -2   12.55    1.68
  -4   5   2   11.13    3.74
   4   5  -2   17.08    2.70
  -4   6  -2   32.51    4.69
   4  -6  -2   26.38    5.45
   4  -6  -2   32.82    3.83
  -4   6  -2   31.66    3.19
  -4  -6   2   32.28    3.18
   4  -6  -2   41.40    5.17
  -4   6  -2   26.00    5.43
   4  -6   2   29.08    5.37
   4  -6   2   24.64    4.23
  -4   6   2   30.26    5.12
  -4   6   2   39.97    4.82
   4   6  -2   37.24    4.03
  -4  -6  -2   35.40    3.12
  -4   7  -2    3.42    2.59
  -4  -7   2   -0.21    1.01
   4  -7  -2    4.20    1.92
   4  -7  -2    0.96    2.57
  -4   7  -2    0.98    1.43
   4  -7  -2   -3.13    3.27
  -4   7  -2    1.41    3.47
   4  -7   2    0.28    3.46
  -4   7   2    2.34    2.47
   4   7  -2   -0.35    1.69
  -4   7   2   -1.39    3.45
   4   7  -2    1.67    1.64
   4   7  -2   -0.01    1.90
   4  -7   2   -3.71    2.29
  -4  -7  -2    0.52    1.08
   4   8   2    4.37    2.09
  -4   8  -2    1.48    3.69
   4  -8  -2   -0.05    3.92
   4   8   2    3.50    2.01
  -4   8  -2    9.18    3.20
  -4  -8   2    6.57    1.77
   4  -8  -2    1.15    2.41
  -4   8  -2    3.18    1.69
   4   8  -2    0.04    2.03
  -4  -8  -2    6.34    1.58
   4   8  -2    4.14    2.35
   4  -8   2    3.40    4.08
   4   8  -2    8.61    2.74
  -4   8   2    5.29    2.97
  -4   8   2    7.66    4.02
   4  -8   2    7.93    3.25
   4   9   2    8.74    2.89
  -4   9  -2    6.40    4.79
  -4   9  -2   13.96    2.31
   4   9   2   13.38    1.88
   4   9   2   12.10    2.94
  -4  -9   2   11.93    2.39
  -4   9  -2   14.76    3.98
   4   9  -2   13.87    2.11
   4   9  -2    7.27    2.30
   4  -9   2   12.93    4.63
  -4   9   2   11.76    3.83
   4   9  -2    8.88    2.95
  -4   9   2   15.48    5.03
  -4  -9  -2   11.22    2.12
   4   9  -2   10.23    3.11
   4   9  -2   14.53    3.11
   4  10   2    1.47    1.87
  -4  10  -2    2.94    4.77
   4  10   2    2.20    2.31
   4 -10  -2    2.62    1.36
   4  10   2   -1.51    2.70
  -4  10  -2    1.78    3.03
   4  10  -2   -1.62    1.64
  -4  10   2   -0.89    3.03
   4  10  -2    4.02    2.30
  -4 -10  -2   -0.20    1.28
   4  10  -2    2.78    2.60
   4  10  -2   -3.09    2.64
   4 -11  -2   14.92    2.65
  -4  11  -2   30.98    6.85
   4  11   2   12.22    2.71
  -4 -11   2   14.04    2.81
   4  11   2   17.55    3.40
   4  11   2   12.31    3.89
  -4  11  -2   11.38    4.35
   4 -11   2   12.74    2.71
   4  11  -2   19.52    3.90
   4  11  -2    6.70    3.45
  -4 -11  -2   11.13    2.53
  -4  11   2   11.59    4.31
   4  11  -2   14.10    2.88
  -4  11   2   12.75    5.04
   4  12   2   -0.80    3.42
   4 -12  -2    7.22    2.17
  -4 -12   2    8.25    2.44
  -4  12  -2   -7.25    4.76
  -4  12  -2   11.46    4.40
   4  12   2    7.99    2.83
  -4 -12  -2    7.63    2.19
   4  12  -2    2.78    2.81
  -4  12   2    5.29    4.03
   4  12  -2    3.16    3.84
   4 -12   2   10.83    2.69
   4  12  -2    4.56    2.76
  -4  12   2   10.88    5.78
  -4  13  -2    1.35    3.55
   4  13   2    3.11    4.08
   4  13   2    2.01    2.89
   4 -13  -2   -0.69    1.41
  -4  13  -2    7.52    5.68
  -4 -13   2    1.22    1.77
   4  13  -2   -0.96    2.69
   4  13  -2   -1.49    3.91
  -4  13   2   -2.64    3.23
  -4 -13  -2   -0.94    1.58
   4 -13   2    2.05    1.84
  -4  13   2    2.05    5.20
   4  14   2   -4.93    3.88
  -4  14  -2   -4.56    3.40
  -4  14  -2   -3.50    5.68
   4  14   2    0.12    3.04
  -4 -14   2   -0.09    1.86
   4  14  -2   -3.35    3.00
  -4  14   2   -3.29    3.71
   4 -14   2    0.59    1.89
  -4 -14  -2    1.36    1.87
   4  14  -2   -0.20    4.45
   4 -15  -2   -1.33    1.66
  -4  15  -2    1.01    5.85
  -4 -15   2    2.87    2.32
   4  15   2   -1.44    4.82
   4  15   2   -2.72    3.01
  -4  15  -2   -2.11    4.06
   4 -15   2   -0.22    2.06
  -4  15   2    2.66    4.30
  -4  15   2   12.38    6.38
  -4 -15  -2    0.16    1.90
   4  15  -2    3.77    5.04
   4  15  -2    1.73    3.77
  -5   0  -2  138.51    8.62
   5   0  -2  127.76   10.54
   5   0  -2  121.57    9.76
   5   0   2  118.41    9.83
  -5   0   2  137.36    9.55
   5   0   2  148.51    9.79
  -5   0   2  138.03    8.77
   5   0   2  131.79   10.30
  -5   0   2  136.14   10.13
   5   0  -2  134.62    9.77
  -5   0  -2  144.71    9.38
   5   0  -2  127.38    9.87
   5  -1  -2    4.74    2.17
   5  -1  -2    1.60    3.01
  -5   1  -2    4.95    2.44
  -5   1  -2    1.41    1.08
   5  -1  -2    2.64    2.19
   5  -1  -2    3.83    1.66
  -5   1  -2   -0.43    0.63
   5   1   2    2.64    1.91
   5   1   2    1.96    2.18
   5  -1  -2    1.18    1.76
   5   1   2    2.56    1.46
   5  -1   2    1.77    2.75
   5   1  -2    3.97    2.39
   5   1  -2    1.66    1.65
  -5   1   2    3.56    1.23
   5  -1   2    2.31    2.07
   5   1  -2    1.97    1.53
   5  -1   2    1.98    1.49
   5   1  -2    2.39    1.54
  -5   1   2    1.26    1.55
  -5   1   2    1.95    2.33
   5  -1   2    6.72    2.19
   5  -2  -2   -1.25    2.20
   5  -2  -2    1.25    1.62
  -5   2  -2    1.20    1.98
   5  -2  -2   -1.48    2.99
   5   2   2    0.99    1.48
   5   2   2    3.46    1.59
  -5  -2   2    2.50    0.98
  -5   2   2    2.76    1.99
   5   2  -2    1.04    1.94
   5  -2   2    2.02    1.83
   5   2  -2    0.36    1.58
   5   2  -2    1.32    1.67
  -5   2   2    5.23    2.77
   5   2  -2    0.62    0.99
   5  -2   2    2.31    3.01
   5  -2   2    0.93    2.09
   5  -2   2    0.34    1.58
  -5  -3   2  185.26   11.96
  -5   3  -2  182.48   14.39
  -5   3  -2  178.65   13.44
   5  -3  -2  170.39   14.55
  -5   3  -2  198.29   12.85
   5  -3  -2  188.51   13.86
   5  -3  -2  176.39   12.71
   5  -3   2  180.50   14.42
   5   3  -2  185.12   12.56
   5   3  -2  180.58   13.07
  -5   3   2  181.09   13.47
  -5   3   2  176.65   14.34
   5   3  -2  195.86   12.58
   5  -3   2  188.25   12.63
   5  -3   2  191.28   12.82
   5  -3   2  176.57   13.60
  -5   4  -2   38.27    5.28
  -5   4  -2   26.96    3.20
   5  -4  -2   32.34    4.56
   5  -4  -2   24.45    3.40
  -5   4  -2   19.53    3.71
   5  -4  -2   19.25    4.94
  -5  -4   2   22.27    2.45
   5  -4   2   25.17    2.83
  -5  -4  -2   24.12    2.50
  -5   4   2   30.27    3.96
   5  -4   2   23.10    4.78
   5  -4   2   23.71    3.44
  -5   4   2   31.26    4.91
   5   4  -2   27.28    3.68
   5  -4   2   27.96    4.01
  -5   5  -2    0.57    1.63
  -5  -5   2   -0.31    0.95
   5  -5  -2   -3.76    2.37
  -5   5  -2   -4.25    3.22
   5  -5  -2    1.07    1.88
  -5   5  -2   -2.17    2.04
   5  -5  -2    0.90    3.86
  -5   5   2   -0.57    3.43
   5   5  -2   -1.62    1.77
  -5   5   2   -4.22    2.17
   5  -5   2    0.91    3.26
   5  -5   2   -0.98    1.61
  -5  -5  -2    0.56    1.01
   5  -5   2   -2.42    2.21
  -5   6  -2    3.27    2.84
   5  -6  -2    7.78    3.69
  -5  -6   2    7.72    1.67
   5  -6  -2    8.96    4.62
  -5   6  -2    5.30    3.92
  -5   6  -2    5.88    1.96
   5  -6  -2    5.38    2.17
   5   6  -2    4.78    2.45
  -5  -6  -2    6.68    1.55
   5  -6   2    5.70    4.05
   5  -6   2    8.76    3.28
  -5   6   2    3.94    2.80
  -5   6   2    7.62    3.94
  -5   7  -2    6.43    4.20
   5  -7  -2    4.67    4.25
   5  -7  -2    6.88    2.29
  -5  -7   2    3.13    1.44
  -5   7  -2    2.38    2.87
  -5   7  -2    7.98    2.05
   5  -7  -2   10.64    3.63
   5  -7   2    2.56    2.88
   5  -7   2   11.07    4.50
  -5  -7  -2    7.68    1.71
   5   7  -2    4.09    2.52
  -5   7   2    6.30    3.09
  -5   7   2    4.99    3.78
  -5   8  -2   -2.71    4.17
  -5   8  -2    2.54    1.81
   5  -8  -2   -3.50    2.88
  -5   8  -2   -1.16    2.74
   5  -8  -2   -0.55    1.80
  -5  -8   2   -0.39    1.06
  -5  -8  -2    0.81    1.29
  -5   8   2   -2.16    2.40
   5   8  -2   -0.98    2.30
  -5   8   2   -2.85    3.35
   5   8  -2    3.05    1.70
   5  -8   2   -2.05    3.93
   5  -8   2    0.44    3.07
   5   8  -2   -2.02    1.73
  -5   9  -2  101.26   11.25
  -5  -9   2  105.26    7.74
   5  -9  -2  105.02   11.26
   5   9   2   87.95    7.62
   5   9   2  104.08    7.86
  -5   9  -2   95.92    9.61
  -5  -9  -2   95.56    7.52
   5   9  -2  100.71    8.69
   5   9  -2  115.87    8.45
   5  -9   2  114.87   11.22
   5   9  -2   91.15    7.86
  -5   9   2   89.09   10.51
  -5   9   2  109.04    9.71
   5  10   2   24.59    3.66
  -5 -10   2   18.28    2.96
  -5  10  -2   23.62    5.05
  -5  10  -2   25.03    6.69
   5  10  -2   14.01    3.59
  -5  10   2   20.52    5.74
   5  10  -2   21.87    2.95
   5  10  -2   20.44    3.61
  -5 -10  -2   18.41    2.90
   5  10  -2   22.20    2.58
  -5  10   2   23.56    5.11
   5 -11  -2   12.94    2.54
   5  11   2    7.06    2.36
  -5  11  -2    8.97    5.65
  -5  11  -2   14.73    4.59
  -5 -11   2   18.04    3.00
   5  11   2   11.69    3.62
   5  11   2   19.31    3.12
   5  11  -2   17.67    2.71
  -5  11   2   15.03    5.84
   5  11  -2   16.03    3.74
  -5  11   2   12.79    4.62
   5  11  -2   12.90    3.50
   5  11  -2   17.43    3.15
  -5 -11  -2   14.36    2.72
  -5 -12   2    6.61    2.40
   5  12   2    6.43    3.93
  -5  12  -2    1.18    5.05
   5  12   2   10.06    2.79
  -5  12  -2   12.01    4.50
   5 -12  -2   14.63    2.72
  -5 -12  -2   12.35    2.75
   5  12  -2    6.00    2.55
   5  12  -2    4.72    3.29
   5 -12   2   11.52    2.75
  -5  12   2   13.25    5.59
  -5  12   2    9.80    4.51
   5  12  -2   10.29    3.91
   5  13   2   -1.96    3.68
   5 -13  -2    3.18    1.91
   5  13   2   -0.31    2.43
  -5  13  -2   -2.73    3.55
  -5  13  -2    4.25    5.45
  -5 -13  -2    0.79    1.94
   5  13  -2    1.32    2.74
   5  13  -2    6.07    4.00
   5 -13   2    0.82    1.90
  -5  13   2   -4.98    4.13
  -5  13   2    0.87    3.79
  -5  14  -2    6.50    4.40
   5  14   2    3.02    4.25
   5 -14  -2    0.81    1.77
  -5  14  -2   -2.53    5.26
  -5 -14   2   -0.20    1.74
   5  14   2   -1.04    2.92
   5 -14   2    0.19    1.87
  -5  14   2   -0.46    5.32
   5  14  -2   -3.69    4.16
  -5 -14  -2    2.57    2.04
  -5  14   2    2.54    4.10
   5  14  -2    2.88    3.14
   6   0  -2    2.04    1.85
   6   0   2    2.70    2.21
  -6   0   2   -0.77    1.50
   6   0   2    3.93    2.63
   6   0  -2    5.03    2.99
   6   0  -2    3.79    1.91
   6   0   2    2.36    1.90
   6   0  -2    4.67    2.25
  -6   1  -2    6.89    1.57
   6  -1  -2    7.25    2.23
   6  -1  -2    1.72    3.19
  -6   1  -2    2.33    2.74
  -6   1  -2    5.26    2.01
   6   1   2    7.41    2.62
   6  -1  -2    6.96    1.97
   6  -1  -2    5.75    2.33
   6   1   2    6.98    1.81
   6  -1  -2   10.19    2.80
   6   1   2    3.22    2.23
   6  -1   2    6.65    3.08
   6  -1   2    6.37    2.44
   6   1  -2    3.98    2.02
   6  -1   2    4.44    2.23
  -6   1   2    6.24    1.81
   6   1  -2    8.67    2.02
  -6   1   2    3.41    1.47
   6   1  -2    6.23    1.96
   6  -1   2    7.27    1.87
  -6   1   2    7.57    2.80
   6   1  -2    5.15    2.55
  -6   2  -2   11.74    3.74
   6  -2  -2   15.84    4.11
   6  -2  -2   12.70    2.62
   6   2   2   18.85    2.63
   6   2   2   16.87    2.48
  -6   2  -2   14.01    2.80
   6   2   2   11.14    1.71
   6  -2  -2   19.64    2.79
   6  -2  -2    8.24    2.89
   6  -2   2   16.06    3.82
   6  -2   2   11.09    2.55
   6   2  -2   10.35    2.61
   6  -2   2   21.10    3.32
   6  -2   2   14.36    2.47
  -6   2   2   14.84    2.78
   6   2  -2   13.95    2.81
  -6   2   2    8.17    3.33
   6   2  -2   10.35    1.85
   6   2  -2   13.41    2.69
  -6  -3   2   17.84    2.09
  -6   3  -2   16.22    3.21
   6   3   2   17.17    2.04
   6  -3  -2   13.07    3.92
   6  -3  -2   12.93    2.62
   6  -3  -2   12.25    4.66
  -6   3  -2   22.04    4.20
   6  -3   2   17.64    2.73
   6  -3   2   10.45    3.21
   6   3  -2   15.01    3.01
  -6   3   2   14.41    3.14
  -6   3   2   10.14    3.86
   6  -3   2   14.86    2.83
   6   3  -2   16.93    2.57
   6   3  -2   21.12    2.38
   6  -3   2   21.11    4.69
  -6   4  -2    2.35    2.55
   6  -4  -2   10.70    4.20
  -6  -4   2    6.17    1.50
   6  -4  -2    6.60    3.19
  -6   4  -2    2.44    3.68
   6  -4  -2    7.99    2.39
   6  -4   2    7.72    2.44
   6  -4   2    5.86    2.00
   6  -4   2    8.81    2.99
   6   4  -2    5.57    2.36
  -6   4   2    1.88    3.43
   6  -4   2    2.66    3.53
  -6   4   2    5.02    2.81
  -6  -4  -2    6.56    1.52
   6  -5  -2   84.49    8.15
  -6   5  -2   74.81    8.74
  -6  -5   2   86.63    6.08
   6  -5  -2   82.00    9.05
   6  -5  -2   77.54    6.94
  -6   5  -2   91.00    7.87
   6  -5   2   75.76    7.70
   6  -5   2   83.58    8.87
  -6   5   2   84.80    7.71
  -6  -5  -2   79.29    5.98
  -6   5   2   71.43    8.45
   6  -5   2   77.98    7.10
   6   5  -2   76.33    7.15
  -6  -6   2    7.65    1.74
  -6   6  -2   10.95    3.43
   6  -6  -2    9.98    3.71
   6  -6  -2   13.80    2.88
   6  -6  -2    9.29    4.50
   6   6  -2    8.51    2.91
   6  -6   2   12.88    4.61
  -6   6   2   17.23    4.64
  -6   6   2    6.86    3.06
   6  -6   2    7.48    3.43
  -6  -6  -2   11.07    1.96
   6  -6   2    8.40    2.63
   6  -7  -2    2.47    2.15
   6  -7  -2   -2.86    2.98
   6  -7  -2    4.51    4.80
  -6   7  -2   -3.17    4.02
  -6   7  -2    2.19    2.88
  -6  -7   2   -1.52    1.05
  -6  -7  -2    1.49    1.23
   6  -7   2   -0.32    3.98
  -6   7   2    0.75    3.61
  -6   7   2    0.85    2.79
   6   7  -2    0.12    2.40
   6  -7   2   -1.78    2.82
  -6   8  -2    0.54    2.66
   6  -8  -2   -5.63    4.25
   6  -8  -2   -3.72    1.81
  -6   8  -2    4.95    4.75
   6  -8   2    5.07    4.87
   6   8  -2    5.77    2.78
  -6   8   2   -2.20    2.79
   6  -8   2    2.46    3.18
  -6  -8  -2   -0.19    1.21
  -6   9  -2    9.15    5.80
  -6  -9   2   20.72    2.87
   6  -9  -2    6.70    5.28
   6  -9  -2   14.47    3.32
  -6   9  -2   19.85    4.66
  -6  -9  -2   15.62    2.57
   6   9  -2   11.34    3.66
   6   9  -2   15.88    2.52
   6  -9   2   19.91    6.32
  -6   9   2   11.89    4.02
  -6   9   2   16.61    5.35
  -6 -10   2    3.57    1.82
   6  10   2    5.13    2.34
  -6  10  -2    2.57    3.48
  -6  10   2   -1.25    3.12
   6  10  -2   -2.19    2.66
  -6 -10  -2    3.28    1.81
   6  10  -2    4.77    2.37
  -6  10   2   -1.26    4.19
   6  11   2    1.57    2.82
  -6  11  -2    4.17    5.51
  -6  11  -2    2.47    3.31
  -6 -11   2    4.42    1.98
  -6 -11  -2    5.75    2.19
  -6  11   2   -1.76    4.49
   6  11  -2    2.45    2.65
   6  11  -2    5.16    1.76
   6  11  -2    9.56    3.73
   6  11  -2    4.81    2.24
  -6  11   2   -3.11    3.11
  -6  12  -2    6.16    3.76
   6  12   2    1.88    2.03
   6 -12  -2   -1.53    1.34
  -6  12  -2    6.47    5.42
  -6 -12   2    3.37    2.16
   6  12   2    6.09    3.51
   6  12  -2    2.02    2.11
   6  12  -2    8.32    3.36
  -6  12   2    6.88    5.69
   6  12  -2    0.98    3.36
  -6  12   2    4.22    3.95
  -6 -12  -2   -0.52    1.62
  -6  13  -2   -5.25    5.30
   6  13   2   -2.00    3.33
  -6  13  -2   -2.43    3.59
   6 -13  -2    1.10    1.82
   6  13   2    1.19    2.48
  -6 -13   2    0.51    1.89
   6  13  -2    1.66    2.39
  -6  13   2   -4.64    5.47
   6 -13   2    2.79    2.13
   6  13  -2    6.08    3.75
  -6  13   2    2.47    3.87
  -6 -13  -2    2.02    2.05
   6  14   2    0.93    3.98
  -6 -14   2    0.64    1.92
   6 -14  -2   -0.60    1.67
   6  14   2   -2.05    2.77
  -6  14  -2   11.29    6.91
   6  14  -2    0.71    4.13
   6 -14   2    2.86    2.36
  -6  14   2    3.16    4.18
  -6  14   2   -1.50    5.54
   6  14  -2   -3.62    2.73
  -6 -14  -2   -0.35    1.90
   7   0   2   12.59    3.06
   7   0  -2   11.35    3.83
   7   0   2   14.73    2.74
   7   0  -2   13.96    2.94
   7   0  -2   11.28    2.65
   7   0  -2   17.56    3.13
   7   0   2   13.22    3.40
  -7   1  -2   -0.88    2.50
  -7   1  -2    7.31    1.52
   7   1   2    8.35    2.13
   7  -1  -2    5.34    2.97
   7  -1  -2    8.12    2.20
  -7   1  -2   10.36    2.29
   7  -1  -2    6.54    2.56
   7  -1  -2    1.78    3.72
   7   1   2    7.80    2.72
   7  -1  -2    8.44    2.84
   7   1   2    6.58    2.71
   7   1  -2    9.05    2.66
  -7   1   2    9.71    2.33
   7  -1   2    7.00    3.46
   7  -1   2    7.51    2.65
   7   1  -2    5.75    3.03
   7  -1   2   10.20    2.85
  -7   1   2    7.64    1.64
   7   1  -2    8.97    2.29
   7  -1   2    7.52    2.22
  -7   1   2    9.54    3.01
   7   1  -2    9.47    2.26
   7   2   2    2.01    2.39
  -7   2  -2    2.62    1.45
   7   2   2    1.47    2.05
  -7   2  -2    4.49    2.90
   7  -2  -2    1.71    4.37
   7  -2  -2    2.51    2.02
  -7   2  -2   -0.92    1.86
   7   2   2    2.96    2.24
   7   2   2    3.69    1.54
   7  -2  -2   -5.70    2.66
   7  -2   2    0.82    2.21
   7  -2   2    3.32    2.08
   7   2  -2    4.93    1.74
   7   2  -2   -3.27    2.32
   7   2  -2    4.61    2.20
   7   2  -2    3.29    2.45
   7   2  -2   -1.24    1.52
   7  -2   2   -1.63    3.03
  -7   2   2    3.80    3.12
  -7   2   2    1.62    2.23
  -7   2   2    0.60    1.01
  -7   3  -2  398.37   26.42
   7   3   2  373.48   25.77
   7   3   2  396.92   25.84
   7  -3  -2  390.89   25.31
   7  -3  -2  373.65   26.85
   7  -3  -2  356.85   28.03
  -7   3  -2  378.91   27.63
   7   3  -2  382.28   26.07
  -7   3   2  377.06   27.53
   7  -3   2  386.35   26.71
   7  -3   2  381.75   27.82
   7   3  -2  412.33   26.12
   7  -3   2  386.17   25.33
  -7   3   2  378.52   26.35
   7   3  -2  393.72   26.07
   7  -3   2  383.94   25.49
   7  -4  -2    7.44    4.21
  -7  -4   2    9.63    1.83
  -7   4  -2    7.27    2.96
   7  -4  -2   10.18    3.77
   7  -4  -2   11.85    2.79
  -7   4  -2    6.90    4.00
  -7   4   2    8.72    4.00
   7  -4   2   12.71    3.38
   7  -4   2    5.84    3.91
   7  -4   2    9.51    2.70
   7   4  -2   10.94    1.90
   7  -4   2    6.50    2.29
   7   4  -2    6.20    2.70
  -7   4   2   11.06    3.42
   7   4  -2   12.96    1.91
   7  -5  -2   36.12    5.32
   7  -5  -2   32.31    6.18
  -7   5  -2   24.44    5.33
   7  -5  -2   30.96    3.99
  -7  -5   2   27.35    3.01
  -7   5  -2   27.84    4.44
  -7   5   2   32.67    5.61
   7   5  -2   20.48    3.93
   7  -5   2   33.65    3.52
   7  -5   2   27.48    3.91
   7  -5   2   23.62    5.49
  -7  -5  -2   27.24    3.02
   7  -5   2   28.09    4.69
  -7   5   2   26.78    4.43
  -7   6  -2   26.40    5.63
   7  -6  -2   24.01    6.01
   7  -6  -2   30.94    5.37
   7  -6  -2   31.52    4.04
  -7   6  -2   21.52    4.35
  -7  -6   2   23.65    2.90
  -7   6   2   23.85    5.45
   7  -6   2   31.12    4.08
   7  -6   2   22.50    4.62
  -7   6   2   23.99    4.51
   7  -6   2   31.47    6.15
   7   6  -2   21.12    4.04
  -7  -6  -2   27.81    3.08
   7  -7  -2    3.75    4.84
  -7  -7   2    5.24    1.73
  -7   7  -2   -0.66    4.00
   7  -7  -2    4.48    2.45
   7  -7  -2   -0.21    3.24
  -7   7  -2   11.91    3.81
   7   7  -2    1.57    2.52
   7  -7   2    2.51    3.45
  -7  -7  -2    4.58    1.53
  -7   7   2    8.37    3.66
  -7   7   2    2.78    4.04
   7  -8  -2    5.53    5.46
  -7   8  -2   -2.65    4.10
   7  -8  -2   -0.52    3.73
  -7  -8   2    0.14    1.33
  -7   8  -2    1.08    3.23
  -7   8   2    1.13    4.43
   7   8  -2    3.88    2.86
  -7   8   2    5.86    3.27
   7  -8   2   -4.94    4.51
  -7  -8  -2    0.76    1.41
   7  -9  -2   41.48    8.82
  -7   9  -2   53.04    8.66
   7  -9  -2   47.35    5.81
  -7  -9   2   52.90    5.08
  -7   9  -2   50.66    7.09
  -7   9   2   54.27    7.13
   7  -9   2   77.45   10.07
   7   9  -2   61.69    6.78
  -7  -9  -2   52.41    5.04
  -7   9   2   65.10    8.83
  -7 -10   2    7.44    2.29
  -7  10  -2   11.60    5.77
  -7  10  -2   10.06    4.20
  -7 -10  -2   10.48    2.39
   7  10  -2    8.57    2.46
  -7  10   2    7.54    5.35
   7  10  -2   13.42    4.16
  -7  10   2    6.53    3.72
  -7  11  -2   15.13    6.79
  -7 -11   2   28.80    3.90
  -7  11  -2   24.09    6.01
  -7  11   2   16.27    6.58
   7  11  -2   31.93    3.92
  -7 -11  -2   29.27    3.78
  -7  11   2   25.31    5.81
   7  11  -2   19.64    4.80
   7  12   2   17.38    3.72
  -7  12  -2    7.13    6.48
  -7  12  -2   10.22    5.05
  -7 -12   2   10.68    2.87
   7  12  -2   11.32    3.38
  -7  12   2   -1.28    5.38
  -7  12   2    6.23    4.49
   7  12  -2   11.94    2.35
  -7 -12  -2    8.04    2.56
   7  12  -2    9.37    4.03
   7 -13  -2    1.30    1.78
   7  13   2    0.46    2.22
  -7  13  -2   -1.60    5.01
  -7 -13   2    0.03    1.85
   7  13   2   -2.12    3.45
  -7  13   2    5.89    5.92
  -7 -13  -2    0.83    1.95
   7  13  -2    2.34    3.32
  -7  13   2   -3.24    3.88
   7  13  -2    3.34    2.34
  -7 -14   2    1.20    1.98
  -7  14  -2    9.14    7.41
  -7  14  -2    7.55    4.98
   7  14   2    3.77    3.88
   7  14   2    7.23    2.94
   7 -14  -2    9.56    2.79
  -7  14   2    6.11    4.77
   7  14  -2    5.01    2.89
   7  14  -2    2.48    3.93
  -7  14   2   -1.68    6.36
  -7 -14  -2    3.80    2.38
   8   0   2   11.91    2.73
   8   0   2   13.91    3.60
   8   0  -2   16.50    3.02
   8   0  -2   15.41    3.19
   8   0  -2   11.35    3.71
   8   0  -2   14.95    3.19
   8   0   2   13.56    3.25
   8   1   2   -0.83    2.50
  -8   1  -2   -0.57    1.04
   8  -1  -2    5.05    2.46
   8   1   2   -2.19    1.95
   8  -1  -2   -1.15    1.53
   8  -1  -2    1.43    2.68
   8  -1  -2    0.84    3.50
   8   1   2    1.58    1.84
  -8   1  -2   -0.53    2.56
  -8   1  -2   -0.49    1.82
  -8   1  -2    1.42    1.14
   8  -1  -2   -0.32    2.10
  -8   1   2   -2.39    2.58
   8   1  -2    1.52    2.02
   8   1  -2    1.46    2.91
  -8   1   2    0.78    1.26
   8  -1   2    3.65    1.94
   8   1  -2   -0.74    1.96
   8  -1   2    2.53    2.14
   8  -1   2    0.75    3.12
   8   1  -2    2.14    2.05
  -8   1   2    0.85    2.01
   8  -1   2    3.01    2.24
   8  -2  -2    0.67    1.80
   8   2   2    0.41    2.22
   8   2   2    4.50    2.60
  -8   2  -2    1.12    2.92
   8  -2  -2   -0.70    2.73
   8  -2  -2    1.06    3.64
   8   2   2   -0.93    1.96
   8  -2  -2   -1.79    2.18
   8   2   2   -1.82    1.48
  -8   2  -2    1.11    1.45
   8   2  -2   -0.48    1.71
   8  -2   2    1.94    2.63
   8  -2   2   -2.31    3.06
  -8   2   2    0.10    2.96
   8   2  -2    1.84    2.13
  -8   2   2    0.25    1.20
   8   2  -2    2.75    1.89
   8   2  -2   -3.70    2.32
  -8   2   2   -0.67    1.35
   8   2  -2   -0.85    2.46
   8  -2   2    1.29    2.13
   8  -2   2   -1.33    1.70
   8   3   2   23.82    4.10
   8  -3  -2   19.51    5.31
   8   3   2   18.11    2.81
   8   3   2   18.21    3.04
  -8   3  -2   15.55    4.17
   8  -3  -2   26.05    4.50
  -8   3  -2   11.09    3.24
   8  -3  -2   17.87    3.16
   8   3   2   18.23    2.15
  -8   3   2   17.63    3.51
   8   3  -2   15.04    3.06
   8   3  -2   17.63    3.63
   8  -3   2   20.90    5.01
   8   3  -2   20.69    3.37
   8  -3   2   17.12    3.92
   8  -3   2   21.58    3.43
  -8   3   2   30.90    5.02
   8  -3   2   24.94    3.50
   8   4   2    0.15    2.05
   8   4   2   -0.57    1.53
   8   4   2   -1.18    1.56
  -8   4  -2    3.46    3.64
   8  -4  -2   -2.01    3.79
   8  -4  -2   -5.46    2.54
   8  -4  -2   -0.80    1.80
  -8   4  -2   -1.06    2.52
   8   4  -2   -0.54    2.09
   8   4  -2    1.99    1.90
   8   4  -2   -0.88    2.06
  -8   4   2    0.66    3.60
  -8   4   2    0.45    2.50
   8  -4   2   -3.07    1.83
   8  -4   2    4.88    3.99
   8  -4   2    2.31    2.12
  -8  -5   2   -0.11    1.17
   8  -5  -2    3.91    3.47
  -8   5  -2   -2.30    2.35
   8  -5  -2   -0.11    2.04
   8  -5  -2   -4.01    4.13
  -8   5  -2   -4.12    3.26
   8  -5   2    1.51    2.18
  -8   5   2    2.42    4.13
  -8   5   2    1.79    2.75
   8  -5   2   -0.35    3.58
   8  -5   2   -0.20    1.90
   8  -5   2   -2.73    2.71
   8   5  -2    2.33    2.36
  -8   6  -2    4.30    3.07
   8  -6  -2    3.95    4.00
   8  -6  -2    3.92    4.61
  -8   6  -2    7.75    4.49
   8  -6  -2    2.71    2.44
  -8  -6   2    4.04    1.53
  -8  -6  -2    2.08    1.48
   8   6  -2    4.85    2.70
  -8   6   2    3.13    3.28
   8  -6   2   10.57    3.76
   8  -6   2    0.89    4.42
  -8   6   2    6.56    4.28
   8  -6   2    4.04    2.54
   8  -7  -2   11.99    3.25
  -8  -7   2   10.95    2.19
  -8   7  -2    7.09    3.62
   8  -7  -2    4.98    4.08
  -8   7  -2   17.68    5.34
   8  -7  -2   13.82    6.20
   8  -7   2    6.95    4.04
   8   7  -2   11.87    3.54
  -8   7   2    7.44    4.63
  -8  -7  -2   10.20    2.22
  -8   7   2   11.17    3.87
   8  -7   2   14.23    5.78
   8  -7   2    1.79    2.45
   8  -8  -2   -1.52    2.44
   8  -8  -2   -1.33    3.86
   8  -8  -2    4.47    5.96
  -8   8  -2    0.41    4.61
  -8   8  -2    0.18    3.25
  -8  -8   2    1.61    1.50
  -8   8   2    0.04    4.60
   8   8  -2    0.82    2.64
   8  -8   2    7.84    3.83
  -8   8   2   -1.86    2.99
  -8  -8  -2   -1.31    1.32
   8  -8   2    2.78    5.35
  -8  -9   2    0.54    1.57
  -8   9  -2    1.50    3.46
   8  -9  -2   -6.05    5.38
   8  -9   2   -2.98    5.19
  -8  -9  -2    4.52    1.92
  -8   9   2   -1.84    4.55
   8   9  -2   -0.82    2.68
  -8   9   2    2.05    2.96
  -8  10  -2    8.65    5.69
   8 -10  -2   17.46    3.91
  -8 -10   2    6.61    2.29
  -8  10  -2   11.38    4.55
  -8  10   2    8.07    4.15
   8  10  -2    1.80    3.31
  -8  10   2   10.20    5.49
  -8 -10  -2    9.39    2.48
  -8  11  -2   -0.24    5.28
  -8 -11   2    1.33    1.77
  -8  11  -2    0.07    3.46
   8  11  -2    3.33    3.57
  -8  11   2   -5.31    3.25
  -8  11   2    4.52    5.92
   8  11  -2    2.43    2.30
  -8  12  -2    3.72    4.53
  -8 -12   2    5.85    2.35
   8  12   2    1.69    2.66
  -8  12  -2   -4.76    5.20
   8  12  -2    1.72    3.49
  -8  12   2    0.66    5.39
   8  12  -2    7.57    2.89
  -8 -12  -2    3.09    2.14
  -8  13  -2   -0.43    6.39
   8  13   2    2.37    3.37
  -8  13  -2    2.04    4.26
  -8 -13   2    0.35    2.05
   8  13  -2    0.29    2.10
  -8 -13  -2    4.25    2.42
   8  13  -2    1.15    3.10
  -8  13   2    2.51    4.50
  -8  13   2    0.78    6.33
   9   0   2  215.61   14.73
   9   0  -2  181.71   14.82
   9   0   2  207.04   15.23
   9   0  -2  232.57   15.38
   9   0  -2  190.09   14.63
   9   0  -2  197.54   15.90
   9   0   2  191.92   15.75
   9  -1  -2   30.47    4.42
   9  -1  -2   28.66    4.59
  -9   1  -2   40.45    4.97
   9  -1  -2   33.75    4.75
   9   1   2   32.20    4.85
   9  -1  -2   31.82    3.96
   9   1   2   31.74    3.91
   9   1   2   40.75    5.13
   9  -1  -2   22.63    5.32
   9  -1   2   40.61    5.57
  -9   1   2   34.84    4.74
   9  -1   2   32.89    3.95
   9  -1   2   25.13    4.33
   9   1  -2   31.18    4.94
   9   1  -2   30.29    4.09
   9  -1   2   38.16    4.70
   9   1  -2   28.60    4.60
  -9   1   2   34.15    2.98
   9   1  -2   33.49    4.08
   9   2   2    5.35    2.72
   9  -2  -2    5.00    3.41
   9  -2  -2   10.43    4.58
  -9   2  -2    6.00    3.36
   9   2   2    7.64    2.96
  -9   2  -2    9.69    2.05
   9   2   2    7.55    2.21
  -9   2  -2    8.82    2.89
   9  -2  -2    5.53    2.41
   9   2   2   11.97    3.54
   9  -2  -2    8.28    2.63
   9  -2   2   12.48    2.83
   9  -2   2    9.30    3.26
   9  -2   2    4.91    2.69
  -9   2   2    5.66    2.66
   9   2  -2    4.23    2.53
   9   2  -2    9.34    2.50
   9   2  -2   14.24    2.71
   9  -2   2   13.72    4.28
   9   2  -2   10.12    3.35
  -9   2   2    4.82    3.35
  -9   2   2    6.86    2.02
   9   3   2  103.33    8.29
   9   3   2  100.25    9.32
  -9   3  -2   99.56    7.97
  -9   3  -2  100.66    8.79
   9  -3  -2   88.99    9.24
   9   3   2  111.49    8.56
   9   3   2  104.75    7.56
   9  -3  -2  100.80    8.43
  -9   3  -2  110.74   10.02
   9  -3  -2  101.63    8.73
   9  -3  -2   90.27   10.59
   9   3  -2  102.40    7.85
   9  -3   2  104.90    8.44
   9   3  -2   98.44    7.72
  -9   3   2  113.73   10.06
   9  -3   2  104.91    9.55
  -9   3   2   98.97    8.74
   9  -3   2  106.22    8.72
  -9   3   2  110.02    8.07
   9  -3   2  110.25   10.56
   9   3  -2   95.27    8.61
   9   3  -2   96.90    8.60
   9   3  -2   81.35    8.82
   9  -4  -2    6.64    5.16
  -9   4  -2    9.14    4.22
   9   4   2    4.84    2.13
   9   4   2   12.43    2.63
   9  -4  -2   11.65    4.17
   9  -4  -2    8.19    2.83
  -9   4  -2    8.78    3.22
   9   4   2    4.60    2.85
  -9   4   2   13.19    4.66
   9  -4   2    9.06    3.63
  -9   4   2    5.54    2.93
   9  -4   2    9.07    2.75
   9   4  -2    4.89    2.70
   9  -4   2    8.57    4.62
   9  -4   2   10.28    2.92
   9   4  -2    7.85    2.67
   9   4  -2    9.78    2.91
   9  -5  -2   20.04    6.19
   9  -5  -2   31.55    5.66
   9   5   2   20.29    4.55
  -9   5  -2   31.98    5.95
  -9   5  -2   24.33    4.36
   9  -5  -2   20.36    3.89
   9   5  -2   25.43    3.36
   9  -5   2   25.29    6.08
   9  -5   2   30.57    5.22
  -9   5   2   29.41    6.02
  -9   5   2   20.99    4.45
   9  -5   2   24.48    3.56
   9   5  -2   23.11    4.39
   9  -5   2   23.70    4.05
   9   5  -2   19.37    3.08
   9   6   2  104.96   10.40
   9  -6  -2  135.55   13.27
   9  -6  -2  114.44    9.73
  -9  -6   2  112.23    8.48
  -9   6  -2  111.03   10.47
   9  -6  -2  134.81   11.62
  -9   6  -2  104.25   11.61
   9  -6   2  116.68    9.85
   9  -6   2  102.99   12.05
  -9   6   2  100.58   10.34
   9  -6   2  129.35   11.30
   9   6  -2  123.21   10.42
  -9   6   2  118.37   12.17
  -9   7  -2    2.37    3.16
   9  -7  -2   -4.64    5.27
  -9  -7   2    2.54    1.57
   9  -7  -2    6.28    4.14
  -9   7  -2    0.30    4.48
  -9   7   2    0.38    3.16
   9  -7   2    1.89    2.58
  -9   7   2    2.42    5.10
   9   7  -2    3.13    2.97
  -9  -7  -2    0.43    1.48
   9  -7   2   -7.41    4.55
   9  -8  -2   26.74    6.17
   9  -8  -2   17.95    6.73
  -9   8  -2   20.98    6.50
  -9  -8   2   20.49    3.18
   9  -8  -2   27.11    4.58
   9  -8   2   18.87    7.00
   9  -8   2   30.55    5.88
   9   8  -2   20.28    4.71
  -9   8   2    9.34    6.05
  -9   8   2   24.56    5.27
  -9  -8  -2   23.15    3.24
  -9   9  -2   20.07    5.12
  -9  -9   2   19.83    3.21
   9  -9  -2   14.58    4.33
  -9   9  -2   19.43    6.76
   9  -9  -2   12.35    7.41
   9  -9   2   20.31    7.45
  -9   9   2   18.52    5.36
   9   9  -2   24.18    5.25
  -9  -9  -2   16.07    3.04
  -9   9   2   23.67    7.06
  -9  10  -2    2.01    3.58
  -9 -10   2   -2.44    1.41
  -9  10  -2    0.12    4.99
   9 -10  -2   -1.36    2.67
  -9  10   2   -0.42    5.65
   9  10  -2   -1.38    3.03
  -9  10   2    1.81    3.80
  -9 -10  -2   -1.59    1.46
  -9  11  -2   14.47    5.41
  -9 -11   2   14.06    3.17
  -9  11  -2    8.03    6.48
  -9  11   2    4.37    5.85
  -9 -11  -2   10.64    2.94
  -9  11   2   18.38    5.49
   9  11  -2   10.89    4.52
  -9  12  -2    4.83    6.66
  -9  12  -2    7.96    4.81
   9  12   2    5.34    4.22
  -9 -12   2   -0.36    1.86
   9  12  -2    0.92    3.95
  -9  12   2    9.71    5.32
  -9  12   2    1.01    5.90
  -9 -12  -2    4.28    2.48
   9  12  -2    2.33    2.51
   9  13   2   -2.15    2.63
  -9 -13   2    0.86    2.11
   9  13   2    0.42    3.92
  -9  13  -2   -0.64    5.90
   9  13  -2   -2.25    2.86
  -9 -13  -2    2.22    2.38
  -9  13   2    5.26    7.06
  10   0   2   13.25    3.78
  10   0   2   13.56    3.25
  10   0  -2    9.49    4.10
  10   0  -2    8.07    3.02
  10   0   2    9.83    4.07
  10   0  -2    7.51    3.31
  10   0  -2   11.84    3.46
  10  -1  -2   -1.24    3.78
  10  -1  -2    0.09    2.61
  10   1   2    0.78    3.08
  10   1   2   -2.87    2.46
  10  -1  -2    0.26    2.49
  10  -1  -2    1.31    2.42
  10  -1  -2   -1.98    1.95
  10   1   2   -1.29    2.00
  10  -1   2    3.80    3.64
  10   1  -2   -3.33    2.16
  10   1  -2   -1.55    2.92
  10  -1   2    0.35    2.51
  10   1  -2   -0.91    2.25
  10  -1   2   -2.70    1.75
  10  -1   2    0.63    2.71
  10   1  -2   -0.13    2.18
  10  -2  -2    8.52    2.70
 -10   2  -2    4.00    3.51
  10   2   2   10.02    2.60
  10   2   2    8.78    3.57
 -10   2  -2    6.82    1.84
  10   2   2    8.10    3.30
  10  -2  -2    8.84    4.92
  10  -2  -2    5.91    3.37
  10  -2  -2    1.11    2.65
  10   2  -2    4.43    2.42
  10  -2   2   10.21    2.76
  10   2  -2    9.13    2.64
 -10   2   2    0.53    1.49
  10  -2   2    8.18    3.46
  10   2  -2    8.14    3.20
 -10   2   2    0.51    3.15
  10   2  -2    7.85    3.66
  10  -2   2    3.61    4.15
  10  -2   2    7.06    3.10
  10  -3  -2    1.45    2.28
  10   3   2    2.95    3.05
 -10   3  -2   -3.25    3.20
  10  -3  -2    2.94    4.46
  10  -3  -2    1.23    2.25
  10   3   2   -1.17    1.76
  10   3   2   -0.57    2.68
  10  -3  -2   -0.85    2.96
  10   3   2    0.57    2.52
  10   3  -2   -1.58    1.93
 -10   3   2    0.01    3.58
  10  -3   2   -3.65    1.84
  10  -3   2   -0.88    2.11
  10  -3   2    0.84    2.84
  10   3  -2    2.20    3.04
  10   3  -2   -3.07    1.87
  10  -3   2    4.42    4.30
  10   3  -2    7.99    3.12
  10  -4  -2    7.10    4.91
  10  -4  -2    4.33    2.72
  10   4   2    6.78    2.55
  10   4   2    7.14    3.65
  10   4   2    5.99    1.88
  10  -4  -2    6.82    3.72
  10   4   2    2.46    2.75
 -10   4  -2    5.07    4.10
  10  -4   2   -0.02    4.16
  10   4  -2    2.26    2.80
 -10   4   2    3.71    4.00
  10   4  -2    7.28    2.82
  10  -4   2    9.28    3.08
  10   4  -2    9.04    2.26
  10   4  -2   18.02    4.04
  10  -4   2   -0.68    2.93
  10  -4   2    3.63    2.51
  10  -5  -2    2.37    2.59
  10   5   2    3.13    2.82
  10   5   2   -3.07    2.10
  10   5   2    3.09    1.99
  10  -5  -2   -5.28    4.53
  10  -5  -2   -5.90    3.48
 -10   5  -2   -4.90    3.68
  10   5  -2    2.06    2.48
  10  -5   2    1.21    3.32
  10  -5   2    2.45    2.55
 -10   5   2   -2.22    4.37
  10   5  -2    2.85    2.40
  10  -5   2   -2.17    4.44
  10   5  -2    3.53    2.82
  10  -5   2    3.20    2.52
 -10   6  -2   17.51    5.53
  10  -6  -2   16.82    3.86
  10  -6  -2   22.01    6.71
  10  -6  -2   20.47    5.42
  10   6   2   13.12    4.24
  10   6  -2   11.43    2.98
 -10   6   2   18.05    5.73
  10   6  -2   15.26    2.92
  10   6  -2   15.69    4.13
  10  -6   2   14.17    3.76
  10  -6   2   25.08    6.62
  10  -7  -2   16.76    4.19
  10  -7  -2   13.58    6.99
 -10   7  -2   10.74    5.71
  10   7   2   10.68    4.13
 -10  -7   2   16.49    2.84
  10  -7  -2   19.89    6.34
  10  -7   2   20.87    6.94
  10  -7   2   19.03    5.74
  10   7  -2   12.97    4.04
 -10   7   2   20.39    6.66
  10  -7   2   16.50    4.10
 -10  -8   2   -0.53    1.52
  10  -8  -2   -1.93    2.67
  10   8   2   -0.46    2.98
  10  -8  -2   -3.57    5.94
 -10   8  -2    4.51    5.33
  10  -8   2   -0.38    5.87
  10  -8   2    0.49    2.93
 -10   8   2    3.51    5.24
  10   8  -2    1.70    2.88
  10  -9  -2    3.86    6.36
  10  -9  -2    1.84    3.16
 -10  -9   2    1.30    1.73
 -10   9  -2  -10.33    4.93
  10   9   2   -3.60    2.95
  10  -9   2   -2.45    5.77
 -10   9   2    0.99    5.67
 -10  -9  -2    0.72    1.74
  10  10   2   -4.29    3.14
 -10 -10   2   -1.79    1.57
 -10  10  -2    3.04    6.22
 -10  10   2   -2.34    5.94
 -10 -10  -2    2.11    1.84
  10  10  -2   -2.64    2.89
 -10  11  -2    0.98    5.65
  10  11   2   -4.17    3.22
  10  11  -2    0.13    3.51
 -10  11   2   -3.09    5.61
 -10 -11  -2   -0.57    1.82
 -10  12  -2    7.09    6.36
  10  12   2    1.13    3.90
 -10 -12   2   -1.21    1.96
  10  12  -2    5.97    4.36
 -10 -12  -2    2.12    2.25
 -10  12   2   12.72    7.57
  11   0  -2  191.90   16.19
  11   0   2  186.02   15.80
  11   0   2  197.69   15.33
  11   0  -2  199.68   15.19
  11   0  -2  195.28   15.04
  11   1   2   22.35    4.85
  11   1   2   21.81    3.88
  11  -1  -2   32.62    4.22
  11  -1  -2   22.54    4.52
  11  -1  -2   22.64    4.74
  11   1   2   19.04    4.91
  11  -1  -2   31.72    6.10
  11   1  -2   37.97    4.88
  11   1  -2   21.62    4.00
  11   1  -2   29.47    5.12
  11  -1   2   40.36    5.41
  11   1  -2   15.24    4.88
  11  -1   2   29.90    4.86
  11  -1   2   22.48    5.41
  11  -2  -2   15.76    4.07
  11  -2  -2   17.45    5.74
 -11   2  -2   18.06    2.25
  11  -2  -2   13.87    4.45
  11   2   2   11.59    3.05
  11  -2  -2   27.73    4.02
  11   2   2   16.81    4.58
 -11   2  -2   15.77    2.24
  11   2   2   23.48    4.64
 -11   2   2   12.90    2.21
  11   2  -2   27.67    5.03
  11  -2   2   16.92    3.57
  11  -2   2   17.76    4.10
  11  -2   2   12.45    4.22
  11  -2   2    9.14    4.74
  11   2  -2   12.41    3.24
  11   2  -2   20.40    4.49
  11   2  -2   18.75    3.48
  11  -3  -2    1.28    2.55
  11   3   2   10.63    3.74
  11  -3  -2    5.93    5.01
  11  -3  -2   -0.48    2.34
  11  -3  -2   -0.01    3.07
  11   3   2    2.23    2.27
  11   3   2    5.78    3.51
  11   3  -2    8.17    2.57
  11   3  -2    3.52    3.54
  11  -3   2    0.69    2.37
  11  -3   2    2.79    4.56
  11  -3   2    4.25    3.34
  11   3  -2    1.19    2.68
  11   3  -2   -2.90    2.32
  11  -3   2    7.86    3.02
  11   4   2   -0.13    2.02
  11  -4  -2   -0.30    2.59
  11   4   2    3.44    3.32
  11   4   2   -1.82    2.41
  11  -4  -2    0.63    3.45
  11  -4  -2   -1.83    4.99
  11  -4   2    4.07    2.88
  11  -4   2   -0.45    2.41
  11  -4   2    0.71    3.08
  11   4  -2    3.87    2.29
  11   4  -2    2.45    3.16
  11  -4   2   -1.86    4.75
  11   4  -2    1.82    2.37
  11  -5  -2   -0.03    4.18
  11  -5  -2    4.14    5.80
  11   5   2    1.85    2.60
  11   5   2   -3.04    2.94
 -11   5  -2    4.15    4.72
  11  -5  -2    0.02    2.66
  11  -5   2   -1.00    3.43
  11  -5   2   -0.10    4.99
  11   5  -2   -4.05    2.56
  11   5  -2    0.93    2.01
  11  -5   2    0.16    2.30
  11   5  -2    1.53    2.89
 -11   5   2   -0.19    4.36
 -11   6  -2   72.76    9.89
  11  -6  -2   84.13    9.95
  11   6   2   86.33    7.04
  11  -6  -2   84.00   11.61
  11  -6  -2   77.17    8.23
  11   6   2   77.15    9.10
  11  -6   2   73.51    8.14
  11   6  -2   78.56    7.40
  11  -6   2   89.69    9.77
  11  -6   2   99.29   11.69
  11   6  -2   87.16    9.09
 -11   6   2   88.73   10.77
 -11   7  -2    8.84    5.80
  11   7   2    1.85    3.20
  11  -7  -2   -0.04    3.12
  11  -7  -2   -2.15    4.85
  11  -7   2    1.43    4.00
 -11   7   2    0.58    5.66
  11   7  -2    5.48    3.44
  11   7  -2    3.07    2.42
  11  -7   2    4.00    5.61
 -11   8  -2   10.97    6.30
 -11  -8   2   19.53    3.29
  11  -8  -2    5.69    6.76
  11  -8  -2   17.12    4.25
  11   8   2   18.11    5.23
  11   8  -2   16.29    4.74
  11  -8   2    8.82    6.59
  11  -8   2   15.46    4.19
 -11   8   2   23.99    7.23
 -11   9  -2   12.98    6.37
  11  -9  -2    0.24    6.76
 -11  -9   2   11.00    2.80
  11  -9  -2   10.22    4.02
  11   9   2    6.35    4.11
  11  -9   2    4.52    6.79
 -11   9   2   14.56    7.06
  11   9  -2   15.33    4.51
  11  10   2    3.10    3.85
 -11  10  -2    4.41    5.97
 -11 -10   2    0.26    1.94
  11 -10  -2   -2.00    3.11
 -11  10   2   -3.09    5.05
  11  10  -2   -2.50    3.20
 -11  11  -2    0.89    6.08
 -11 -11   2    4.01    2.38
  11  11   2    2.76    3.94
 -11  11   2    5.12    7.21
 -11 -11  -2    0.04    2.04
  11  11  -2   -2.10    3.39
 -11  12  -2    5.89    7.31
 -11 -12   2    5.29    2.76
  11  12   2    8.30    4.70
  11  12  -2    1.72    4.29
 -11 -12  -2    3.48    2.50
 -11  12   2   10.43    7.57
  12   0  -2   36.39    5.78
  12   0  -2   42.09    6.33
  12   0   2   48.30    6.46
  12   0  -2   44.91    7.27
  12   0   2   53.79    7.21
  12   1   2    4.49    3.05
  12   1   2   -2.50    3.43
  12  -1  -2    3.77    2.96
  12  -1  -2    2.61    4.61
  12  -1  -2    8.19    4.07
  12  -1   2   -0.50    2.93
  12   1  -2   -0.09    2.87
  12   1  -2    2.87    4.36
  12   1  -2    2.91    3.02
  12  -1   2    5.35    4.18
  12  -2  -2   13.55    4.30
  12   2   2    8.32    3.86
  12   2   2    8.85    4.33
  12  -2  -2   12.26    3.83
  12  -2  -2   11.58    5.64
  12  -2   2   13.50    4.25
  12   2  -2   12.69    3.64
  12  -2   2   17.16    4.28
  12   2  -2   18.35    4.91
  12   2  -2   15.30    4.42
  12  -2   2    6.52    4.91
  12  -3  -2    1.94    2.79
  12  -3  -2    2.23    3.02
  12  -3  -2    3.66    4.23
  12   3   2    3.76    3.40
  12   3   2    5.19    3.71
  12  -3  -2   -2.00    5.16
  12  -3   2   -0.45    4.18
  12   3  -2    6.43    3.90
  12  -3   2   -0.01    2.55
  12   3  -2   -2.26    2.49
  12  -3   2    1.30    3.01
  12  -3   2    1.76    3.62
  12   3  -2    1.99    2.75
  12   4   2    0.34    3.09
  12  -4  -2   -3.40    5.23
  12   4   2   -0.27    2.30
  12  -4  -2   -2.87    3.48
  12   4   2    1.28    3.32
  12  -4   2    0.28    4.93
  12   4  -2    2.41    3.39
  12   4  -2    2.27    2.44
  12  -4   2   -0.74    3.47
  12   4  -2    3.25    3.03
  12  -4   2    1.43    2.77
  12   5   2    1.17    2.85
  12   5   2    5.90    3.93
  12  -5  -2    1.87    3.12
  12  -5  -2    5.31    5.40
  12  -5  -2    1.61    4.30
  12   5   2   -1.53    1.97
  12  -5   2   -3.08    2.09
  12   5  -2    1.30    2.13
  12  -5   2   -4.79    4.20
  12   5  -2    0.13    3.01
  12  -5   2   -2.07    2.42
  12   5  -2   -3.60    2.81
  12   5  -2   -2.61    2.21
  12  -5   2   -1.78    3.45
  12  -6  -2   25.03    5.14
  12   6   2   17.71    3.94
  12  -6  -2   23.48    6.60
  12  -6  -2   33.27    8.69
  12   6   2   31.10    6.24
  12   6  -2   35.69    4.74
  12  -6   2   34.14    5.48
  12  -6   2   33.47    8.14
  12   6  -2   26.48    3.40
  12   6  -2   22.70    5.38
  12   6  -2   35.05    3.72
  12  -6   2   27.79    6.37
  12  -7  -2   -2.78    2.99
  12  -7  -2   -3.67    5.77
  12   7   2   -2.81    3.34
  12   7   2   -2.12    2.02
  12  -7  -2   -3.18    4.59
  12   7  -2    2.22    2.89
  12  -7   2    2.32    4.46
  12  -7   2   -0.46    3.19
  12  -7   2   15.23    7.21
  12   7  -2    1.62    3.34
  12  -8  -2   14.80    7.44
  12  -8  -2    2.78    3.32
  12   8   2   14.13    4.86
  12   8  -2   10.62    3.04
  12   8  -2    7.74    4.08
  12  -8   2    2.99    6.28
  12  -8   2   10.82    4.11
  12   9   2    3.93    4.09
  12  -9  -2    1.74    3.51
  12  -9  -2   -4.04    6.25
  12   9  -2    0.85    3.17
  12  -9   2    0.72    6.43
  12  10   2    1.67    4.01
  12 -10  -2    2.42    3.80
 -12 -10   2   -3.28    1.73
  12  10  -2    0.51    3.54
 -12 -11   2    3.25    2.58
  12  11   2   -0.11    4.10
  12 -11  -2    0.24    3.52
  12  11  -2   -1.42    3.35
  13   0   2   13.35    4.25
  13   0  -2   13.40    5.68
  13   0   2   20.02    5.75
  13   0  -2    8.62    4.10
  13   0  -2   17.37    4.95
  13   0   2    7.56    3.95
  13   1   2    3.82    4.49
  13   1   2   14.87    4.56
  13  -1  -2    6.20    5.08
  13  -1  -2   15.39    4.79
  13  -1  -2    2.62    3.67
  13  -1   2    9.15    3.92
  13   1  -2   14.43    4.25
  13   1  -2    8.29    3.76
  13  -1   2   13.55    4.41
  13  -1   2   14.61    5.44
  13   1  -2   11.32    5.44
  13  -2  -2   -0.22    3.72
  13  -2  -2    7.37    5.05
  13   2   2    0.89    4.14
  13   2   2    1.93    3.60
  13  -2  -2   -1.59    2.54
  13   2  -2    3.18    4.34
  13   2  -2    4.96    3.35
  13  -2   2   19.12    5.96
  13  -2   2    8.54    3.85
  13   2  -2   -0.28    3.09
  13  -2   2   12.54    4.49
 -13   3  -2   12.09    2.24
  13  -3  -2   18.70    5.30
  13   3   2    7.04    4.44
  13  -3  -2    8.70    3.76
  13   3   2   11.49    4.20
  13  -3  -2   14.11    6.82
  13  -3   2   18.89    4.56
  13  -3   2   19.87    6.69
  13   3  -2   18.19    4.94
  13  -3   2   17.52    5.11
  13   3  -2   17.73    3.92
  13   3  -2   15.31    5.04
  13   4   2    6.94    3.87
  13  -4  -2   -0.59    6.22
  13   4   2    0.37    3.64
  13  -4  -2    9.54    5.37
  13  -4  -2   10.78    3.84
  13   4  -2   10.82    4.30
  13  -4   2    0.53    5.82
  13   4  -2    6.16    4.27
  13  -4   2    7.96    4.43
  13   4  -2    6.16    3.15
  13  -4   2   14.71    4.16
  13  -5  -2    3.96    3.53
  13  -5  -2   -3.37    5.72
  13  -5  -2    1.10    4.32
  13   5   2    1.48    3.26
  13   5   2    1.53    3.38
  13  -5   2   -2.39    4.99
  13  -5   2    1.37    2.87
  13   5  -2    3.56    2.76
  13  -5   2    3.22    3.25
  13   5  -2   -1.28    3.29
  13   5  -2    2.58    3.81
  13  -5   2   -3.31    3.97
  13  -6  -2   20.46    6.78
  13   6   2   27.19    6.19
  13  -6  -2   23.94    5.13
  13   6   2   27.78    4.57
  13  -6  -2   34.20    8.82
  13  -6   2   14.97    6.08
  13  -6   2   18.50    4.81
  13  -6   2   19.49    7.33
  13   6  -2   19.43    4.64
  13   6  -2   24.26    3.82
  13   6  -2   30.09    6.00
  13  -7  -2    3.42    3.70
  13  -7  -2    9.97    5.99
  13   7   2    6.08    3.05
  13   7   2   11.54    5.05
  13  -7  -2   14.07    7.46
  13  -7   2    9.90    4.41
  13  -7   2    7.34    6.65
  13   7  -2   11.07    2.71
  13  -7   2   11.75    5.48
  13   7  -2    9.02    4.33
  13   7  -2    9.71    3.65
  13   8   2    5.98    4.27
  13  -8  -2   -6.80    6.23
  13   8   2   -0.49    2.65
  13  -8  -2    7.81    3.99
  13   8  -2    5.02    3.92
  13   8  -2    7.04    3.32
  13  -8   2    1.63    6.77
  13  -8   2    3.49    3.67
  13  -9  -2    5.08    3.88
  13   9   2   -2.97    3.91
  13   9  -2    3.46    2.80
  13  -9   2   -2.00    6.72
  13  -9   2   -2.56    3.45
  13  10   2   -1.44    4.26
  13  10  -2    0.91    4.31
  14   0   2   21.18    6.04
  14   0  -2   16.11    5.38
  14   0   2   18.26    5.16
  14   0   2   19.74    4.98
  14   0  -2   24.75    5.69
  14   0  -2   20.24    6.39
  14  -1  -2    8.55    5.99
  14  -1  -2    3.60    4.22
  14  -1  -2   -0.14    3.08
  14   1   2    9.31    5.37
  14   1   2    6.72    3.89
  14   1   2    6.15    3.71
  14  -1   2    3.00    3.30
  14  -1   2    7.80    4.27
  14   1  -2    3.35    3.80
  14   1  -2    0.28    4.83
  14  -1   2    4.30    5.19
  14   1  -2    1.59    3.51
  14   2   2    4.51    3.83
  14  -2  -2   -1.15    5.04
  14  -2  -2   -3.59    3.76
  14   2   2   -0.10    4.26
  14  -2  -2    5.86    3.73
  14  -2   2    2.85    5.30
  14   2  -2    2.50    3.39
  14   2  -2   -0.53    4.97
  14  -2   2    4.03    3.83
  14   2  -2   -1.90    3.31
  14  -2   2   -3.21    3.87
  14  -3  -2   17.65    7.42
  14   3   2   20.19    5.54
  14  -3  -2   38.01    7.15
  14   3   2   23.41    5.67
  14  -3  -2   28.35    5.57
  14   3  -2   21.65    5.60
  14   3  -2   27.91    6.14
  14   3  -2   30.00    5.03
  14  -3   2   23.95    5.39
  14  -3   2   11.82    6.92
  14  -3   2   26.83    6.15
  14  -4  -2   -2.51    4.47
  14   4   2   -0.20    3.38
  14  -4  -2   -0.10    5.59
  14   4  -2    6.08    3.93
  14  -4   2    0.80    3.22
  14  -4   2   -8.06    4.90
  14   4  -2   -2.76    4.08
  14  -4   2    2.76    4.25
  14   4  -2   -0.06    2.95
  14  -5  -2    9.69    5.59
  14   5   2    6.03    3.99
  14   5   2    7.92    4.44
  14  -5  -2   -3.07    5.96
  14   5  -2    3.06    4.28
  14  -5   2   13.33    5.35
  14   5  -2    2.15    3.17
  14  -5   2    7.74    6.29
  14   5  -2    5.14    4.26
  14  -5   2   12.21    3.88
  14  -6  -2   -3.37    3.13
  14  -6  -2   11.52    5.72
  14  -6  -2   10.23    7.56
  14   6   2   10.74    4.14
  14   6  -2   12.45    4.58
  14   6  -2   15.20    5.29
  14  -6   2    2.06    6.34
  14  -6   2   13.95    5.72
  14  -6   2    0.24    3.42
  14   6  -2    7.50    3.17
  14   7   2    2.54    4.15
  14   7   2    0.21    3.57
  14  -7  -2    0.55    5.11
  14  -7   2   -3.51    3.36
  14   7  -2    6.40    4.29
  14   7  -2   -0.55    3.67
  14   7  -2    0.72    2.55
  14  -7   2   -1.33    5.04
  14  -7   2   -7.50    5.32
  14  -8  -2    7.18    4.29
  14  -8  -2    2.97    7.32
  14   8   2    3.90    3.34
  14   8   2    4.81    4.59
  14  -8   2   -3.63    3.34
  14   8  -2    2.27    2.59
  14   8  -2    5.18    4.18
  14  -8   2    8.70    8.32
  14   8  -2    8.43    3.91
  14  -9  -2    7.85    7.94
  14  -9  -2    1.06    3.78
  14   9   2   15.89    5.66
  14  -9   2    6.99    8.34
  14  -9   2    1.05    3.79
  14   9  -2    6.77    3.38
  14   9  -2    2.97    4.02
  15   0   2    0.09    3.64
  15   0  -2    2.19    3.62
  15   0  -2    1.80    5.29
  15   0   2    5.75    5.20
  15   0   2    2.40    3.95
  15   0  -2   -9.04    3.50
  15  -1  -2    1.96    3.66
  15  -1  -2   -0.12    4.05
  15   1   2    9.42    4.55
  15   1   2    4.32    5.05
  15  -1  -2    9.04    5.92
  15  -1   2    1.61    5.27
  15  -1   2   -2.43    3.21
  15   1  -2    4.36    4.32
  15   1  -2    1.46    3.71
  15  -1   2   -0.06    3.62
  15   1  -2    0.84    4.79
  15  -2  -2   12.09    7.23
  15   2   2    5.78    3.82
  15  -2  -2   10.03    4.27
  15   2   2   10.50    5.24
  15  -2  -2    7.37    4.82
  15  -2   2   14.62    5.00
  15   2  -2    2.20    3.70
  15   2  -2    1.62    3.75
  15  -2   2    8.64    4.12
  15   2  -2    3.88    5.20
  15  -2   2    1.90    5.47
  15   3   2   -4.07    4.01
  15  -3  -2    0.39    4.07
  15   3   2    3.01    3.75
  15  -3  -2  -10.86    5.17
  15  -3   2    4.66    5.41
  15   3  -2    2.93    4.13
  15   3  -2   -6.21    4.58
  15   3  -2   -2.09    3.29
  15  -3   2   -0.90    3.47
  15  -3   2   -3.94    3.54
  15   4   2   21.79    5.79
  15  -4  -2   33.18    9.09
  15  -4  -2   24.87    6.75
  15   4   2   23.19    6.06
  15  -4   2   42.99    9.37
  15   4  -2   24.29    5.07
  15  -4   2   15.91    5.98
  15   4  -2   25.52    6.31
  15   4  -2    9.55    5.52
  15  -4   2   20.68    5.35
  15   5   2   -4.44    3.17
  15  -5  -2    5.33    6.85
  15   5   2    1.55    4.21
  15  -5  -2    0.25    5.12
  15   5  -2    3.82    4.26
  15   5  -2    4.18    4.55
  15  -5   2   25.71    8.28
  15   5  -2   -0.53    3.38
  15  -5   2   -3.42    4.38
  15  -6  -2    4.97    7.55
  15   6   2    5.28    4.18
  15  -6  -2   13.57    6.34
  15   6   2    5.80    4.68
  15   6  -2    2.44    3.30
  15  -6   2    4.70    5.43
  15   6  -2    3.39    4.23
  15  -6   2   -8.35    6.07
  15   6  -2    1.22    4.59
  15   7   2    6.51    3.95
  15  -7  -2    1.42    6.67
  15   7   2   -0.03    4.20
  15  -7   2   -2.03    3.62
  15   7  -2    0.55    2.91
  15   7  -2    1.00    3.88
  15  -7   2   -1.34    5.94
  15   7  -2    0.11    3.77
  15   8   2   -0.66    4.53
  15  -8  -2    8.14    7.85
  15  -8  -2    3.97    4.39
  15   8   2    2.11    3.64
  15  -8   2   -2.64    7.62
  15   8  -2    1.49    4.14
  15   8  -2    4.21    3.11
  15  -8   2   -2.10    3.74
  15   8  -2   -1.44    3.91
  16   0  -2   11.36    6.27
  16   0   2   -6.14    3.10
  16   0  -2   -1.85    3.70
  16   0   2    4.96    5.95
  16   0   2   -2.71    3.94
  16   1   2   -2.32    3.37
  16  -1  -2   -2.16    3.37
  16  -1  -2   -0.30    4.62
  16   1   2   -7.16    4.37
  16  -1  -2   -2.11    5.41
  16   1   2   -0.59    3.92
  16  -1   2    0.64    3.78
  16   1  -2   -7.57    3.90
  16  -1   2   -0.73    5.58
  16   1  -2    3.28    4.19
  16   1  -2    7.86    5.91
  16  -1   2   -4.24    3.96
  16  -2  -2    6.40    4.91
  16   2   2    2.92    5.09
  16  -2  -2    2.95    6.02
  16   2   2   -3.10    3.49
  16   2   2   -2.05    3.65
  16   2  -2    0.29    3.90
  16   2  -2   -0.82    5.17
  16   2  -2    2.53    4.28
  16  -2   2   -6.71    3.06
  16  -2   2   -3.38    4.35
  16  -2   2  -12.90    4.81
  16   3   2   21.88    6.79
  16  -3  -2   19.43    7.25
  16   3   2   28.50    7.13
  16   3   2   37.02    6.27
  16  -3  -2   25.14    9.20
  16   3  -2   38.99    7.43
  16   3  -2   45.74    6.80
  16  -3   2   31.73    9.11
  16   3  -2   38.19    7.92
  16  -3   2   21.98    6.85
  16  -3   2   40.88    6.96
  16  -4  -2   -7.39    6.37
  16   4   2   -0.70    4.61
  16  -4  -2    2.99    5.36
  16   4   2    5.52    4.43
  16   4  -2   -5.18    4.85
  16   4  -2   -0.57    3.82
  16   4  -2   -2.35    3.42
  16  -4   2   -3.21    5.92
  16  -4   2   -1.11    3.87
  16  -4   2    1.50    4.90
 -16   5  -2    3.47    2.23
  16  -5  -2   14.99    6.94
  16   5   2    2.50    4.74
  16  -5  -2   18.13    8.25
  16   5   2    6.92    4.80
  16   5  -2    1.11    3.61
  16  -5   2    5.11    5.50
  16  -5   2   11.89    7.14
  16   5  -2    0.84    4.24
  16  -5   2    2.16    4.04
  16   5  -2    8.66    5.65
  16  -6  -2   -1.45    7.31
  16  -6  -2    3.28    5.89
  16   6   2   -0.73    4.43
  16   6   2   -1.20    4.33
  16  -6   2    8.54    5.91
  16  -6   2   -3.74    6.92
  16   6  -2    5.76    4.72
  16   6  -2    6.52    5.22
  16   6  -2   -0.94    3.43
  17   0   2    0.30    4.60
  17   0   2    6.00    6.26
  17   0  -2    5.97    5.00
  17   0   2   -1.64    4.25
  17   0  -2    6.56    6.55
  17  -1  -2   -1.09    3.93
  17   1   2    1.91    6.01
  17   1   2    4.40    4.66
  17  -1  -2   -2.81    6.28
  17   1   2   -2.47    4.06
  17  -1  -2    1.75    4.82
  17   1  -2    0.14    4.41
  17  -1   2   -2.89    4.04
  17  -1   2   -7.02    5.77
  17   1  -2    6.84    6.31
  17   1  -2    3.82    4.63
  17  -2  -2    3.83    4.58
  17   2   2   19.49    7.07
  17  -2  -2   25.42    7.47
  17  -2  -2   22.67    8.67
  17   2   2   15.86    5.63
  17   2   2   15.69    5.88
  17   2  -2   14.59    5.65
  17   2  -2   14.43    6.84
  17   2  -2   14.05    5.94
  17  -2   2   18.98    6.00
  17  -2   2   23.64    6.90
  17  -2   2   20.39    7.89
  17   3   2    6.66    5.18
  17   3   2    0.86    5.75
  17  -3  -2    2.69    7.00
  17  -3  -2    8.76    5.90
  17   3   2    4.77    4.64
  17  -3   2    3.13    6.94
  17   3  -2   -0.99    4.19
  17  -3   2    7.61    5.43
  17   3  -2    7.21    6.26
  17   3  -2    4.55    4.59
  17  -3   2   -9.70    3.37
  17   4   2   -8.13    4.73
   0   0   3   -0.30    1.75
   0   0   3    0.02    1.49
   0   0  -3    2.14    1.22
   0   0  -3   -0.30    1.97
   0   0  -3   -0.61    1.30
   0  -1  -3    0.35    1.07
   0  -1   3    1.46    2.07
   0   1   3   -0.95    1.48
   0  -1   3    0.61    1.49
   0   1   3   -1.39    1.49
   0   1  -3    3.11    2.24
   0  -1  -3   -0.73    1.30
   0   1   3    0.87    1.84
   0  -1  -3   -0.45    1.89
   0   1  -3   -0.99    1.45
   0  -1  -3    0.14    1.49
   0   2   3   70.17    4.31
   0  -2   3   69.61    5.79
   0  -2  -3   70.22    5.99
   0  -2  -3   68.27    4.29
   0   2  -3   63.74    6.06
   0   2   3   61.37    5.25
   0   2   3   67.17    5.44
   0   2  -3   64.25    5.36
   0   2   3   69.86    5.94
   0  -2  -3   64.07    4.77
   0  -3  -3   -0.16    0.82
   0  -3   3   -3.35    2.02
   0  -3  -3   -1.25    0.60
   0   3   3   -0.99    2.24
   0   3   3   -1.95    1.58
   0   3  -3   -2.03    1.60
   0   3  -3   -2.22    2.25
   0  -3   3   -0.61    0.79
   0  -3  -3    6.03    2.36
   0   3   3    2.93    2.05
   0  -3   3    0.84    0.78
   0  -3  -3   -2.72    1.35
   0  -3   3   -0.45    1.27
   0   4   3    4.04    1.86
   0  -4   3    2.92    1.07
   0   4   3    1.54    2.24
   0   4  -3    2.97    1.70
   0  -4   3    3.71    1.61
   0  -4  -3    7.31    1.66
   0   4  -3   -0.56    2.20
   0   4   3    3.91    1.98
   0  -4   3    3.10    2.11
   0  -4  -3    2.49    0.85
   0   5   3   -1.43    1.64
   0   5  -3   -3.09    1.59
   0   5   3   -2.19    2.16
   0  -5  -3   -0.62    0.76
   0   5  -3    0.24    1.94
   0   5  -3   -1.83    0.77
   0   5  -3   -1.28    2.22
   0  -5   3   -1.15    0.85
   0  -5   3   -2.51    1.51
   0   5   3    0.82    2.23
   0   6   3   15.35    3.54
   0   6  -3   22.12    2.08
   0   6  -3   19.36    3.84
   0  -6  -3   23.82    2.28
   0   6  -3   21.70    3.41
   0   6   3   20.40    3.11
   0  -6   3   24.13    2.49
   0   6  -3   22.77    3.32
   0   6   3   22.69    3.83
   0   7  -3    0.95    1.96
   0   7  -3   -1.39    2.06
   0   7  -3   -2.42    2.52
   0   7   3   -1.81    2.59
   0   7   3    2.04    2.59
   0  -7   3   -0.44    0.97
   0   7   3    2.81    2.22
   0   8  -3  129.85   10.49
   0   8  -3  129.14   11.12
   0   8  -3  126.71   10.10
   0   8   3  133.73   10.64
   0   8   3  126.93   10.12
   0   8   3  121.96   10.99
   0  -8  -3  139.21    9.02
   0  -8   3  129.72    9.17
   0   9  -3    0.97    2.52
   0   9   3   -2.20    2.33
   0   9  -3    0.85    3.08
   0   9  -3    1.13    2.62
   0  -9   3    0.22    1.27
   0   9   3   -2.87    2.60
   0  -9  -3   -1.52    0.93
   0   9   3   -0.21    3.27
   0  10   3    0.45    2.67
   0  10   3    6.33    4.00
   0  10  -3    3.07    3.59
   0 -10  -3   -0.10    1.08
   0 -10   3    2.50    1.64
   0  10  -3    2.27    2.71
   0 -11   3    2.38    1.69
   0  11  -3   -4.78    3.65
   0 -11  -3    0.74    1.37
   0  11  -3    1.71    3.18
   0  11   3    0.62    3.90
   0  11   3    1.60    2.90
   0  12  -3    4.73    3.63
   0  12  -3    3.15    4.59
   0  12   3    1.27    4.35
   0  12   3   10.32    3.83
   0 -12   3    5.89    2.22
   0 -12  -3    5.15    1.80
   0  13   3    0.01    3.33
   0  13  -3    0.68    4.64
   0  13   3   -1.22    3.98
   0 -13   3   -1.88    1.47
   0 -13  -3   -0.50    1.39
   0  13  -3   -1.39    3.24
   0  14   3   34.02    6.20
   0  14   3   33.78    7.12
   0  14  -3   36.39    7.86
   0  14  -3   31.68    6.09
   0 -14   3   40.87    4.92
   0 -14  -3   31.98    4.22
   0  15   3   -0.31    4.23
   0  15  -3    8.50    6.09
   0 -15   3   -0.43    1.95
   0  15   3   -3.47    4.81
   0 -15  -3    1.26    1.85
  -1   0   3    0.70    2.14
   1   0  -3    3.08    1.33
  -1   0  -3    1.33    1.80
  -1   0   3    0.92    0.40
   1   0  -3    1.19    1.55
  -1   0  -3    2.40    1.28
   1   0   3    0.06    1.92
   1   0  -3    1.37    1.68
  -1   0   3    2.44    1.68
   1   0   3   -0.58    1.34
  -1   0  -3    1.56    1.33
   1   0   3    6.62    2.11
   1   0  -3    0.34    2.11
   1  -1  -3    5.75    1.83
  -1  -1   3    8.37    2.10
  -1   1  -3    8.79    2.38
  -1  -1   3    4.69    0.75
   1  -1  -3    2.27    1.71
  -1   1  -3    4.88    1.73
   1  -1  -3    6.20    1.51
   1  -1  -3    8.21    2.64
   1   1   3    7.58    1.73
   1   1   3    4.20    0.63
   1   1   3    6.27    1.67
   1   1   3    0.40    1.94
  -1  -1  -3    5.92    1.21
   1   1  -3    6.72    2.34
  -1  -1  -3    2.93    1.98
  -1   1   3    5.16    1.93
   1   1  -3    6.24    1.75
   1  -1   3    8.86    2.21
   1  -1   3    7.27    1.71
  -1   1   3    3.49    1.81
  -1   1   3    4.33    2.49
   1   2   3   32.80    3.57
  -1   2  -3   34.23    3.92
   1   2   3   31.80    3.03
   1  -2  -3   33.27    4.25
   1  -2  -3   32.60    3.02
   1  -2  -3   35.96    3.61
  -1   2  -3   29.92    3.29
  -1  -2   3   32.06    2.49
  -1  -2   3   28.71    3.34
   1   2   3   36.29    3.08
  -1  -2   3   34.15    2.81
   1   2  -3   32.50    3.30
  -1   2   3   39.04    3.48
   1   2  -3   34.82    3.87
  -1  -2  -3   29.24    2.83
  -1   2   3   32.43    3.98
  -1  -2  -3   32.60    2.36
   1  -2   3   41.74    3.94
  -1   2   3   32.21    3.82
  -1  -2  -3   32.35    2.33
  -1  -3   3    1.56    1.18
   1   3   3    0.21    1.40
   1  -3  -3   -0.94    1.12
  -1   3  -3   -0.91    1.64
  -1  -3   3   -0.62    0.79
  -1  -3   3    0.83    1.12
   1  -3  -3   -0.81    1.68
   1  -3  -3   -2.73    2.49
   1   3   3   -0.01    1.46
   1   3   3    3.23    2.15
  -1   3  -3    2.00    2.31
   1  -3   3    4.48    2.51
  -1   3   3    3.61    1.93
  -1  -3  -3    0.29    0.68
  -1   3   3   -1.50    2.14
   1  -3   3    1.09    1.75
  -1   3   3    2.11    2.55
   1   3  -3    0.94    1.07
   1   3  -3   -1.57    1.49
   1   3  -3    0.44    2.12
   1   4   3   47.03    4.32
  -1   4  -3   41.59    4.79
   1   4   3   42.50    3.78
   1  -4  -3   41.73    3.14
   1  -4  -3   35.34    3.43
   1  -4  -3   43.20    3.96
  -1  -4   3   42.15    3.36
  -1   4  -3   42.53    4.09
   1   4   3   40.78    3.72
   1  -4  -3   49.18    5.21
   1  -4   3   39.72    4.76
   1   4  -3   46.40    3.48
  -1   4   3   36.82    4.68
  -1   4   3   42.60    4.22
  -1   4   3   43.59    4.54
   1   4  -3   37.02    3.70
  -1  -4  -3   44.73    3.20
   1   4  -3   46.09    4.47
   1   5   3   12.07    2.32
   1  -5  -3   14.46    3.70
   1   5   3   18.33    3.07
  -1  -5   3   19.18    2.17
   1  -5  -3   20.09    2.14
   1  -5  -3   25.35    3.21
   1   5   3   23.83    2.94
  -1   5  -3   20.08    3.07
  -1   5  -3   20.95    3.72
   1  -5  -3   14.84    1.87
   1  -5   3   28.26    3.90
   1  -5   3   22.68    2.94
   1   5  -3   20.71    2.66
  -1   5   3   24.64    3.16
   1   5  -3   17.53    2.13
  -1   5   3   20.10    3.40
   1   5  -3   19.84    3.19
  -1   5   3   16.60    3.44
  -1  -5  -3   22.29    2.04
   1   5  -3   20.42    2.86
   1  -6  -3   22.21    2.20
  -1   6  -3   24.85    4.60
   1   6   3   18.44    2.75
   1  -6  -3   16.66    3.84
  -1   6  -3   20.79    3.69
  -1  -6   3   21.86    2.44
   1  -6  -3   24.51    3.21
  -1   6  -3   22.90    3.64
   1   6   3   21.33    3.64
   1   6   3   24.98    3.26
  -1   6   3   23.35    4.07
   1   6  -3   18.41    3.65
   1   6  -3   21.14    2.97
  -1  -6  -3   24.27    2.29
   1   6  -3   18.76    2.35
   1  -6   3   25.33    4.09
   1  -6   3   24.24    3.31
  -1   6   3   20.28    4.65
   1  -6   3   17.52    2.32
  -1   6   3   23.14    3.48
   1   6  -3   23.42    3.28
  -1   7  -3    1.69    2.36
   1   7   3    0.55    2.55
   1   7   3    1.09    2.36
  -1   7  -3   -3.69    2.77
  -1  -7   3    1.69    1.18
  -1   7  -3    0.70    2.48
   1   7   3    3.38    1.94
   1  -7  -3    2.02    1.13
  -1   7   3    4.27    3.15
   1   7  -3    1.87    2.62
   1  -7   3    2.67    2.88
  -1   7   3    4.20    2.36
   1   7  -3   -0.67    2.11
  -1   7   3    0.60    2.81
   1  -7   3    1.31    1.20
   1   7  -3    1.07    1.78
  -1  -7  -3    0.84    0.98
   1   7  -3    3.28    1.38
  -1   8  -3    5.17    2.83
   1  -8  -3    3.96    1.44
  -1   8  -3    4.27    2.71
   1   8   3    4.41    3.22
  -1  -8   3    5.91    1.66
  -1   8  -3    3.89    3.30
   1   8   3    8.83    2.82
   1   8   3    6.76    2.46
  -1   8   3    7.42    2.67
  -1   8   3    5.56    3.01
  -1   8   3    9.41    3.53
  -1  -8  -3    5.07    1.43
   1  -8   3    3.73    1.60
   1   8  -3    7.35    1.77
   1   8  -3    8.23    2.77
   1   8  -3    5.05    3.11
   1   8  -3    7.41    2.32
  -1   9  -3    6.63    3.38
   1  -9  -3    2.58    1.32
  -1  -9   3    2.03    1.50
  -1   9  -3    6.57    3.78
   1   9   3    2.91    2.94
   1   9   3    4.71    2.47
   1   9   3    5.73    3.60
  -1   9  -3    3.11    2.94
   1   9  -3    2.95    3.23
   1   9  -3    3.30    2.47
  -1  -9  -3    5.47    1.58
   1   9  -3    2.56    1.73
  -1   9   3    4.41    3.12
  -1   9   3    1.70    3.38
   1  -9   3    6.65    1.85
   1   9  -3    2.15    2.61
  -1   9   3    1.28    2.63
  -1 -10   3   -0.05    1.33
  -1  10  -3   -3.42    2.47
   1 -10  -3    1.68    1.28
   1  10   3    2.71    3.61
   1  10   3   -0.14    2.37
  -1  10  -3   -6.06    3.59
   1  10   3   -1.59    2.75
  -1  10   3    0.27    3.45
   1  10  -3   -0.60    1.69
  -1  10   3   -0.35    2.41
   1  10  -3   -3.34    3.12
   1  10  -3    5.51    2.65
  -1 -10  -3   -0.14    1.24
   1 -10   3   -0.22    1.32
  -1 -11   3   18.44    3.02
   1  11   3   15.38    4.97
  -1  11  -3   26.91    5.89
   1  11   3   20.93    4.11
   1 -11  -3   19.82    2.83
  -1  11  -3   22.86    4.78
   1  11  -3   19.99    2.94
  -1 -11  -3   19.01    2.79
   1 -11   3   21.18    3.16
  -1  11   3   17.33    4.29
  -1  11   3   27.21    5.90
   1  11  -3   18.47    3.98
   1  11  -3   18.69    5.00
   1  12   3   -1.95    2.73
  -1  12  -3   -0.33    4.39
   1 -12  -3    0.82    1.45
  -1 -12   3    0.39    1.55
   1  12   3    6.45    4.22
  -1  12  -3   -1.87    3.03
   1 -12   3    1.37    1.92
   1  12  -3   -6.94    3.63
  -1  12   3   -3.58    2.76
   1  12  -3   -2.84    2.80
  -1  12   3    2.86    4.35
  -1 -12  -3    2.22    1.67
   1 -13  -3    5.26    1.91
  -1 -13   3    3.85    2.25
   1  13   3    7.26    4.81
   1  13   3    5.21    3.76
  -1  13  -3   10.37    5.66
  -1  13  -3    1.17    3.60
   1 -13   3    6.79    2.55
  -1  13   3    3.62    3.85
  -1  13   3    7.30    5.04
   1  13  -3   11.79    5.26
   1  13  -3    3.54    3.35
  -1 -13  -3    7.48    2.33
  -1  14  -3    3.21    3.76
   1  14   3   -2.53    4.57
   1 -14  -3    0.61    1.57
   1  14   3   -2.50    3.26
  -1 -14   3    4.55    2.37
  -1  14  -3   -4.62    5.17
   1  14  -3    6.23    5.28
   1  14  -3   -2.36    3.57
  -1 -14  -3   -0.19    1.73
  -1  14   3   -0.04    3.60
   1 -14   3   -0.06    2.01
  -1  14   3    0.34    4.94
   1  15   3    3.42    5.25
  -1 -15   3    3.43    2.23
   1 -15  -3    2.60    1.91
  -1  15  -3   -0.67    5.74
   1  15   3    0.66    3.92
  -1  15  -3    1.56    4.29
   1  15  -3   -4.09    4.59
  -1  15   3    6.15    5.52
   1  15  -3   -0.45    3.58
   1 -15   3    2.67    2.30
  -1  15   3    2.68    4.15
  -1 -15  -3   -0.61    1.86
  -2   0   3    0.40    2.03
   2   0  -3    0.07    0.50
  -2   0  -3    2.24    2.16
   2   0   3    0.55    1.95
   2   0  -3   -2.99    2.39
  -2   0  -3   -0.93    1.14
   2   0  -3   -1.37    1.70
   2   0   3   -0.64    1.46
   2   0  -3    0.20    1.74
  -2   0  -3    4.89    1.66
   2   0  -3    1.27    1.42
   2   1   3   -1.85    1.41
   2  -1  -3    1.28    1.50
   2   1   3    0.88    1.33
   2  -1  -3    0.72    1.84
  -2  -1   3    3.84    1.42
  -2  -1   3   -0.16    0.59
  -2  -1   3    2.50    1.96
   2  -1  -3    2.71    2.25
  -2   1  -3   -1.40    1.63
  -2   1  -3    1.74    2.26
   2   1   3    3.13    2.22
   2  -1  -3    1.99    2.78
   2   1  -3    0.53    2.27
  -2  -1  -3    1.89    1.25
  -2   1   3   -0.80    1.69
   2  -1   3    2.71    1.71
  -2   1   3    4.01    2.40
  -2  -1  -3    0.51    1.37
   2   1  -3    0.41    1.74
  -2  -1  -3    0.56    0.77
   2  -1   3   -0.56    2.38
   2   2   3  119.11    8.98
   2  -2  -3  114.69    9.31
  -2   2  -3  125.50    9.67
  -2  -2   3  116.06    8.44
   2   2   3  120.71    8.42
   2   2   3  125.35    8.41
   2  -2  -3  133.91   10.03
  -2  -2   3  124.86    7.90
   2   2   3  122.55    8.95
   2  -2  -3  129.19    8.60
  -2   2  -3  115.29    9.05
   2   2  -3  126.12    8.47
   2   2  -3  127.47    9.31
   2   2  -3  123.29    8.68
  -2   2   3  127.55    9.56
  -2   2   3  122.73    9.09
  -2  -2  -3  122.87    7.81
  -2   2   3  122.25    9.70
   2  -3  -3    2.69    2.82
   2  -3  -3    3.55    1.49
   2   3   3    3.28    1.15
   2   3   3    3.20    1.88
  -2  -3   3    1.52    1.42
   2  -3  -3    3.04    2.27
  -2   3  -3    3.02    2.65
   2   3   3    2.29    1.09
  -2  -3   3    6.59    1.11
   2   3   3    6.06    1.91
  -2   3  -3    1.88    2.08
  -2  -3  -3    2.40    0.86
   2   3  -3    1.64    1.39
   2  -3   3    0.88    2.53
   2  -3   3    3.56    0.93
   2   3  -3    2.43    2.04
  -2   3   3    5.29    2.61
   2   3  -3    4.66    1.60
   2   3  -3    4.58    2.06
  -2   3   3    4.31    2.22
  -2   3   3    7.21    3.02
  -2   4  -3   24.96    3.41
   2  -4  -3   24.56    4.38
   2  -4  -3   22.38    2.77
   2   4   3   25.29    2.38
  -2   4  -3   27.22    4.12
  -2  -4   3   27.11    2.50
   2  -4  -3   34.64    3.88
   2   4   3   26.79    2.43
   2   4   3   32.53    3.12
   2   4   3   28.26    3.17
   2  -4   3   29.75    3.52
  -2   4   3   24.53    3.49
   2   4  -3   22.31    2.61
  -2   4   3   33.81    4.26
  -2   4   3   28.64    3.93
   2   4  -3   25.74    2.82
   2  -4   3   30.46    4.29
   2   4  -3   28.98    3.43
  -2  -4  -3   27.79    2.35
   2   4  -3   24.93    3.31
  -2   5  -3   20.25    4.28
  -2   5  -3   20.56    3.43
   2  -5  -3    8.29    2.96
  -2  -5   3   21.72    2.27
   2   5   3   25.40    2.97
   2   5   3   19.48    2.24
   2  -5  -3    8.83    4.29
   2   5   3   26.66    3.20
   2  -5  -3   22.19    2.55
   2   5   3   25.07    2.31
   2   5  -3   20.84    2.51
   2   5  -3   16.25    3.10
  -2   5   3   19.98    3.94
  -2   5   3   22.51    3.34
   2   5  -3   24.95    2.77
   2  -5   3   12.22    3.79
   2   5  -3   16.90    2.42
  -2  -5  -3   21.85    2.13
   2   5  -3   25.46    3.34
  -2   5   3   25.01    3.81
   2  -5   3   22.47    3.24
   2   6   3    8.58    2.17
  -2   6  -3   11.18    3.13
   2  -6  -3    7.85    1.80
  -2  -6   3    7.51    1.50
  -2   6  -3    6.42    3.75
   2  -6  -3    7.87    2.50
   2   6   3   10.20    2.74
   2   6   3   10.18    3.26
   2  -6  -3   10.93    4.00
   2   6   3    5.32    1.72
   2  -6   3    1.47    1.65
  -2   6   3    9.33    2.87
   2   6  -3    7.78    2.99
   2   6  -3    7.84    1.95
   2   6  -3    7.61    2.22
  -2   6   3   11.11    4.45
   2  -6   3   10.82    3.42
   2   6  -3    9.22    2.31
  -2  -6  -3    7.81    1.46
  -2   6   3    8.99    3.34
   2   6  -3    0.26    2.53
   2  -7  -3   13.61    2.04
  -2   7  -3   21.88    3.94
   2   7   3   17.69    2.80
  -2   7  -3   13.98    3.37
  -2   7  -3   23.42    4.51
  -2  -7   3   24.80    2.59
   2   7   3   14.93    3.21
   2  -7  -3   14.35    4.25
   2   7   3   23.73    3.62
   2   7   3   20.55    2.61
   2  -7  -3   13.62    3.15
  -2   7   3    9.10    3.87
  -2  -7  -3   18.68    2.26
  -2   7   3   19.29    3.49
   2   7  -3   21.07    3.02
   2   7  -3   20.07    3.42
   2   7  -3   20.91    2.71
   2  -7   3   24.00    3.45
  -2   7   3   18.79    4.12
   2   7  -3   17.14    3.54
   2   7  -3   18.47    2.69
   2  -7   3   22.97    4.19
  -2   8  -3   89.35    8.48
  -2   8  -3   95.46    9.69
   2   8   3   93.30    7.65
  -2  -8   3   89.49    7.00
   2   8   3   91.80    8.51
   2  -8  -3   93.37    6.84
  -2   8  -3   97.95    8.82
   2   8   3   96.31    8.31
   2  -8  -3   95.15    8.98
   2   8   3  103.13    7.52
  -2   8   3   82.90    9.05
   2   8  -3   96.85    7.82
  -2  -8  -3   99.11    6.94
  -2   8   3   94.00    8.54
   2  -8   3  113.20    9.47
   2  -8   3   98.57    7.17
  -2   8   3  100.57    8.90
   2  -8   3  101.84    8.17
   2   8  -3   92.19    7.25
   2   8  -3   92.33    8.30
   2   8  -3   84.71    7.39
   2   8  -3   91.39    8.64
  -2  -9   3    0.61    1.20
   2   9   3   -0.08    2.21
   2   9   3   -1.65    2.50
  -2   9  -3    1.64    2.97
  -2   9  -3    8.55    4.29
   2  -9  -3   -0.24    1.04
  -2   9  -3   -0.83    2.42
   2   9   3   -1.57    2.69
  -2   9   3    1.87    3.67
  -2  -9  -3    0.78    1.26
   2   9  -3   -1.39    2.77
  -2   9   3    1.86    2.63
   2   9  -3   -2.65    2.20
   2   9  -3    1.11    1.91
   2  -9   3   -2.05    1.00
  -2   9   3   -1.44    3.13
   2   9  -3    0.31    1.76
   2  10   3   22.99    4.09
   2  10   3   18.47    4.29
   2  10   3   15.97    3.26
  -2 -10   3   14.69    2.61
   2 -10  -3   17.12    2.46
  -2  10  -3   18.29    4.10
  -2  10  -3   32.17    5.84
   2  10  -3   25.40    3.59
   2  10  -3   19.02    2.96
  -2 -10  -3   11.86    2.35
  -2  10   3   17.83    5.21
  -2  10   3   12.35    3.98
   2  10  -3   10.70    3.91
   2  10  -3   15.51    3.59
   2 -10   3   22.25    3.01
   2  11   3   12.59    3.34
  -2  11  -3    5.93    3.53
   2  11   3    5.88    4.09
  -2  11  -3   10.63    5.25
  -2 -11   3    6.33    2.10
   2 -11  -3    7.36    1.93
   2  11  -3   10.95    3.98
  -2  11   3    5.89    4.28
   2  11  -3    2.54    2.95
   2 -11   3   10.10    2.47
  -2  11   3    2.35    3.48
  -2 -11  -3    6.43    1.99
   2  11  -3    9.55    2.46
  -2  12  -3   -1.43    4.15
  -2 -12   3   -1.05    1.57
   2  12   3   -1.13    3.86
   2  12   3   -1.31    2.68
   2 -12  -3   -0.84    1.27
  -2  12  -3    2.46    3.49
  -2  12   3   -5.38    3.61
  -2 -12  -3    1.34    1.53
  -2  12   3    1.07    3.35
   2 -12   3   -1.84    1.37
   2  12  -3    2.13    3.92
   2  12  -3   -1.20    2.82
  -2  13  -3   17.84    6.44
   2  13   3   14.99    5.13
   2  13   3    4.90    3.47
  -2 -13   3   15.42    3.14
  -2  13  -3   10.68    4.59
   2 -13  -3   14.54    2.73
  -2  13   3   10.21    4.94
   2  13  -3   10.72    5.32
  -2 -13  -3   13.17    2.80
   2 -13   3    8.14    2.80
   2  13  -3    9.14    4.09
  -2  13   3    7.78    4.33
  -2 -14   3   23.86    3.87
   2  14   3    9.91    5.56
   2  14   3   25.52    5.05
  -2  14  -3   19.93    7.16
   2 -14  -3   18.03    3.25
  -2  14  -3   16.05    5.45
  -2  14   3   15.39    6.54
  -2  14   3   23.38    5.56
   2 -14   3   24.54    3.98
   2  14  -3   18.96    4.83
   2  14  -3   20.88    6.41
  -2 -14  -3   18.85    3.45
  -2  15  -3    2.32    4.46
  -2 -15   3    1.86    2.30
   2  15   3   -0.79    3.64
  -2  15  -3    9.57    6.68
   2  15   3    8.66    5.60
   2 -15  -3    1.98    1.82
  -2  15   3    2.46    4.22
   2 -15   3   -0.20    1.94
   2  15  -3    2.87    5.26
   2  15  -3    1.43    3.59
  -2  15   3    7.52    5.87
  -2 -15  -3    0.90    1.92
  -3   0  -3   -1.57    0.79
   3   0   3    0.18    1.47
   3   0  -3   -1.15    1.31
   3   0  -3   -2.48    2.07
   3   0  -3   -1.49    2.73
  -3   0  -3   -0.92    0.77
   3   0   3    3.82    1.97
  -3   0   3   -0.25    1.36
  -3   0   3    0.22    0.78
   3   0  -3    1.12    1.85
  -3   0   3   -2.25    1.97
  -3   0  -3   -5.47    2.00
  -3   0  -3   -0.44    1.09
   3   0   3    1.89    2.27
   3   1   3  201.32   13.31
   3  -1  -3  207.79   13.76
  -3  -1   3  196.31   12.30
   3  -1  -3  197.30   13.08
  -3   1  -3  190.93   13.54
   3  -1  -3  207.05   14.04
   3   1   3  182.82   13.81
   3   1   3  179.56   13.79
   3  -1  -3  199.28   14.75
  -3  -1   3  200.44   13.24
  -3   1  -3  239.14   14.51
   3  -1   3  220.00   13.76
   3   1  -3  197.43   13.50
   3   1  -3  166.41   13.93
  -3  -1  -3  197.20   12.94
   3  -1   3  218.85   13.11
   3  -1   3  177.67   14.06
   3   1  -3  196.34   13.16
  -3   1   3  191.60   13.65
  -3   1   3  184.20   14.19
   3  -2  -3   -0.37    2.87
   3   2   3    0.70    1.06
   3  -2  -3    1.82    2.19
   3   2   3   -0.42    1.63
  -3   2  -3   -1.51    2.50
   3  -2  -3    2.09    1.54
  -3   2  -3   -1.89    1.88
  -3  -2   3    0.55    1.55
  -3  -2   3    1.35    0.77
   3   2   3   -0.09    1.09
   3   2   3   -0.32    1.68
   3   2  -3   -0.92    2.05
  -3   2   3   -0.04    1.95
   3   2  -3   -0.11    1.33
   3   2  -3    0.54    2.13
   3  -2   3   -1.62    2.57
   3   2  -3    0.21    1.37
  -3   2   3   -1.00    2.46
   3  -3  -3   -0.84    1.35
  -3   3  -3    2.95    2.85
   3  -3  -3    0.16    2.87
   3   3   3   -2.46    1.34
  -3   3  -3   -3.91    1.73
  -3  -3   3   -1.59    1.42
  -3  -3   3    0.25    0.79
   3   3   3   -2.33    1.26
   3  -3  -3   -1.31    2.14
   3  -3   3   -1.25    1.03
   3  -3   3   -0.97    2.54
   3   3  -3   -2.07    1.79
   3   3  -3   -1.66    1.48
  -3  -3  -3   -0.26    0.75
  -3   3   3   -0.37    1.88
   3   3  -3    0.72    1.12
  -3   3   3   -2.45    2.51
   3   3  -3   -2.65    1.72
   3  -4  -3   25.55    3.13
   3   4   3   29.98    2.82
  -3  -4   3   27.55    2.70
   3  -4  -3   37.56    5.11
   3  -4  -3   36.86    4.31
  -3   4  -3   26.33    3.87
   3   4   3   30.55    2.86
  -3   4  -3   35.49    5.07
   3  -4   3   30.60    3.97
  -3   4   3   30.07    4.47
   3   4  -3   29.74    2.66
   3   4  -3   30.78    2.67
  -3  -4  -3   31.01    2.58
   3   4  -3   27.89    3.23
   3   4  -3   26.44    3.32
  -3   4   3   33.32    3.98
   3  -4   3   31.44    2.52
   3   4  -3   26.13    3.29
   3  -4   3   26.11    4.59
  -3   5  -3    4.03    3.42
   3  -5  -3   -3.33    3.74
   3   5   3    1.38    1.60
   3   5   3    2.56    1.56
   3  -5  -3   -9.87    5.06
   3  -5  -3   -1.66    1.67
  -3   5  -3    0.41    2.47
  -3  -5   3    0.57    0.92
   3   5  -3    0.83    1.97
   3   5  -3    1.20    2.00
   3  -5   3   -2.13    2.33
  -3   5   3    0.10    2.25
  -3  -5  -3   -1.12    0.77
   3   5  -3    1.05    1.12
   3   5  -3    0.29    1.26
  -3   5   3   -3.00    2.80
   3   5  -3    1.78    1.77
   3  -6  -3    0.98    1.73
   3  -6  -3   -0.50    3.67
   3   6   3    0.99    2.08
  -3  -6   3    1.46    1.16
  -3   6  -3    0.93    1.01
   3   6   3    3.39    2.04
  -3   6  -3    2.30    2.49
   3  -6  -3    1.44    2.70
  -3   6  -3    4.07    3.49
  -3   6   3    1.14    3.17
   3   6  -3    0.97    1.77
   3   6  -3    0.07    1.47
   3   6  -3    3.14    1.46
   3   6  -3   -0.92    1.92
   3  -6   3   -1.13    3.16
   3   6  -3    2.71    2.19
  -3   6   3    3.21    2.33
  -3  -6  -3    1.63    1.06
   3  -6   3   -0.38    2.61
  -3   7  -3   22.33    5.09
   3   7   3   24.01    3.20
  -3  -7   3   18.87    2.52
   3   7   3   18.28    2.24
   3  -7  -3   16.56    4.53
   3   7   3   22.18    3.35
  -3   7  -3   17.03    3.72
   3  -7  -3   20.71    2.78
   3  -7  -3   10.50    2.71
   3   7   3   23.96    2.39
   3   7  -3   23.36    3.48
   3   7  -3   20.63    2.98
   3  -7   3   25.73    4.82
   3   7  -3   25.09    2.90
  -3   7   3   14.55    4.40
  -3   7   3   18.73    3.69
  -3  -7  -3   21.27    2.39
   3   7  -3   24.63    2.66
   3   7  -3   21.85    3.32
  -3   8  -3   36.02    5.02
   3  -8  -3   31.54    3.18
   3  -8  -3   32.69    4.56
   3   8   3   31.90    4.23
  -3   8  -3   31.37    5.82
   3   8   3   30.37    3.21
   3   8   3   31.91    4.07
   3  -8  -3   32.55    5.76
  -3  -8   3   28.51    3.28
   3   8   3   36.10    3.50
   3  -8   3   38.78    4.75
   3   8  -3   35.89    3.43
   3   8  -3   26.71    4.31
   3   8  -3   27.93    4.00
  -3  -8  -3   33.42    3.24
   3  -8   3   28.80    5.40
  -3   8   3   23.91    4.52
  -3   8   3   40.39    5.77
   3   8  -3   24.14    3.52
   3   8  -3   27.71    3.74
  -3  -9   3   10.93    2.20
   3   9   3    6.74    2.28
  -3   9  -3    6.75    3.14
  -3   9  -3   10.64    4.73
   3   9   3   15.07    3.69
   3  -9  -3    9.73    1.95
   3   9   3    7.66    3.14
   3   9   3   10.36    2.68
   3   9  -3    7.40    2.27
  -3   9   3   13.86    3.74
  -3  -9  -3   10.87    2.00
  -3   9   3    9.08    4.29
   3   9  -3   10.89    2.82
   3   9  -3   11.27    2.65
   3   9  -3    6.51    3.13
   3  10   3    1.46    2.12
  -3  10  -3   -1.91    3.83
   3 -10  -3    0.53    1.26
   3  10   3   -0.92    2.90
  -3 -10   3    0.13    1.37
  -3  10  -3   -0.88    2.70
   3  10   3    3.13    2.94
  -3  10   3   -1.74    2.77
   3  10  -3    0.06    2.47
   3  10  -3    2.00    2.94
   3 -10   3    0.02    1.46
  -3 -10  -3    0.22    1.26
   3  10  -3    0.42    2.13
  -3  10   3    3.83    4.22
   3  10  -3   -0.58    2.05
  -3  11  -3    0.88    4.42
   3 -11  -3    0.49    1.36
   3  11   3    0.25    3.31
  -3  11  -3    1.70    3.08
   3  11   3   -0.35    2.45
  -3 -11   3    2.30    1.66
  -3  11   3   -2.49    2.82
   3  11  -3   -4.20    3.00
   3  11  -3    3.08    2.54
  -3  11   3   -6.10    3.67
  -3 -11  -3   -1.18    1.25
   3  11  -3   -1.36    2.24
   3 -11   3    1.31    1.63
  -3  12  -3    0.33    4.52
   3  12   3   -0.62    3.70
  -3 -12   3    3.99    2.04
  -3  12  -3    5.36    3.69
   3 -12  -3   -0.46    1.43
   3  12   3    2.08    2.69
  -3  12   3    1.35    3.24
   3  12  -3    1.95    3.86
   3  12  -3    1.06    2.63
  -3  12   3    2.19    4.16
   3 -12   3   -0.57    1.49
  -3  13  -3   -8.54    4.46
  -3  13  -3    0.56    3.57
   3  13   3    0.61    2.80
  -3 -13   3    2.27    2.05
   3  13   3    0.08    3.92
   3 -13  -3    1.43    1.85
   3  13  -3   -2.36    2.79
   3 -13   3    1.11    1.72
   3  13  -3   -0.91    4.03
  -3  13   3    4.04    4.73
  -3 -13  -3    0.77    1.56
  -3  13   3   -2.84    3.14
   3  14   3    4.56    4.68
   3  14   3    0.45    3.40
  -3  14  -3    5.59    6.05
   3 -14  -3    4.88    2.20
  -3 -14   3    4.22    2.34
  -3  14  -3   12.78    4.86
   3  14  -3   -7.75    4.43
  -3  14   3    1.63    5.31
   3  14  -3    2.81    3.70
  -3 -14  -3    8.15    2.63
  -3 -15   3   -2.89    1.80
   3  15   3    3.57    5.16
  -3  15  -3   -7.80    3.50
   3 -15  -3   -0.22    1.67
  -3  15  -3  -11.02    4.92
   3  15   3    2.52    3.74
  -3  15   3    3.94    6.07
   3 -15   3    2.57    2.35
  -3 -15  -3   -1.13    1.69
   3  15  -3    0.45    5.01
   3  15  -3    1.18    4.02
  -3  15   3    2.63    4.44
  -4   0  -3   -0.88    0.80
   4   0   3   -1.82    2.17
  -4   0   3   -2.15    0.95
   4   0   3    0.22    1.68
   4   0  -3    1.24    1.95
   4   0  -3   -2.10    1.33
   4   0  -3    3.98    2.86
   4   0  -3    0.66    1.47
  -4   0   3   -1.23    1.98
   4   0  -3    1.57    2.03
  -4   0  -3   -0.93    1.31
  -4   0  -3   -0.48    2.02
  -4   0  -3    0.84    1.03
   4  -1  -3   24.82    3.57
   4   1   3   21.68    2.58
   4  -1  -3   27.09    3.24
   4  -1  -3   21.50    2.70
   4  -1  -3   22.34    4.07
  -4   1  -3   25.66    2.95
  -4   1  -3   19.41    3.43
   4   1   3   21.99    3.10
   4  -1   3   13.27    3.38
   4  -1   3   23.74    3.10
   4   1  -3   22.68    2.89
  -4   1   3   20.46    2.86
   4  -1   3   19.04    2.55
   4   1  -3   21.07    2.69
  -4   1   3   17.56    3.49
   4   1  -3   20.76    3.36
   4   2   3  445.43   29.74
  -4  -2   3  454.00   27.48
   4  -2  -3  453.81   30.00
   4  -2  -3  425.95   30.96
  -4   2  -3  442.55   29.65
   4   2   3  466.45   29.79
   4   2   3  455.42   28.78
  -4   2  -3  434.16   30.72
   4   2   3  434.80   28.78
   4  -2  -3  449.97   28.50
   4  -2   3  438.96   30.76
   4   2  -3  446.78   28.80
   4  -2   3  413.02   28.45
   4   2  -3  482.64   29.99
   4   2  -3  448.43   29.99
  -4   2   3  438.27   29.65
   4   2  -3  444.00   29.02
  -4   2   3  421.96   30.63
   4  -2   3  457.48   28.49
  -4   3  -3   21.03    4.42
  -4  -3   3   31.69    2.69
   4  -3  -3   30.26    5.13
   4   3   3   32.60    3.00
   4  -3  -3   35.57    4.54
   4  -3  -3   21.86    3.17
   4   3   3   35.99    3.06
  -4   3  -3   32.61    4.00
   4   3  -3   36.26    3.58
   4  -3   3   33.11    3.06
  -4  -3  -3   31.78    2.67
   4  -3   3   31.16    4.63
  -4   3   3   24.43    4.44
   4   3  -3   32.28    3.37
   4   3  -3   26.99    3.28
   4   3  -3   30.13    2.70
  -4   3   3   29.50    3.92
   4  -4  -3  100.65    7.59
  -4   4  -3   98.52    8.17
   4  -4  -3   99.78    8.58
  -4  -4   3   94.94    6.77
  -4   4  -3  114.31    9.70
   4  -4  -3   96.81    9.49
  -4   4   3   96.29    9.09
   4   4  -3  102.00    7.64
   4   4  -3   98.30    7.35
   4  -4   3   88.50    8.90
   4   4  -3   98.11    7.36
   4  -4   3   99.47    6.93
  -4  -4  -3   96.42    6.69
   4  -4   3  106.69    8.35
  -4   4   3   89.51    8.17
   4  -5  -3   19.16    4.18
  -4  -5   3   17.81    2.23
   4  -5  -3   17.91    4.89
  -4   5  -3   22.60    3.71
  -4   5  -3   18.53    4.56
   4  -5  -3   16.96    3.03
  -4   5   3   19.13    3.57
   4   5  -3   22.21    2.86
  -4   5   3   26.36    4.65
   4  -5   3   19.02    4.43
   4   5  -3   21.45    2.95
   4   5  -3   21.21    3.00
  -4  -5  -3   21.75    2.24
   4  -5   3   23.05    3.72
   4  -6  -3    8.61    4.11
  -4   6  -3   -3.54    3.13
  -4   6  -3    0.70    2.41
  -4  -6   3   -0.84    0.94
   4   6   3    0.32    1.37
   4  -6  -3   -2.76    2.73
  -4   6  -3    0.24    1.29
   4  -6  -3   -1.38    1.69
  -4   6   3    1.25    3.14
  -4   6   3    0.23    2.50
   4   6  -3    1.32    1.94
   4  -6   3   -0.41    3.53
   4  -6   3    2.28    2.68
  -4  -6  -3   -0.11    0.92
   4   6  -3    2.79    2.00
   4   6  -3    1.31    1.73
  -4   7  -3    9.45    3.24
  -4   7  -3   -0.11    3.49
  -4   7  -3    8.46    1.70
   4   7   3    2.35    1.90
   4   7   3    4.66    1.97
   4  -7  -3    1.22    2.85
   4  -7  -3    9.68    4.15
   4  -7  -3    8.77    2.30
  -4  -7   3    5.73    1.61
  -4   7   3    6.87    3.87
   4   7  -3    7.88    1.48
   4  -7   3    5.62    3.94
   4   7  -3    3.84    2.11
  -4  -7  -3    7.49    1.59
   4  -7   3    5.43    2.94
  -4   7   3    5.74    3.07
   4   7  -3   16.19    2.79
   4   7  -3    6.06    2.40
  -4  -8   3   60.41    4.93
   4  -8  -3   52.11    5.13
   4   8   3   56.08    5.38
   4  -8  -3   65.02    7.99
  -4   8  -3   58.11    6.49
  -4   8  -3   63.88    7.88
  -4   8  -3   49.69    4.39
   4   8   3   49.86    5.12
   4   8  -3   61.97    5.71
  -4   8   3   59.17    6.49
  -4  -8  -3   55.82    4.66
   4   8  -3   53.94    4.60
   4   8  -3   47.88    5.29
   4  -8   3   59.23    7.65
   4  -8   3   82.47    7.02
   4   8  -3   51.49    4.73
   4   8  -3   56.58    5.40
  -4   8   3   51.79    7.22
  -4  -9   3   -1.82    0.99
  -4   9  -3    1.53    2.71
   4   9   3   -0.26    1.65
  -4   9  -3   -4.38    3.62
   4   9   3   -0.27    1.47
   4   9   3   -1.49    2.60
   4   9   3    1.33    2.48
  -4   9  -3   -0.52    1.39
  -4   9   3    0.75    4.23
  -4   9   3    0.55    2.69
   4   9  -3    0.81    2.02
   4   9  -3   -0.77    2.16
   4   9  -3   -0.76    1.59
   4   9  -3    0.68    2.43
  -4  -9  -3   -1.30    0.99
  -4  10  -3   49.65    8.48
   4  10   3   61.15    5.56
   4  10   3   68.83    6.01
  -4 -10   3   63.78    5.83
   4 -10  -3   63.77    5.42
  -4  10  -3   62.72    7.49
   4  10   3   66.57    6.55
   4  10  -3   66.44    6.33
   4  10  -3   63.13    6.57
  -4  10   3   67.61    7.63
  -4  10   3   60.43    8.42
   4  10  -3   61.70    5.66
  -4 -10  -3   69.97    5.61
   4  10  -3   65.18    6.05
   4  11   3    6.40    2.56
  -4  11  -3    3.63    4.86
   4  11   3   11.50    3.59
  -4  11  -3    8.67    3.90
   4 -11  -3   10.26    2.21
  -4 -11   3    4.64    2.06
   4 -11   3   12.03    2.64
  -4  11   3    6.82    4.97
   4  11  -3   10.46    2.75
  -4  11   3    6.91    3.68
   4  11  -3    7.89    2.99
   4  11  -3    4.74    3.50
  -4 -11  -3   14.85    2.60
   4 -12  -3    0.28    1.33
   4  12   3    1.04    3.66
  -4  12  -3    1.04    3.36
   4  12   3   -3.18    2.41
  -4  12  -3   -0.02    5.44
  -4 -12   3    0.10    1.56
  -4  12   3    4.39    4.86
  -4 -12  -3   -1.45    1.44
   4 -12   3    0.86    1.76
  -4  12   3   -0.43    3.30
   4  12  -3    6.53    2.67
   4  12  -3    2.87    3.57
   4  13   3   -1.53    4.05
  -4  13  -3    0.35    3.72
  -4  13  -3   -3.32    4.88
   4  13   3    6.38    3.26
  -4 -13   3    1.82    2.06
   4 -13  -3    4.85    2.03
   4  13  -3    7.12    3.27
  -4 -13  -3    4.45    2.05
   4  13  -3    4.60    4.31
  -4  13   3    0.13    3.57
   4 -13   3    4.29    2.29
  -4  13   3   -1.55    4.81
  -4  14  -3   -0.75    3.98
  -4  14  -3    5.13    6.17
   4  14   3    4.86    3.30
   4 -14  -3    1.46    1.96
  -4 -14   3    1.94    2.18
   4  14   3   -2.45    3.98
  -4 -14  -3    3.39    2.16
  -4  14   3   -0.41    5.27
  -4  14   3    2.41    4.46
   4  14  -3    3.22    4.53
   4 -14   3   -0.92    1.64
   4  14  -3    5.88    3.52
   4  15   3    1.74    3.31
  -4  15  -3   -1.29    4.31
   4  15   3    6.93    5.05
  -4 -15   3   -0.22    2.03
   4 -15  -3    2.82    2.15
  -4  15  -3    1.41    5.84
   4  15  -3    1.41    5.20
   4  15  -3    2.48    3.61
  -4 -15  -3    1.64    1.98
   4 -15   3    1.56    2.19
  -4  15   3    3.16    5.78
  -4  15   3    1.09    4.33
   5   0  -3   -1.55    1.36
   5   0  -3   -0.66    1.43
   5   0   3    1.71    2.19
  -5   0   3   -1.08    0.86
   5   0  -3    4.35    2.91
  -5   0   3    2.39    2.19
  -5   0  -3    0.67    1.47
  -5   0  -3    0.84    2.15
   5   0  -3   -4.07    1.84
  -5   0  -3   -1.42    0.77
   5   0   3   -1.55    1.58
   5   0  -3   -0.08    1.96
  -5   0  -3   -0.79    0.85
   5  -1  -3   30.03    3.90
   5   1   3   26.95    3.52
   5  -1  -3   28.45    3.20
   5  -1  -3   27.31    4.55
   5   1   3   30.57    2.97
   5  -1  -3   23.47    3.42
  -5   1  -3   26.77    4.19
  -5   1  -3   26.11    2.64
   5   1  -3   23.72    3.12
   5   1  -3   24.61    3.09
   5  -1   3   19.25    3.09
   5   1  -3   23.51    3.17
  -5   1   3   30.46    3.91
   5   1  -3   26.33    3.97
   5  -1   3   24.46    2.91
  -5   1   3   30.37    3.38
   5  -1   3   21.89    3.85
   5  -1   3   26.50    3.47
   5   2   3   28.23    3.49
  -5  -2   3   38.41    2.88
   5  -2  -3   27.74    3.46
  -5   2  -3   30.87    3.82
   5  -2  -3   26.41    5.06
   5   2   3   32.42    3.60
  -5   2  -3   35.08    4.73
   5  -2  -3   26.88    4.18
   5   2   3   33.38    3.54
   5   2   3   33.58    2.96
   5   2  -3   32.16    3.19
  -5   2   3   31.90    4.63
   5  -2   3   33.99    3.65
   5   2  -3   36.26    4.14
   5  -2   3   30.51    4.66
   5  -2   3   34.87    3.65
  -5   2   3   30.37    3.85
   5   2  -3   29.88    3.80
   5   2  -3   38.97    3.89
   5   3   3    3.08    1.55
   5  -3  -3    3.74    1.94
  -5   3  -3   -2.01    2.02
   5  -3  -3    1.27    2.59
   5  -3  -3    9.59    4.16
  -5  -3   3    3.28    1.14
  -5   3  -3    2.63    3.22
   5   3   3    0.18    1.48
   5   3  -3    2.65    1.16
  -5   3   3    3.21    3.04
   5  -3   3    1.08    1.59
   5   3  -3    7.96    2.31
   5   3  -3    4.17    1.97
   5  -3   3    0.86    1.75
   5   3  -3    5.43    1.95
   5  -3   3   -0.50    2.86
  -5   3   3    0.03    2.17
   5   3  -3   -1.02    1.95
   5  -4  -3   30.39    3.84
  -5  -4   3   23.60    2.58
  -5   4  -3   27.66    4.12
   5  -4  -3   34.49    5.31
   5  -4  -3   23.05    6.12
  -5   4  -3   23.62    5.03
   5  -4   3   28.23    5.06
   5  -4   3   26.32    4.10
  -5  -4  -3   27.70    2.63
   5   4  -3   26.48    3.50
   5   4  -3   30.91    3.15
   5   4  -3   27.20    3.11
   5  -4   3   31.84    3.06
  -5   4   3   22.01    3.84
  -5   4   3   25.99    4.85
  -5   5  -3    4.97    2.68
   5  -5  -3    8.68    2.35
   5  -5  -3    9.64    3.71
  -5  -5   3    6.37    1.50
  -5   5  -3    9.12    4.09
  -5  -5  -3    9.22    1.58
  -5   5   3    2.95    3.70
   5   5  -3    3.34    2.08
   5   5  -3    8.91    1.90
   5  -5   3    3.73    2.65
   5  -5   3    8.93    3.76
   5   5  -3    6.62    1.96
  -5   5   3    7.51    3.03
  -5   6  -3    4.43    1.74
  -5  -6   3    4.87    1.42
  -5   6  -3    6.31    4.14
   5  -6  -3    0.12    1.86
   5  -6  -3    6.81    3.52
   5  -6  -3   10.97    4.67
   5  -6   3    4.80    2.96
   5  -6   3   -1.04    3.45
   5   6  -3    0.91    1.54
  -5  -6  -3    4.86    1.44
  -5   6   3    9.59    3.97
   5   6  -3    2.96    1.97
   5   6  -3    2.39    2.17
  -5   6   3    4.54    2.95
   5  -7  -3   29.35    4.65
  -5   7  -3   12.25    3.61
   5  -7  -3   22.88    5.56
  -5  -7   3   13.44    2.20
   5  -7  -3   13.80    2.82
  -5   7  -3   16.09    5.15
  -5   7  -3   15.49    2.35
   5   7  -3    7.61    2.25
   5  -7   3   16.14    3.96
   5   7  -3   17.41    3.29
  -5   7   3    8.60    4.41
   5  -7   3   14.32    4.78
   5   7  -3   19.03    2.82
  -5  -7  -3   13.98    2.13
  -5   7   3   15.30    3.70
   5   8   3    5.60    1.87
   5  -8  -3    5.45    2.32
  -5   8  -3    5.75    3.04
   5  -8  -3    4.64    3.20
   5   8   3   -1.58    1.79
  -5   8  -3    1.15    1.72
  -5  -8   3   -0.27    1.17
   5  -8  -3    0.34    4.20
  -5   8  -3   -5.50    3.69
  -5   8   3    7.37    4.56
  -5   8   3    0.85    2.72
   5   8  -3    3.26    2.23
   5  -8   3    0.65    3.94
   5   8  -3    8.95    2.68
   5  -8   3    3.46    3.26
  -5  -8  -3    6.03    1.71
   5   8  -3    5.71    2.60
  -5   9  -3   -7.65    4.09
   5   9   3   -0.79    2.28
   5   9   3    0.01    2.22
  -5   9  -3    0.70    2.89
   5  -9  -3   -0.44    4.57
  -5  -9   3    0.63    1.29
   5   9  -3   -1.30    1.46
   5  -9   3   -2.21    4.20
   5   9  -3    2.61    2.68
   5   9  -3    0.55    2.35
   5   9  -3   -1.95    2.15
  -5   9   3    1.04    3.96
  -5   9   3    1.86    3.09
   5   9  -3    0.02    1.75
  -5  -9  -3    0.07    1.23
  -5  10  -3    3.12    3.44
   5  10   3    3.61    1.87
  -5 -10   3    2.73    1.57
   5  10   3    4.29    2.77
   5  10   3    1.35    1.67
  -5  10  -3    3.78    4.76
   5  10  -3   -0.68    2.68
  -5  10   3    8.14    3.93
  -5 -10  -3    3.66    1.62
   5  10  -3    3.30    2.80
   5  10  -3    1.80    1.76
  -5  10   3   -2.65    3.69
   5  10  -3    0.93    2.21
   5  11   3    0.41    2.86
  -5  11  -3    6.31    5.37
   5  11   3    2.09    2.42
  -5  11  -3    1.79    3.58
   5  11   3   -1.31    1.84
  -5 -11   3    3.73    1.92
   5 -11  -3    0.99    1.51
   5  11  -3    3.75    3.00
  -5  11   3    6.55    3.77
  -5  11   3    3.40    4.76
   5  11  -3    2.15    3.29
  -5 -11  -3    0.80    1.45
   5  11  -3    6.00    2.25
  -5 -12   3   -0.65    1.55
  -5  12  -3    5.17    4.01
   5 -12  -3    4.04    1.91
   5  12   3    2.61    2.39
  -5  12  -3   -1.28    4.87
   5  12   3    5.81    3.61
  -5  12   3    7.78    4.11
  -5  12   3   -0.28    4.70
   5  12  -3    3.41    3.48
  -5 -12  -3    2.85    1.97
   5 -12   3    3.39    2.09
   5  12  -3    0.35    2.30
   5  13   3    3.75    4.06
   5 -13  -3    0.53    1.56
  -5  13  -3   -2.05    4.88
  -5  13  -3   -0.89    3.91
   5  13   3   -1.04    2.52
  -5 -13   3   -0.78    1.54
  -5  13   3   -3.28    4.91
  -5  13   3    3.01    3.65
   5 -13   3   -0.24    1.83
  -5 -13  -3   -1.38    1.60
   5  13  -3    0.00    2.61
   5  13  -3   -1.97    3.64
  -5  14  -3    0.02    6.03
   5  14   3    3.33    3.10
  -5  14  -3   -4.40    3.67
  -5 -14   3   -1.64    1.79
   5  14   3    4.54    4.11
   5 -14  -3   -0.14    1.48
   5  14  -3   -0.41    2.97
   5  14  -3   -0.61    4.14
  -5  14   3   -5.35    5.88
  -5 -14  -3   -2.21    1.60
   5 -14   3    1.41    2.01
   6   0  -3    0.90    1.54
   6   0   3    3.51    2.18
  -6   0  -3    0.97    1.57
   6   0   3   -1.43    2.29
   6   0  -3    0.05    1.65
   6   0  -3    0.87    3.03
  -6   0   3    0.54    2.27
   6   0  -3    2.87    2.42
   6   0  -3    4.11    2.29
  -6   0   3   -0.89    0.77
  -6   1  -3   10.62    1.83
   6  -1  -3    2.53    1.86
  -6   1  -3    7.38    2.12
  -6   1  -3    1.78    3.05
  -6   1  -3    6.72    1.64
   6   1   3    7.29    2.06
   6  -1  -3    3.89    2.40
   6  -1  -3    5.03    3.43
   6   1   3   12.15    2.85
   6  -1  -3    2.80    2.66
   6  -1  -3    5.56    2.12
   6   1  -3    9.75    2.47
  -6   1   3    0.21    0.99
  -6   1   3    6.14    1.62
   6  -1   3    2.75    3.04
   6   1  -3    2.59    2.84
  -6   1   3    4.82    2.80
   6   1  -3    7.08    2.20
   6   1  -3    7.99    2.31
   6  -1   3   13.41    2.67
   6  -1   3    9.24    2.59
   6  -1   3    6.38    1.88
   6   2   3  125.99    9.21
   6   2   3  121.78    8.36
   6  -2  -3  116.59    9.97
  -6   2  -3  127.88   10.50
   6  -2  -3  109.90   10.66
  -6   2  -3  126.89    9.44
   6  -2  -3  122.47    8.91
   6   2   3  109.91    8.94
   6   2  -3  110.55    9.15
   6  -2   3  129.21    8.91
   6  -2   3  118.45    9.07
  -6   2   3  116.98    9.25
  -6   2   3  112.40    9.98
   6   2  -3  115.52    9.31
   6   2  -3  105.47    9.36
   6   2  -3  120.24    8.65
   6  -2   3  119.93   10.33
  -6   3  -3    3.08    2.44
  -6  -3   3    2.31    1.15
   6  -3  -3   -3.88    3.44
   6   3   3    2.97    1.72
   6   3   3    0.59    1.66
   6  -3  -3    1.01    4.82
   6  -3  -3    4.29    2.19
  -6   3  -3    8.22    3.50
   6   3  -3    1.37    1.92
   6   3  -3   -0.08    2.31
  -6   3   3    3.23    2.29
   6  -3   3    3.70    2.69
   6  -3   3    5.02    2.28
   6  -3   3   -1.40    3.24
  -6   3   3    2.97    3.08
   6   3  -3    0.40    1.23
   6  -3   3    0.29    1.84
   6   3  -3    4.11    2.17
   6  -4  -3  266.48   18.44
   6  -4  -3  260.07   19.86
  -6   4  -3  268.34   19.36
   6  -4  -3  317.03   21.37
  -6  -4   3  264.65   17.39
  -6   4  -3  249.62   20.49
  -6   4   3  255.66   19.30
   6   4  -3  292.93   18.67
   6  -4   3  249.20   19.44
   6  -4   3  284.35   20.70
   6  -4   3  279.69   18.52
  -6   4   3  282.26   20.60
   6   4  -3  271.29   18.65
   6   4  -3  264.61   18.77
   6  -4   3  277.41   18.14
   6  -5  -3   22.43    4.55
  -6   5  -3   10.31    4.57
  -6   5  -3   11.76    3.49
   6  -5  -3   19.82    5.17
   6  -5  -3   15.38    3.00
  -6  -5   3   14.85    2.11
   6   5  -3   15.68    2.38
  -6  -5  -3   17.44    2.16
   6  -5   3   12.93    4.38
  -6   5   3   11.41    3.48
   6  -5   3   18.91    2.48
   6   5  -3   17.52    2.39
   6  -5   3   14.43    3.61
  -6   5   3   16.33    4.64
   6   5  -3   12.84    3.00
  -6   6  -3    0.02    2.52
   6  -6  -3   -0.50    3.96
  -6   6  -3    3.83    3.86
   6  -6  -3    1.60    1.98
   6  -6  -3    7.48    3.68
  -6  -6   3    1.30    1.15
  -6  -6  -3    1.19    1.20
   6   6  -3    2.95    1.48
  -6   6   3    4.77    3.12
   6   6  -3   -1.39    1.90
   6  -6   3    1.81    3.88
  -6   6   3    0.15    3.58
   6  -6   3    2.23    2.87
   6  -7  -3   10.31    5.47
  -6   7  -3    5.03    3.30
  -6   7  -3    8.56    4.60
   6  -7  -3    7.95    4.13
   6  -7  -3    7.10    2.56
  -6  -7   3    4.26    1.56
   6  -7   3   10.83    3.65
   6  -7   3    4.95    4.33
  -6  -7  -3    6.39    1.73
  -6   7   3    3.12    4.02
  -6   7   3    3.64    3.14
   6   7  -3    2.40    2.55
   6   7  -3    1.41    1.67
  -6   8  -3   25.36    5.84
   6  -8  -3    9.18    4.98
  -6  -8   3   11.79    2.32
   6  -8  -3   13.74    4.34
   6  -8  -3   18.67    3.42
  -6   8  -3   13.88    4.00
  -6   8  -3   13.64    2.63
   6   8  -3   14.43    2.58
  -6   8   3   14.88    4.32
   6  -8   3   17.73    5.66
   6   8  -3   12.25    2.85
  -6  -8  -3   14.51    2.42
   6  -8   3   11.97    4.08
  -6   8   3   13.12    5.07
   6   8  -3    8.68    3.19
   6   9   3   -1.53    1.77
   6  -9  -3    6.51    5.29
  -6   9  -3    2.04    3.01
   6  -9  -3   -4.60    1.77
  -6   9  -3   -4.44    4.24
  -6  -9   3   -1.83    1.04
   6  -9   3    1.33    4.95
  -6  -9  -3    0.24    1.32
  -6   9   3   -2.55    2.81
   6   9  -3   -1.44    2.70
   6   9  -3   -0.90    2.10
  -6   9   3    7.39    4.67
  -6 -10   3  156.79   10.78
  -6  10  -3  149.77   14.89
   6  10   3  139.75   10.90
  -6  10  -3  133.25   12.81
   6  10  -3  161.35   12.02
  -6  10   3  135.45   14.15
  -6 -10  -3  143.21   10.45
   6  10  -3  148.73   10.34
   6  10  -3  137.17   10.12
  -6  10   3  148.13   13.03
   6  10  -3  138.20   11.18
  -6 -11   3   13.37    2.78
   6  11   3    4.88    2.98
  -6  11  -3   -7.99    5.22
  -6  11  -3   10.73    4.26
   6  11   3    5.67    1.98
  -6  11   3    1.39    3.86
  -6 -11  -3    6.11    2.19
   6  11  -3    2.20    2.06
   6  11  -3    9.01    3.43
   6  11  -3   16.76    3.11
   6  11  -3    3.70    3.25
  -6  11   3    3.13    4.94
  -6 -12   3    1.16    1.82
   6  12   3   -1.84    3.00
   6  12   3    0.16    2.05
  -6  12  -3   10.14    6.49
  -6  12  -3    8.91    4.16
   6 -12  -3   -2.01    1.36
   6  12  -3    0.40    2.99
   6  12  -3   -1.69    2.05
   6  12  -3    4.32    3.12
  -6 -12  -3   -0.51    1.60
  -6  12   3    3.85    5.73
  -6  12   3    2.17    3.63
  -6  13  -3    3.73    4.34
  -6 -13   3    2.01    1.89
   6 -13  -3    0.02    1.73
  -6  13  -3   -2.52    5.72
   6  13   3    2.70    2.58
   6  13   3    2.97    3.74
  -6  13   3    2.43    3.82
   6  13  -3    1.62    3.40
  -6 -13  -3   -1.69    1.54
   6 -13   3    1.88    2.06
   6  13  -3   -4.14    2.36
  -6  13   3   -5.52    4.93
   6  14   3    1.86    4.02
   6  14   3    0.87    2.96
  -6 -14   3   -0.60    1.75
  -6  14  -3    0.48    3.86
  -6  14  -3    2.04    5.71
   6 -14  -3    1.47    1.90
   6  14  -3    5.45    3.13
  -6  14   3    0.93    4.14
  -6 -14  -3    0.48    1.89
   6  14  -3    2.19    4.32
  -6  14   3   -1.26    5.76
   6 -14   3    0.35    1.93
   7   0   3   -2.23    1.99
   7   0  -3   -0.24    1.96
   7   0   3    2.39    2.54
   7   0  -3   -2.87    2.72
  -7   0   3    3.79    1.98
   7   0   3    3.54    2.42
   7   0  -3    2.67    2.55
   7   0  -3   -4.39    3.87
  -7   1  -3   20.16    2.34
  -7   1  -3   15.81    3.78
   7  -1  -3   22.86    3.56
  -7   1  -3   24.07    2.53
   7   1   3   22.98    3.17
   7  -1  -3   22.85    3.20
   7  -1  -3   20.45    3.64
   7  -1  -3   18.08    4.31
   7   1   3   19.70    3.41
   7  -1  -3   18.60    5.95
  -7   1  -3   23.59    3.09
   7   1  -3   29.13    5.03
   7  -1   3   21.31    3.55
   7   1  -3   18.44    3.42
   7  -1   3   21.38    3.84
  -7   1   3   22.82    3.19
   7  -1   3   24.28    3.40
  -7   1   3   22.40    3.83
   7   1  -3   24.75    3.63
   7   1  -3   19.82    3.05
  -7   1   3   20.56    2.53
   7  -1   3   23.66    4.45
   7  -2  -3   10.89    4.22
  -7   2  -3    4.82    1.59
   7  -2  -3    9.46    3.24
   7  -2  -3    2.39    2.00
   7   2   3    7.91    1.90
  -7   2  -3    7.26    3.30
   7   2   3    2.84    2.37
  -7   2  -3    5.11    2.38
   7   2   3    3.83    2.55
  -7   2   3    6.83    2.54
   7  -2   3    7.84    2.29
   7   2  -3    6.37    2.88
  -7   2   3    4.67    3.02
   7   2  -3    4.27    2.10
   7   2  -3    7.59    2.24
   7   2  -3    5.49    2.00
   7  -2   3    6.88    2.44
   7  -2   3    5.48    3.41
   7   2  -3    5.11    3.29
   7   3   3   29.70    3.34
   7  -3  -3   26.37    5.51
   7   3   3   30.81    3.49
  -7   3  -3   24.39    4.72
   7   3   3   29.64    2.59
  -7   3  -3   27.33    4.00
   7  -3  -3   17.75    4.55
   7  -3  -3   22.58    3.53
  -7   3   3   29.92    4.86
   7  -3   3   17.76    4.82
   7   3  -3   28.73    2.89
   7  -3   3   21.76    3.51
   7  -3   3   31.29    4.57
   7   3  -3   33.17    3.99
  -7   3   3   19.11    3.73
   7   3  -3   27.50    3.86
   7   3  -3   23.72    3.74
   7  -3   3   28.31    3.69
   7  -4  -3    5.08    2.39
   7  -4  -3   -1.10    3.59
   7   4   3    8.16    1.88
   7  -4  -3    4.29    3.32
  -7   4  -3    1.57    3.46
   7   4   3    4.00    1.69
  -7   4  -3    7.46    2.96
  -7  -4   3    9.20    1.75
  -7   4   3   10.94    3.12
   7  -4   3    7.56    3.96
   7  -4   3    9.66    2.69
   7  -4   3    6.45    2.29
   7  -4   3    9.15    3.50
   7   4  -3    6.47    2.46
  -7   4   3    7.95    4.00
   7   4  -3    6.53    2.35
   7   4  -3    4.56    2.41
   7  -5  -3   -2.28    4.03
   7  -5  -3    4.41    3.60
  -7   5  -3   -1.64    2.31
   7  -5  -3    4.36    2.25
  -7   5  -3    3.18    3.74
  -7  -5   3    3.14    1.42
  -7   5   3    1.27    2.71
   7   5  -3    3.97    2.40
   7   5  -3    3.27    1.91
  -7   5   3    3.55    3.94
   7   5  -3    1.16    1.75
   7  -5   3    4.57    2.91
   7  -5   3   -0.47    3.64
   7  -5   3    1.76    2.08
   7  -5   3    3.67    1.94
   7  -6  -3    5.07    3.62
  -7  -6   3    4.13    1.59
   7  -6  -3   -2.33    4.57
   7  -6  -3    2.43    2.34
  -7   6  -3    8.80    4.53
  -7   6  -3    2.92    2.99
   7   6  -3    3.58    2.27
   7  -6   3   17.23    5.13
  -7   6   3    7.51    4.55
  -7   6   3    3.15    2.86
   7  -6   3    5.99    3.33
  -7  -6  -3    5.60    1.66
  -7   7  -3   18.95    4.36
  -7   7  -3   23.19    5.98
   7  -7  -3   15.75    6.03
   7  -7  -3   25.22    3.80
  -7  -7   3   17.29    2.62
   7  -7  -3   14.18    4.68
  -7   7   3   25.02    6.03
  -7  -7  -3   15.74    2.52
   7  -7   3   23.12    4.84
   7  -7   3   15.02    5.52
  -7   7   3   15.30    4.29
   7   7  -3   26.15    4.07
  -7   8  -3   -0.56    4.30
  -7  -8   3    1.78    1.51
   7  -8  -3   -2.02    4.91
   7  -8  -3    2.52    2.59
  -7   8  -3    7.44    3.75
   7  -8  -3    2.29    4.14
   7  -8   3    2.83    3.40
  -7   8   3    5.08    3.25
   7   8  -3   -0.36    1.74
  -7  -8  -3   -0.62    1.21
   7   8  -3    2.11    2.52
   7  -8   3    0.21    4.99
  -7   8   3   -0.54    4.68
  -7  -9   3    1.13    1.57
   7  -9  -3    3.68    3.03
  -7   9  -3    4.22    3.72
   7  -9  -3    8.51    6.67
  -7   9  -3    4.44    5.49
  -7   9   3    1.37    3.27
   7  -9   3    2.00    5.90
  -7   9   3    0.70    4.96
  -7  -9  -3    4.87    1.91
   7   9  -3   -3.41    2.55
   7   9  -3    3.69    2.23
   7 -10  -3   -3.01    2.88
  -7  10  -3   -2.39    4.51
  -7 -10   3    0.93    1.66
  -7  10  -3   -2.14    3.27
  -7 -10  -3    1.68    1.59
   7  10  -3   -0.86    2.67
   7  10  -3    0.41    2.48
  -7  10   3   -5.09    4.12
  -7  10   3   -2.07    2.98
   7  11   3    3.29    2.63
  -7 -11   3    2.45    1.96
  -7  11  -3    2.57    4.99
  -7  11  -3    1.27    3.42
   7  11  -3    3.98    1.92
  -7  11   3    7.64    5.51
   7  11  -3    2.70    2.71
   7  11  -3    1.36    3.01
  -7 -11  -3    2.92    2.01
  -7  11   3   10.78    4.22
  -7 -12   3   -1.75    1.48
  -7  12  -3    2.51    6.27
   7  12   3   -0.88    1.76
   7  12   3   -2.59    2.95
  -7  12  -3   -2.49    3.32
   7  12  -3   -3.45    3.10
  -7  12   3   -6.51    4.66
   7  12  -3   -0.80    2.75
  -7  12   3    0.91    3.69
   7  12  -3   -1.44    2.00
   7  13   3    2.31    2.35
   7  13   3   -2.43    3.10
  -7  13  -3    1.52    5.18
  -7 -13   3    3.16    2.13
  -7  13  -3   -2.22    3.63
  -7  13   3    1.27    4.24
  -7  13   3    1.59    5.71
   7  13  -3    1.80    2.44
  -7 -13  -3    1.17    1.88
   7  13  -3    3.50    3.63
   7  14   3    3.84    2.95
  -7  14  -3   -0.20    6.07
   7  14   3   -0.91    3.76
  -7 -14   3    1.55    2.25
   7 -14  -3    1.13    1.98
  -7  14  -3   -1.55    4.36
   7  14  -3   -2.68    2.43
   7  14  -3   -2.82    3.96
   7 -14   3   -1.08    2.10
  -7 -14  -3    0.45    2.13
  -7  14   3    2.96    4.56
  -7  14   3   -0.57    6.33
   8   0   3   -0.84    2.02
   8   0  -3   -4.05    2.52
   8   0  -3    3.26    2.23
   8   0   3    2.49    2.43
   8   0  -3   -1.95    1.96
   8   0   3   -2.39    2.48
   8   0  -3   -1.01    3.70
   8   1   3  132.89   10.11
  -8   1  -3  131.07    9.12
   8  -1  -3  141.33   12.30
   8  -1  -3  136.91   10.07
   8  -1  -3  132.50   10.58
  -8   1  -3  139.92   11.01
   8  -1  -3  126.16   11.02
   8   1   3  117.17   10.71
  -8   1  -3  148.48   10.12
   8   1   3  127.57   10.86
  -8   1  -3  128.32    9.11
   8  -1  -3  144.97   10.83
   8  -1   3  134.47    9.96
   8  -1   3  131.41   11.62
   8  -1   3  139.24   10.76
   8   1  -3  129.04   10.58
   8   1  -3  137.90   11.48
  -8   1   3  124.99    9.23
   8   1  -3  130.41   10.44
   8   1  -3  158.09   10.50
   8  -1   3  138.36   10.72
  -8   1   3  138.18   11.20
  -8   1   3  144.33   10.33
   8   2   3  109.10    7.95
   8   2   3  106.09    9.14
  -8   2  -3  105.90    7.83
   8  -2  -3  115.17   10.61
   8  -2  -3  106.23    8.45
   8  -2  -3  101.86    9.46
   8   2   3  119.32    9.02
   8   2   3  104.29    8.70
  -8   2  -3  106.50    9.64
  -8   2   3   98.16    7.93
   8   2  -3   99.47    9.10
   8   2  -3  109.01    8.26
   8  -2   3  106.84   10.11
  -8   2   3  101.06    9.45
   8   2  -3  115.01    9.13
   8  -2   3   97.07    8.62
   8  -2   3   88.75    8.14
   8   2  -3  104.93    8.26
   8   3   3    8.02    2.53
  -8   3  -3   11.48    3.97
  -8   3  -3    7.70    2.83
   8  -3  -3    9.71    3.72
   8   3   3    8.37    1.80
   8  -3  -3    8.71    2.60
   8  -3  -3    7.66    4.32
   8   3   3    6.17    2.51
   8   3  -3    9.86    3.08
   8  -3   3    5.94    3.18
   8  -3   3    7.62    2.57
  -8   3   3    4.73    2.91
   8   3  -3    2.80    2.40
   8  -3   3   16.75    4.45
   8  -3   3   10.98    2.80
   8   3  -3   11.38    2.22
   8   3  -3    7.16    3.00
  -8   3   3    6.84    3.60
   8   4   3  175.60   12.00
  -8   4  -3  181.72   14.37
   8  -4  -3  179.35   15.11
   8  -4  -3  162.01   13.63
  -8   4  -3  154.10   12.90
   8   4   3  174.57   12.05
   8  -4  -3  178.43   12.54
  -8  -4   3  158.38   11.23
  -8   4   3  169.37   14.30
  -8   4   3  158.96   12.96
   8  -4   3  160.72   12.36
   8   4  -3  167.40   12.41
   8   4  -3  166.59   11.36
   8   4  -3  167.97   12.40
   8   4  -3  168.20   12.95
   8  -4   3  163.18   12.13
   8  -4   3  151.68   13.17
   8  -4   3  147.57   14.12
  -8   5  -3    9.53    4.73
   8  -5  -3   13.35    5.36
   8  -5  -3   11.59    3.08
   8  -5  -3   10.83    4.38
  -8   5  -3   13.13    3.65
  -8  -5   3   10.00    1.99
   8   5  -3    8.16    2.48
  -8   5   3    9.50    3.55
   8  -5   3   12.61    2.62
  -8   5   3   14.60    4.92
   8  -5   3   15.32    5.21
   8   5  -3   14.29    3.28
   8  -5   3   12.99    3.92
   8   5  -3    7.94    2.43
   8  -5   3    7.94    2.91
   8  -6  -3   13.59    4.60
   8  -6  -3   -2.76    1.92
  -8  -6   3    2.24    1.42
   8  -6  -3    4.39    4.76
  -8   6  -3   -0.33    2.59
  -8   6  -3    1.69    4.15
   8  -6   3    3.44    2.47
   8   6  -3    0.71    2.26
   8   6  -3    2.42    1.91
  -8   6   3    2.99    4.55
   8   6  -3    0.84    1.88
   8  -6   3    3.03    3.28
  -8   6   3   -2.40    2.56
   8  -6   3    2.56    4.44
  -8   7  -3  113.86   11.99
   8  -7  -3  113.68   12.92
  -8   7  -3  102.44   10.46
   8  -7  -3  105.02   11.26
   8  -7  -3  106.88    9.36
  -8  -7   3  113.63    8.38
   8  -7   3  101.60   12.02
   8  -7   3  105.65   10.78
  -8   7   3  117.91   12.09
  -8  -7  -3  123.05    8.38
   8   7  -3  110.39    9.74
  -8   7   3  108.62   10.55
  -8   8  -3   13.22    6.05
  -8  -8   3   20.38    2.94
  -8   8  -3   11.77    4.60
   8  -8  -3   21.52    3.92
   8  -8  -3   20.58    7.06
   8  -8  -3    5.20    4.91
  -8  -8  -3   12.28    2.57
   8  -8   3   12.98    4.56
   8  -8   3   20.83    6.32
   8   8  -3   12.26    3.66
  -8   8   3   12.26    4.19
  -8   8   3   19.25    6.24
   8  -9  -3   -1.24    5.26
  -8  -9   3   -0.37    1.45
  -8   9  -3   -3.42    4.88
  -8   9  -3    4.29    3.54
   8  -9  -3    0.87    2.82
  -8  -9  -3    0.35    1.59
  -8   9   3    0.09    3.12
   8   9  -3   -1.87    2.58
  -8   9   3   -0.66    4.74
   8   9  -3    1.30    1.97
   8 -10  -3   70.75    7.33
  -8  10  -3   72.26   10.66
  -8 -10   3   88.89    6.74
  -8  10  -3   67.18    8.81
   8  10  -3   74.01    6.43
  -8 -10  -3   71.39    6.47
   8  10  -3   66.95    7.81
  -8  10   3   63.98   10.38
  -8  10   3   57.50    8.41
  -8 -11   3    3.06    1.95
  -8  11  -3    6.12    5.83
  -8  11  -3    2.02    4.21
   8  11  -3    2.25    3.30
  -8 -11  -3    3.49    2.09
   8  11  -3   -2.12    2.53
  -8  11   3   -0.51    3.95
  -8  11   3   11.71    6.38
  -8 -12   3    4.72    2.21
  -8  12  -3    3.70    5.70
   8  12   3    1.87    2.83
   8  12  -3   -0.35    1.84
   8  12  -3    4.31    3.13
   8  12  -3    2.31    3.48
  -8 -12  -3   -0.50    1.69
  -8  12   3   -1.24    5.25
  -8  12   3    1.37    3.88
   8  13   3   19.95    3.06
  -8  13  -3   13.60    7.85
   8  13   3   15.49    4.11
  -8 -13   3   23.00    4.03
  -8  13  -3   12.30    5.21
   8  13  -3   17.77    3.14
  -8  13   3   18.87    6.37
  -8  13   3    7.89    7.18
  -8 -13  -3   19.59    3.56
   8  13  -3   11.62    4.10
   9   0  -3   -5.72    1.91
   9   0  -3    1.76    3.36
   9   0   3   -1.41    2.97
   9   0   3   -2.67    2.21
   9   0  -3    0.84    1.84
   9   0   3    2.00    2.30
   9   0  -3   -1.92    2.18
  -9   1  -3    6.13    3.23
   9   1   3    6.79    2.50
   9   1   3    7.24    3.14
   9  -1  -3    8.52    3.11
   9  -1  -3   19.45    4.82
   9   1   3    9.25    3.30
   9  -1  -3    9.73    3.32
   9  -1  -3    5.52    2.85
   9  -1  -3    7.90    2.52
  -9   1   3    8.40    3.43
   9   1  -3   11.50    3.96
  -9   1   3    8.60    2.56
  -9   1   3    8.37    1.72
   9   1  -3    7.53    2.72
   9   1  -3    6.65    2.76
   9   1  -3   10.56    3.28
   9  -1   3    7.03    3.73
   9  -1   3   14.15    2.73
   9  -1   3   12.42    3.37
   9   2   3    8.29    2.34
   9  -2  -3    8.69    3.58
   9  -2  -3    9.59    4.76
   9  -2  -3   12.32    2.85
   9  -2  -3   10.79    3.08
   9   2   3    5.22    3.03
   9   2   3    3.01    2.90
  -9   2  -3    6.20    1.93
  -9   2  -3   12.79    2.94
  -9   2  -3    9.67    3.69
  -9   2   3   12.41    3.89
   9   2  -3    4.31    2.49
  -9   2   3    8.09    2.07
   9   2  -3    9.62    2.56
  -9   2   3   11.70    2.91
   9  -2   3    9.30    2.66
   9  -2   3    8.95    2.95
   9   2  -3    8.34    3.05
   9   2  -3   10.28    3.64
   9  -2   3    8.60    4.21
   9   3   3   33.92    4.94
  -9   3  -3   20.08    3.78
  -9   3  -3   21.33    4.85
  -9   3  -3   20.90    3.14
   9  -3  -3   16.38    5.45
   9   3   3   15.51    3.47
   9   3   3   25.54    3.70
   9  -3  -3   23.58    3.72
   9   3   3   16.42    2.71
   9  -3  -3   20.40    4.73
   9   3  -3   21.66    3.03
   9  -3   3   20.27    3.50
  -9   3   3   12.52    4.42
   9   3  -3   21.58    3.93
  -9   3   3   20.40    3.93
   9   3  -3   16.26    3.61
   9  -3   3   15.21    3.50
   9  -3   3   21.10    5.24
   9   3  -3   19.07    4.00
   9   3  -3   21.85    3.18
   9  -3   3   29.31    4.82
   9  -4  -3   10.58    5.63
   9  -4  -3    2.69    3.92
   9   4   3   11.90    2.66
   9   4   3    8.24    1.78
   9   4   3    2.84    2.48
   9  -4  -3   11.94    3.16
  -9   4  -3    8.63    4.36
  -9   4  -3    4.54    2.92
   9   4  -3    2.08    2.85
   9  -4   3   10.84    2.90
   9   4  -3    5.16    2.79
  -9   4   3   12.07    4.46
   9   4  -3    9.10    2.10
   9  -4   3    8.89    3.47
   9  -4   3    7.28    2.85
   9   4  -3    5.63    2.99
   9  -4   3    6.48    4.70
  -9   4   3   13.39    3.66
  -9   5  -3    8.21    4.77
   9   5   3    0.35    1.80
   9  -5  -3   -4.51    4.11
   9  -5  -3    2.36    2.49
   9  -5  -3    2.87    3.56
   9   5   3    2.18    2.04
  -9   5  -3    7.29    3.25
  -9  -5   3    2.55    1.36
   9  -5   3    4.08    3.30
  -9   5   3   -2.00    2.60
   9   5  -3    2.33    2.48
   9   5  -3    2.46    2.55
   9   5  -3    4.27    1.45
   9  -5   3    3.34    4.49
  -9   5   3    4.57    4.38
   9   5  -3    2.04    2.38
   9  -5   3    3.40    2.18
   9  -5   3    8.64    2.97
   9  -6  -3   21.13    4.09
  -9  -6   3   20.10    2.91
   9  -6  -3   21.63    7.38
  -9   6  -3   20.72    4.67
   9  -6  -3   22.79    6.16
  -9   6  -3   13.14    5.43
   9  -6   3   23.78    4.14
   9   6  -3   21.97    4.32
  -9   6   3   27.53    6.42
   9  -6   3   20.33    3.24
   9   6  -3   15.59    3.16
  -9   6   3   16.47    4.62
   9   6  -3   19.17    3.17
   9  -6   3   17.94    6.17
   9  -6   3   19.98    4.96
   9  -7  -3    0.73    2.64
  -9   7  -3    1.62    3.27
  -9  -7   3    2.43    1.61
   9  -7  -3   -4.69    4.91
   9  -7  -3    8.98    4.77
  -9   7  -3    0.37    4.52
   9   7  -3    4.16    2.90
  -9   7   3    6.15    5.09
  -9   7   3    6.97    3.70
   9   7  -3    2.40    2.02
  -9   8  -3    0.15    5.06
   9  -8  -3   -1.98    5.77
  -9   8  -3    0.42    3.23
  -9  -8   3    2.71    1.74
   9  -8  -3    0.47    2.69
   9  -8   3    2.98    5.27
  -9  -8  -3    1.03    1.58
   9   8  -3   -3.44    2.27
  -9   8   3   -4.93    4.73
  -9  -9   3    3.07    1.96
  -9   9  -3    1.40    5.16
   9  -9  -3   -2.04    6.21
   9  -9  -3    8.13    3.73
  -9   9  -3    8.29    4.04
  -9   9   3    2.80    3.94
   9  -9   3   14.61    6.88
   9   9  -3    1.78    3.15
  -9   9   3    9.23    6.13
  -9  -9  -3    4.99    2.05
   9 -10  -3   -2.72    2.61
  -9  10  -3    1.83    5.60
  -9  10  -3    2.36    3.76
  -9 -10   3   -1.17    1.53
  -9  10   3   -4.99    4.74
   9  10  -3    0.97    3.22
  -9  10   3    2.61    3.78
  -9 -10  -3    2.63    2.11
  -9 -11   3    7.96    2.68
  -9  11  -3    9.46    4.85
  -9  11  -3    5.05    6.42
   9  11  -3    1.96    3.53
  -9  11   3    8.89    6.46
  -9  11   3    7.69    4.60
   9  11  -3    4.45    2.69
  -9 -11  -3    9.76    2.74
  -9  12  -3    0.46    5.87
  -9 -12   3    7.40    2.84
  -9 -12  -3    1.33    2.10
  -9  12   3    5.95    5.25
  -9  12   3    4.71    6.30
   9  12  -3    5.96    3.08
   9  12  -3    3.27    3.75
   9  13   3   -4.59    3.04
  -9 -13   3    1.95    2.19
  -9  13   3   -6.21    6.17
   9  13  -3    0.95    3.12
   9  13  -3   -0.53    2.08
  -9 -13  -3    0.40    2.16
  10   0  -3    1.95    2.71
  10   0  -3    2.22    2.93
  10   0  -3   -1.22    1.85
  10   0   3    1.13    2.75
  10   0  -3    2.30    4.24
  10   0   3    0.22    3.58
  10  -1  -3  133.65   13.13
  10  -1  -3  134.86   11.46
  10  -1  -3  158.21   11.85
  10   1   3  136.48   10.95
  10   1   3  137.83   12.08
  10  -1  -3  135.63   11.77
  10  -1  -3  138.62   10.82
  10   1   3  130.88   11.80
  10  -1   3  159.78   10.88
  10  -1   3  166.52   11.81
  10  -1   3  146.49   11.71
  10   1  -3  129.74   12.32
  10   1  -3  136.92   11.08
  10   1  -3  131.41   11.27
  10   1  -3  140.47   11.66
  10  -1   3  139.13   12.60
  10  -2  -3   14.18    4.46
 -10   2  -3   26.34    3.04
  10   2   3   28.16    4.48
  10  -2  -3   32.83    4.69
  10  -2  -3   25.54    4.00
  10   2   3   22.80    3.54
 -10   2  -3   36.06    5.23
 -10   2  -3   26.01    2.96
  10   2   3   20.42    4.54
  10  -2  -3   30.00    6.43
  10  -2   3   28.69    4.56
  10   2  -3   23.50    5.05
  10  -2   3   29.10    4.01
  10  -2   3   20.40    5.56
  10   2  -3   17.03    4.18
  10   2  -3   29.81    4.00
 -10   2   3   30.45    5.04
  10   2  -3   26.85    4.04
  10  -2   3   23.60    4.68
 -10   2   3   23.42    3.06
  10   3   3   -2.13    2.57
 -10   3  -3    1.02    3.28
  10  -3  -3    4.98    3.67
  10  -3  -3   -0.94    4.27
  10  -3  -3   -0.62    2.06
  10   3   3   -2.01    2.65
  10   3   3   -0.02    1.80
  10   3  -3    4.21    3.44
  10  -3   3   -2.35    1.92
  10   3  -3    1.19    2.28
 -10   3   3    7.01    4.07
  10  -3   3    2.32    2.33
  10  -3   3   -4.71    3.65
  10   3  -3    0.10    2.21
  10   3  -3    4.67    2.78
  10  -4  -3   42.56    7.51
  10   4   3   36.52    3.66
  10   4   3   33.08    4.38
 -10   4  -3   35.25    6.20
  10   4   3   26.38    5.40
  10  -4  -3   25.75    5.65
  10  -4  -3   33.88    4.79
  10  -4   3   30.00    6.47
  10   4  -3   42.83    4.20
 -10   4   3   34.16    6.35
  10   4  -3   34.33    3.92
  10   4  -3   37.95    5.07
  10  -4   3   35.77    4.82
  10  -4   3   32.04    4.75
  10   4  -3   37.45    5.54
  10  -4   3   35.16    5.73
  10   5   3   27.49    3.83
  10  -5  -3   35.20    4.97
  10   5   3   32.73    5.64
 -10   5  -3   17.17    5.74
  10   5   3   35.02    4.11
  10  -5  -3   33.92    6.43
  10  -5  -3   30.85    7.51
  10  -5   3   27.16    4.17
  10  -5   3   22.69    4.47
  10   5  -3   34.52    5.32
 -10   5   3   36.90    6.74
  10   5  -3   32.39    3.35
  10  -5   3   17.76    6.53
  10  -5   3   31.93    5.61
  10   5  -3   25.23    4.38
  10   6   3    6.66    2.43
  10   6   3    3.21    3.41
  10  -6  -3   11.54    3.62
  10  -6  -3    5.99    6.43
  10  -6  -3   19.04    5.34
  10   6   3    7.16    2.31
 -10   6  -3   10.96    5.29
 -10   6   3    9.25    5.51
  10  -6   3    5.77    4.04
  10   6  -3    6.59    2.88
  10  -6   3   11.81    3.65
  10   6  -3    5.02    3.31
  10  -6   3    7.37    5.77
  10  -6   3    5.76    2.66
  10  -7  -3  101.29    9.50
  10  -7  -3  135.00   14.01
 -10   7  -3   82.47   11.55
  10  -7  -3  117.55   11.81
 -10  -7   3  100.87    8.15
 -10   7   3  110.82   12.29
  10   7  -3  125.86   10.54
  10  -7   3  111.68   12.58
  10   7  -3   99.80    8.46
  10  -7   3   99.83   11.10
  10  -7   3  112.24    9.80
  10  -8  -3   29.24    8.82
 -10   8  -3   22.34    7.29
  10  -8  -3   35.04    5.53
 -10  -8   3   44.33    4.57
  10   8  -3   26.43    5.38
  10  -8   3   38.47    8.76
 -10   8   3   28.90    7.56
  10   8  -3   38.77    4.09
  10  -9  -3   -3.82    6.25
 -10   9  -3    3.19    5.37
  10  -9  -3   -1.02    3.04
 -10  -9   3    2.16    1.91
  10  -9   3    3.31    5.96
  10   9  -3    2.33    2.98
  10 -10  -3    5.29    3.44
 -10 -10   3    5.13    2.31
 -10  10  -3    4.24    6.46
 -10 -10  -3    8.15    2.57
  10  10  -3   -0.70    3.39
  10 -11  -3   -1.39    3.02
 -10 -11   3    4.21    2.30
 -10  11  -3    4.36    6.42
 -10 -11  -3    1.53    2.01
  10  11  -3    6.12    3.89
 -10  11   3    0.45    6.04
 -10  12  -3   -5.13    5.99
  10  12   3    3.84    3.75
 -10 -12  -3    0.74    2.19
  10  12  -3    3.83    3.88
 -10  12   3    3.89    6.66
  10  12  -3    0.20    2.82
  11   0   3   -3.03    3.16
  11   0  -3    0.58    3.78
  11   0  -3    4.51    3.11
  11   0  -3    2.91    2.89
  11   0   3    1.16    2.85
  11  -1  -3   19.14    5.58
  11  -1  -3   22.31    4.46
  11   1   3    9.12    3.89
  11   1   3   10.09    4.31
  11   1   3   10.38    3.20
  11  -1  -3   10.81    3.91
  11  -1   3   14.51    4.81
  11   1  -3   17.61    5.11
  11  -1   3   14.29    3.84
  11   1  -3    9.08    3.81
  11   1  -3   13.94    3.73
  11  -2  -3    2.72    3.58
  11  -2  -3    4.69    2.78
  11   2   3    3.43    2.92
  11  -2  -3   14.57    5.80
  11  -2  -3    6.86    3.33
 -11   2  -3    4.47    1.54
  11   2   3    0.38    3.55
  11   2   3    4.36    2.69
 -11   2  -3    6.16    1.64
  11   2  -3   -1.08    3.66
  11   2  -3    1.22    2.57
  11   2  -3    5.59    2.93
  11   2  -3    7.83    3.45
 -11   2   3    3.53    1.65
  11  -2   3    3.60    3.30
  11  -2   3    2.36    2.60
  11  -2   3    5.62    4.62
  11  -2   3    9.81    3.16
  11   3   3    2.35    2.17
  11  -3  -3   -1.32    4.75
  11  -3  -3    0.64    2.37
  11  -3  -3    5.05    3.77
  11   3   3    5.05    3.38
  11   3   3    2.61    3.29
  11   3  -3   -0.62    2.43
  11   3  -3    2.80    2.63
  11  -3   3   -2.09    2.35
  11  -3   3   -0.64    3.89
  11   3  -3   -2.56    2.16
  11  -3   3    2.06    3.49
  11  -3   3   -0.18    2.31
  11   3  -3    2.80    3.77
  11  -4  -3   11.80    3.52
  11  -4  -3   15.33    6.39
  11   4   3    8.42    3.28
  11   4   3    7.69    3.68
  11   4   3    8.27    2.52
  11  -4  -3    3.63    4.26
  11   4  -3   14.32    4.17
  11  -4   3    7.38    3.67
  11   4  -3   10.29    2.86
  11  -4   3   13.68    3.50
  11   4  -3    8.51    3.54
  11   4  -3   12.19    3.02
  11  -4   3   15.65    6.03
  11  -4   3    8.63    3.27
  11   5   3   -1.33    1.80
  11   5   3   -0.66    2.45
  11  -5  -3    3.44    2.95
  11  -5  -3    7.85    4.98
  11  -5  -3   -6.04    5.60
  11   5   3    2.28    2.87
  11  -5   3    7.01    2.91
  11   5  -3    7.08    3.17
  11   5  -3   -2.90    2.10
  11   5  -3    1.39    2.14
  11  -5   3   -4.43    4.57
  11   5  -3    1.02    2.65
  11  -5   3    4.14    3.09
 -11   5   3   -1.31    4.37
  11  -5   3    2.07    3.47
  11  -6  -3   -2.39    5.86
  11  -6  -3    5.87    4.75
  11   6   3    6.62    2.65
  11   6   3    7.48    3.94
 -11   6  -3   11.20    5.59
  11   6  -3    9.66    3.33
  11  -6   3   -4.85    3.31
  11  -6   3    6.97    3.13
 -11   6   3   14.98    5.92
  11  -6   3    3.32    5.33
  11   6  -3    5.62    2.11
  11   6  -3    7.55    3.78
  11  -6   3    5.32    3.45
  11  -7  -3    0.13    3.03
  11   7   3   -1.81    3.22
  11  -7  -3    7.21    5.12
 -11   7  -3   -5.40    4.42
  11  -7  -3   -3.50    5.53
 -11   7   3    2.31    5.51
  11   7  -3    0.47    2.75
  11  -7   3   -2.72    3.49
  11   7  -3    1.56    3.05
  11  -7   3    0.93    3.26
  11  -7   3   -8.29    4.81
 -11   8  -3    4.22    5.74
 -11  -8   3    1.63    1.82
  11   8   3   -1.72    3.24
  11  -8  -3    3.33    6.32
  11  -8  -3    4.67    3.37
  11  -8   3    4.75    6.87
  11   8  -3    4.55    2.56
 -11   8   3    0.71    5.14
  11   9   3    4.82    3.67
 -11   9  -3    5.83    5.96
 -11  -9   3    8.96    2.56
  11  -9  -3    5.36    3.68
  11  -9  -3    7.95    7.12
  11  -9   3   16.75    7.94
 -11   9   3   12.39    7.33
  11   9  -3    7.82    3.93
  11   9  -3    9.11    2.82
  11  10   3    1.77    3.67
 -11 -10   3   -1.04    1.97
  11 -10  -3    0.62    3.17
 -11  10  -3   -1.17    5.69
 -11  10   3  -10.71    5.39
  11 -11  -3   -4.12    2.98
 -11  11  -3   -1.91    6.27
  11  11   3   -2.06    3.46
 -11 -11   3   -0.71    2.01
  11  11  -3    2.75    3.57
 -11  11   3   -2.68    6.53
  11  12   3    2.07    4.52
 -11 -12  -3    0.17    2.06
  11  12  -3   -0.04    2.73
  12   0   3    3.06    4.32
  12   0  -3   -0.61    4.28
  12   0  -3   -4.33    2.58
  12   0  -3    1.49    3.39
  12   0   3   -2.06    2.57
  12   1   3   55.99    7.62
  12   1   3   53.43    7.82
  12  -1  -3   55.44    8.67
  12  -1  -3   74.40    7.96
  12  -1  -3   69.07    7.48
  12  -1   3   57.97    7.34
  12  -1   3   59.84    7.43
  12   1  -3   68.03    7.35
  12  -1   3   72.32    8.72
  12   1  -3   75.96    8.71
  12   1  -3   64.36    7.59
  12  -2  -3    7.32    4.25
  12   2   3    0.76    3.37
  12   2   3    8.31    4.26
  12  -2  -3    3.58    4.90
  12  -2  -3   11.42    3.62
  12  -2   3    3.47    3.06
  12   2  -3    6.27    3.31
  12  -2   3   11.72    4.90
  12   2  -3   10.23    4.57
  12   2  -3    4.44    3.43
  12  -3  -3    0.33    4.03
  12  -3  -3   -9.60    4.44
  12   3   3   -2.61    3.38
  12   3   3   -0.47    3.20
 -12   3  -3   -2.46    1.59
  12  -3  -3   -0.30    2.43
  12   3  -3    0.35    3.76
  12  -3   3   -2.74    2.55
  12  -3   3   -1.82    3.23
  12  -3   3    3.07    4.54
  12   3  -3    2.25    3.08
  12   3  -3    3.00    2.85
  12  -3   3   -1.61    2.46
  12   4   3    4.57    3.26
  12  -4  -3    1.89    2.88
  12  -4  -3   10.45    6.05
  12   4   3   11.36    4.40
  12  -4  -3    0.87    4.01
  12   4  -3    2.00    3.03
  12   4  -3    1.70    2.56
  12  -4   3    3.18    4.97
  12   4  -3   -0.01    3.77
  12  -4   3    0.55    2.83
  12  -4   3    1.84    4.00
  12  -4   3   -2.42    2.45
  12   5   3   28.64    3.69
  12   5   3   26.71    5.72
  12  -5  -3   31.38    6.69
  12   5   3   21.40    4.34
  12  -5  -3   26.60    7.72
  12  -5  -3   29.56    5.23
  12   5  -3   25.38    5.53
  12   5  -3   33.77    4.21
  12  -5   3   31.98    4.92
  12   5  -3   28.76    5.15
  12  -5   3   32.58    5.36
  12  -5   3   47.94    8.70
  12  -5   3   20.91    5.58
  12   6   3    2.14    1.98
  12   6   3   -0.70    2.39
  12  -6  -3   -1.12    2.99
  12  -6  -3   -4.23    5.46
  12   6   3   -1.56    3.29
  12  -6  -3    8.29    5.13
  12   6  -3    0.18    2.99
  12  -6   3    0.04    2.74
  12  -6   3   -0.63    3.72
  12   6  -3    7.18    3.58
  12   6  -3   -1.61    2.02
  12  -6   3   -1.86    5.32
  12   7   3   60.73    5.78
  12  -7  -3   50.49    6.89
  12  -7  -3   65.67   11.06
  12  -7  -3   44.27    8.79
  12   7   3   49.72    8.03
  12  -7   3   69.38   10.46
  12  -7   3   72.28    9.18
  12  -7   3   71.46    7.65
  12   7  -3   63.30    8.11
  12   7  -3   49.44    5.10
  12   7  -3   65.04    6.49
  12  -8  -3   19.89    8.14
  12  -8  -3   13.41    4.26
  12   8   3   11.06    4.80
  12  -8   3   12.59    4.24
  12  -8   3   15.17    7.85
  12   8  -3   25.22    5.47
  12   9   3   -0.36    3.75
  12  -9  -3   -6.71    6.31
  12   9  -3    0.78    3.80
  12  -9   3    1.89    6.37
  12   9  -3   -2.29    2.70
  12  10   3   -1.90    3.40
 -12 -10   3    4.35    2.70
  12 -10  -3    2.44    3.70
  12  10  -3    4.22    4.06
  12  10  -3    8.22    2.91
 -12 -11   3    3.09    2.60
  12  11   3    8.80    4.62
  12  11  -3    6.95    4.54
  13   0  -3    3.52    2.99
  13   0   3   -0.13    4.03
  13   0   3   -4.26    2.70
  13  -1  -3   20.84    4.93
  13  -1  -3   24.98    6.77
  13   1   3   23.67    5.38
  13   1   3   22.11    5.65
  13  -1  -3   17.66    5.02
  13   1  -3   22.60    6.17
  13   1  -3   10.00    4.24
  13  -1   3   11.48    5.11
  13  -1   3   14.35    4.62
  13  -1   3   19.88    4.81
  13   1  -3   22.16    4.99
  13   2   3    4.30    3.82
  13  -2  -3    4.97    3.36
  13   2   3   -1.21    4.10
  13  -2  -3   15.94    6.36
  13  -2  -3   -0.16    3.69
  13   2  -3    3.82    3.37
  13  -2   3    6.14    5.37
  13   2  -3    6.80    4.68
  13  -2   3   -0.41    3.33
  13   2  -3   -4.10    2.99
  13  -2   3   -3.99    2.79
  13   3   3   -2.03    3.66
  13  -3  -3   -4.95    5.47
  13  -3  -3    7.34    4.83
  13   3   3   -0.05    3.26
  13   3  -3    2.61    4.15
  13  -3   3   -5.38    2.91
  13  -3   3    0.30    2.98
  13   3  -3   -4.99    2.55
  13   3  -3    2.38    3.27
  13  -3   3   -3.19    4.20
  13  -4  -3    3.38    4.36
  13  -4  -3   -3.47    2.83
  13   4   3    2.53    3.72
  13   4   3    0.50    3.63
  13  -4  -3   17.02    6.77
  13   4  -3    0.99    2.92
  13   4  -3    0.69    4.25
  13  -4   3    8.40    4.23
  13  -4   3   -0.61    2.70
  13  -4   3   -5.33    4.72
  13   4  -3   -0.67    2.77
  13  -5  -3    1.27    6.21
  13  -5  -3    4.85    4.85
  13   5   3   -1.78    3.18
  13  -5  -3    4.72    3.53
  13  -5   3    3.09    4.71
  13  -5   3   -0.80    2.96
  13  -5   3    3.31    3.21
  13  -5   3    4.52    5.75
  13   5  -3    0.84    3.96
  13   5  -3    1.10    2.63
  13  -6  -3    0.54    6.34
  13   6   3    4.82    3.13
  13   6   3    5.89    4.39
  13  -6  -3    3.82    3.54
  13  -6  -3   11.55    5.72
  13   6  -3    3.44    2.70
  13   6  -3    2.13    3.43
  13   6  -3    7.44    3.85
  13  -6   3   -1.68    5.71
  13  -6   3    2.36    3.43
  13  -6   3    1.30    4.23
  13  -6   3    3.87    3.09
  13  -7  -3    3.21    7.05
  13   7   3    0.04    4.03
  13  -7  -3    0.15    5.13
  13  -7  -3    2.47    3.49
  13   7   3    3.86    3.08
  13   7  -3    4.51    2.61
  13   7  -3   -0.85    3.30
  13  -7   3    5.17    3.90
  13   7  -3    1.14    3.52
  13  -7   3   -3.69    4.30
  13  -7   3   -4.14    5.33
  13  -8  -3   -0.09    3.45
  13   8   3   -2.25    2.47
  13   8   3    3.16    4.08
  13   8  -3    5.16    3.94
  13   8  -3    0.63    3.29
  13   8  -3    2.22    2.15
  13  -8   3   -2.92    2.98
  13  -8   3   -1.90    5.73
  13   9   3    6.51    4.57
  13  -9  -3   -3.13    6.99
  13  -9  -3    5.16    4.32
  13  -9   3    5.20    7.24
  13   9  -3    3.48    3.92
  13   9  -3    7.88    3.51
  13  10   3    0.94    4.20
  13  10  -3   -3.10    2.90
  13  10  -3   -0.33    3.96
  14   0  -3   -0.93    4.88
  14   0   3   -8.16    2.62
  14   0  -3    2.02    3.59
  14   0   3    2.65    3.83
  14   0   3    0.73    4.13
  14   0  -3   -6.57    3.16
  14   1   3   21.38    5.45
  14  -1  -3   25.91    5.98
  14  -1  -3   23.23    5.28
  14   1   3   21.88    6.11
  14  -1  -3   20.59    6.69
  14   1  -3   16.56    5.15
  14   1  -3   15.40    6.30
  14  -1   3   21.58    5.45
  14  -1   3   21.39    5.77
  14  -1   3   17.11    6.15
  14   1  -3   31.29    6.13
  14  -2  -3    3.21    5.53
  14  -2  -3   -0.35    4.27
  14  -2  -3   -0.78    2.99
  14   2   3    5.47    4.05
  14   2   3    1.29    4.33
  14   2  -3   -3.63    4.24
  14  -2   3   -7.33    3.16
  14   2  -3    0.46    3.39
  14  -2   3    0.40    4.81
  14   2  -3    3.67    3.78
  14  -2   3    3.03    3.53
  14  -3  -3   -0.54    4.45
  14  -3  -3    1.71    5.93
  14   3   3    4.69    4.66
  14   3   3    0.77    3.87
  14  -3   3    1.33    4.12
  14  -3   3   -2.10    4.63
  14   3  -3    1.13    3.56
  14   3  -3   -2.44    4.56
  14   3  -3   -5.87    2.69
  14  -3   3   -1.28    2.88
  14   4   3    6.07    4.41
  14   4   3   -3.43    3.31
  14  -4  -3   14.06    6.73
  14  -4  -3    4.55    5.20
  14   4  -3    4.63    4.67
  14  -4   3    1.95    4.45
  14  -4   3   -0.70    5.62
  14   4  -3   -5.04    2.94
  14  -4   3    1.55    3.27
  14   4  -3   -1.89    3.04
  14   5   3   19.08    5.90
  14  -5  -3   12.77    7.26
  14   5   3   33.50    5.57
  14  -5  -3   26.44    6.91
  14  -5   3   17.21    7.22
  14   5  -3   18.47    4.31
  14   5  -3   29.77    5.75
  14   5  -3   18.01    5.54
  14  -5   3   11.29    4.51
  14  -5   3   12.18    5.51
  14  -6  -3    7.33    5.66
  14   6   3    6.18    3.92
  14  -6  -3    0.89    3.54
  14   6   3   10.36    4.48
  14  -6  -3   -0.50    6.24
  14   6  -3    7.02    3.22
  14  -6   3    6.66    4.07
  14  -6   3    2.18    6.12
  14  -6   3   -0.48    4.38
  14   6  -3    2.42    4.14
  14  -6   3    3.67    3.41
  14   7   3    7.81    3.68
  14  -7  -3   11.14    8.51
  14  -7  -3   15.99    4.87
  14  -7   3    8.71    5.88
  14   7  -3    4.45    4.01
  14   7  -3    9.14    4.50
  14  -7   3    8.76    4.29
  14   7  -3   12.76    3.50
  14  -7   3    0.01    6.62
  14   8   3    5.80    3.40
  14   8   3    5.45    4.59
  14  -8  -3    3.28    4.07
  14  -8  -3    1.77    7.16
  14   8  -3   15.25    3.32
  14  -8   3   -5.93    6.39
  14   8  -3    5.60    4.05
  14   8  -3    0.72    3.84
  14  -9  -3   20.28    9.08
  14   9   3    2.38    3.20
  14   9   3    0.39    4.30
  14  -9  -3    2.60    3.85
  14   9  -3    2.61    4.05
  14   9  -3    3.97    3.66
  14   9  -3    2.57    2.52
  15   0  -3    1.11    3.64
  15   0  -3   -3.57    3.82
  15   0   3    1.56    3.96
  15   0   3    1.98    4.85
  15   0  -3   -1.52    5.36
  15   1   3    0.48    3.74
  15   1   3    8.44    5.52
  15  -1  -3   -0.35    3.16
  15   1   3   -5.34    3.15
  15  -1  -3   -0.11    5.39
  15  -1  -3    4.12    4.42
  15  -1   3   -2.54    3.19
  15   1  -3    1.83    3.68
  15  -1   3    2.77    4.07
  15  -1   3    0.58    5.25
  15   1  -3    1.77    3.84
  15   1  -3   -3.96    5.09
  15   2   3   -3.76    4.35
  15  -2  -3    4.37    6.27
  15   2   3    9.86    4.90
  15  -2  -3    0.83    4.65
  15  -2  -3    2.74    3.58
  15   2  -3    4.32    5.49
  15   2  -3   -1.98    3.81
  15  -2   3    9.22    6.26
  15   2  -3    8.58    4.62
  15  -2   3   -1.29    3.73
  15  -2   3    2.76    4.12
  15  -3  -3    4.38    4.50
  15   3   3    4.31    4.72
  15   3   3   -2.11    3.80
  15  -3  -3    3.00    6.51
  15  -3   3    1.79    3.76
  15  -3   3    3.55    5.56
  15   3  -3    7.23    4.28
  15  -3   3   -0.40    4.04
  15   3  -3    0.90    3.49
  15   3  -3    7.76    5.58
  15  -4  -3    9.70    5.92
  15  -4  -3   19.02    7.84
  15   4   3   11.18    5.05
  15   4   3   13.51    5.68
  15  -4   3   13.56    7.52
  15  -4   3   15.86    6.04
  15   4  -3   14.65    4.79
  15   4  -3   20.90    5.51
  15   4  -3   20.38    6.04
  15  -4   3   19.57    5.06
  15  -5  -3    0.24    4.91
  15   5   3    2.24    3.74
 -15   5  -3   -1.42    2.35
  15  -5  -3    6.83    7.21
  15   5   3   -2.52    3.98
  15   5  -3    1.14    4.41
  15  -5   3   -1.88    4.48
  15   5  -3   -0.18    3.39
  15  -5   3   11.57    7.16
  15  -5   3    1.06    3.34
  15   5  -3    0.98    3.86
  15   6   3    6.65    5.05
  15   6   3   -0.02    4.23
  15  -6  -3   -2.59    7.21
  15  -6  -3    9.41    6.15
  15   6  -3   -6.20    3.36
  15   6  -3    1.51    3.48
  15  -6   3   -2.47    4.81
  15   6  -3    4.74    4.91
  15  -6   3    5.22    7.12
  15   7   3    5.89    4.82
  15  -7  -3   -2.01    3.54
  15   7   3   -0.08    4.03
  15  -7  -3   -4.66    6.85
  15  -7   3   -4.71    3.35
  15   7  -3   -0.69    3.99
  15   7  -3   -2.50    4.24
  15   7  -3    1.30    3.05
  15  -7   3   12.60    8.15
  16   0   3   -1.52    5.08
  16   0   3   -2.51    3.37
  16   0  -3   -0.98    4.45
  16   0  -3   -4.09    5.53
  16   0   3   -3.97    4.27
  16   1   3   12.68    4.80
  16   1   3   20.75    6.49
  16  -1  -3   -2.52    5.55
  16  -1  -3   10.69    4.93
  16  -1  -3    8.54    5.42
  16   1   3   22.30    5.82
  16  -1   3   -1.36    6.22
  16   1  -3   -1.32    3.40
  16  -1   3   12.56    5.17
  16  -1   3   12.53    5.01
  16   1  -3    1.32    5.76
  16   1  -3    7.56    5.35
  16   2   3   -1.20    5.11
  16  -2  -3    1.66    5.04
  16   2   3   -1.79    3.55
  16   2   3   -0.69    3.28
  16  -2  -3    6.39    6.97
  16  -2   3   12.51    6.55
  16   2  -3    4.32    4.21
  16   2  -3   -1.54    4.04
  16  -2   3   -3.32    3.23
  16  -2   3   -1.59    4.29
  16   2  -3    3.29    5.65
  16  -3  -3   10.22    5.96
  16  -3  -3   -4.47    5.51
  16   3   3   -1.65    4.75
  16   3   3    0.89    4.03
  16  -3   3   -1.97    4.95
  16   3  -3   -0.01    5.06
  16  -3   3   -1.43    5.67
  16   3  -3   -1.99    3.78
  16  -3   3   -1.83    3.55
  16   3  -3   -0.29    4.09
  16   4   3   -3.85    4.51
  16   4   3    3.85    4.59
  16  -4  -3   -1.98    5.18
  16  -4  -3   14.21    8.07
  16  -4   3   -3.46    4.14
  16   4  -3    2.24    4.30
  16   4  -3    2.55    3.75
  16  -4   3    1.27    6.18
  16  -4   3   -5.57    3.35
  16   4  -3    2.88    5.26
  16  -5  -3    7.15    6.04
 -16   5  -3   11.56    2.84
  16  -5  -3   15.11    8.97
  16   5   3   13.98    5.46
  16  -5   3   14.36    4.88
  16   5  -3   14.46    5.72
  16  -5   3    4.63    6.90
  16  -5   3   11.53    6.08
  16   5  -3   14.46    4.94
  16   5  -3   18.46    5.94
  16   6   3    2.07    4.73
  16  -6  -3    1.19    7.37
  16   6   3   -0.17    4.31
  16  -6  -3   -3.60    5.68
  16  -6   3    1.54    5.38
  16  -6   3   -4.99    6.08
  16   6  -3    0.25    4.61
  16   6  -3    1.26    3.83
  17   0   3    2.08    4.34
  17   0   3    3.43    6.30
  17   0  -3   -6.88    6.05
  17   0  -3    1.25    4.29
  17   0  -3    5.30    4.80
  17   0   3   -1.12    4.24
  17  -1  -3   -3.85    4.21
  17   1   3   -1.44    4.06
  17  -1  -3    0.01    4.27
  17   1   3    5.56    5.69
  17   1   3    7.92    4.91
  17  -1  -3    5.07    7.25
  17   1  -3    8.93    6.54
  17   1  -3   11.05    5.23
  17   1  -3    3.00    4.80
  17  -1   3    2.64    4.87
  17  -1   3    5.14    4.71
  17  -1   3    2.12    6.55
  17   2   3    4.79    4.55
  17  -2  -3   -1.46    6.51
  17  -2  -3    2.69    5.68
  17   2   3    2.10    4.58
  17  -2   3    7.46    6.92
  17   2  -3    1.67    4.19
  17   2  -3    0.31    4.46
  17   2  -3    5.30    6.23
  17  -2   3    6.24    5.16
  17  -2   3   -1.05    3.83
  17   3   3   -5.04    5.27
  17  -3  -3    6.63    7.39
  17   3   3    0.57    4.19
  17   3   3    3.81    4.22
  17  -3  -3   10.31    5.98
  17  -3   3   16.51    7.95
  17  -3   3    6.72    5.83
  17   3  -3   -2.46    5.56
  17  -3   3    1.06    4.35
  17   3  -3   -2.61    4.26
  17   3  -3    0.62    4.32
   0   0  -4  120.70    8.53
   0   0  -4  119.62    8.90
   0   0   4  125.75    9.09
   0   0  -4  130.82    9.62
   0   1  -4    0.44    1.72
   0   1   4    0.83    2.10
   0   1   4    0.95    1.78
   0   1   4   -2.31    2.18
   0  -1   4    2.15    2.23
   0  -1  -4    0.28    1.36
   0   1  -4    0.92    1.47
   0  -1  -4    1.72    2.50
   0   1  -4   -0.35    2.71
   0   2  -4   52.51    5.54
   0   2   4   52.81    3.51
   0   2  -4   52.02    4.87
   0   2   4   50.23    4.75
   0  -2  -4   68.19    5.79
   0   2   4   57.69    5.40
   0  -2  -4   44.27    4.25
   0  -2  -4   57.61    3.51
   0   2   4   61.60    5.17
   0  -2  -4   58.26    4.84
   0  -2   4   55.67    5.16
   0  -3  -4   -0.17    2.30
   0  -3   4    0.28    0.77
   0   3  -4   -0.38    1.72
   0   3   4    5.33    2.73
   0   3   4    1.08    1.91
   0  -3  -4   -0.80    0.99
   0  -3  -4    1.99    1.57
   0   3  -4    2.41    2.28
   0  -3  -4    0.86    0.60
   0   3   4    1.66    1.78
   0  -3   4   -0.01    0.80
   0  -3   4   -1.51    2.14
   0   4  -4    4.75    2.64
   0  -4   4    5.01    1.20
   0  -4  -4    4.36    2.74
   0   4   4    5.99    2.14
   0   4   4    8.36    2.81
   0  -4  -4    4.21    0.90
   0  -4  -4    5.35    1.83
   0   4  -4    7.29    2.06
   0   4   4    5.33    2.22
   0  -4  -4    5.66    1.13
   0  -4   4    4.80    2.41
   0  -4   4    5.84    1.81
   0   5  -4   -1.12    2.54
   0   5   4    0.99    2.29
   0   5  -4   -1.15    1.90
   0  -5   4   -0.56    0.95
   0  -5   4   -3.25    2.34
   0   5   4    1.03    2.00
   0   5   4    0.18    2.56
   0  -5   4   -1.49    1.82
   0  -5  -4   -1.47    2.01
   0  -5  -4    0.18    0.70
   0  -6   4   23.35    2.70
   0   6   4   28.68    3.73
   0   6  -4   27.94    3.66
   0   6  -4   30.49    4.49
   0  -6  -4   31.02    2.59
   0   6   4   25.26    4.25
   0   7   4   -1.51    2.78
   0  -7   4    1.48    1.18
   0   7  -4    0.14    1.94
   0   7  -4   -1.74    2.58
   0   7   4   -1.88    2.73
   0   7   4    0.12    1.90
   0  -7  -4   -1.40    0.75
   0   8   4   16.18    3.57
   0  -8  -4   16.08    2.12
   0   8   4   17.44    3.93
   0   8  -4   17.49    4.14
   0   8   4   18.06    3.37
   0  -8   4   14.31    2.32
   0   8  -4   20.58    3.37
   0   9  -4   -2.31    3.09
   0   9   4   -1.24    2.15
   0   9  -4    0.76    2.26
   0   9   4    0.45    3.12
   0  -9  -4   -1.41    0.86
   0   9  -4   -0.39    2.77
   0  -9   4   -0.58    1.15
   0   9   4   -2.25    2.91
   0 -10   4   12.19    2.53
   0  10   4    3.77    3.94
   0  10   4   14.08    3.56
   0  10  -4   10.75    4.31
   0 -10  -4   10.61    1.99
   0  10  -4    9.82    3.45
   0  11  -4   -2.22    2.77
   0  11  -4    2.68    4.13
   0 -11  -4   -0.46    1.22
   0  11   4    2.23    4.04
   0 -11   4   -1.83    1.44
   0  11   4   -3.11    2.50
   0  12   4   -0.07    3.86
   0 -12   4    3.28    2.05
   0  12  -4    8.81    5.04
   0  12   4    4.46    3.28
   0  12  -4    4.68    3.62
   0 -12  -4    1.81    1.55
   0 -13  -4    1.15    1.57
   0  13  -4   -1.47    2.94
   0  13   4   -4.51    3.03
   0  13   4    8.94    4.98
   0 -13   4    2.18    2.00
   0 -14  -4   -2.00    1.34
   0  14   4   -1.25    4.49
   0  14  -4   -4.19    3.53
   0  14  -4   -6.51    4.59
   0  14   4   -0.94    3.44
   0 -14   4   -0.93    1.87
   0 -15  -4   -0.43    1.81
   0  15  -4    6.47    5.77
   0  15   4    0.85    3.97
   0  15   4    2.21    5.32
   0 -15   4   -0.51    1.87
   0  15  -4    7.49    4.36
  -1   0   4   -0.19    0.39
   1   0  -4   -5.22    2.63
  -1   0  -4    0.93    1.61
   1   0   4    3.91    2.48
  -1   0  -4    0.26    1.42
  -1   0   4    1.24    2.47
  -1   0  -4   -0.71    2.18
   1   0  -4    0.55    1.87
   1   0   4   -0.56    1.93
   1   0  -4   -0.46    1.96
   1   0  -4    3.72    1.65
   1   0   4    0.98    2.59
   1   0  -4    0.68    0.45
   1  -1  -4    4.69    1.66
  -1   1  -4    4.67    1.89
   1   1   4    0.60    1.77
   1   1   4    2.64    2.12
  -1   1  -4    5.11    1.64
   1  -1  -4    6.90    2.93
  -1  -1   4    2.29    0.65
  -1   1  -4    0.99    2.38
   1   1   4    3.63    2.52
   1  -1  -4    1.51    2.18
  -1  -1   4   -0.39    2.32
  -1   1   4    0.47    2.26
  -1  -1  -4    0.54    1.69
   1   1  -4    1.66    2.68
   1   1  -4   -1.24    1.24
  -1   1   4    1.25    2.57
   1  -1   4    7.15    2.57
  -1  -1  -4    5.60    2.50
   1   1  -4    1.23    2.06
  -1   1   4    1.60    1.85
  -1  -1  -4   -0.90    1.19
   1   2   4   82.57    7.24
   1  -2  -4   79.95    7.51
   1   2   4   92.39    6.64
  -1   2  -4   73.30    7.31
  -1  -2   4   79.03    6.96
   1  -2  -4   86.06    6.34
   1  -2  -4   97.27    7.04
  -1   2  -4   84.64    6.80
  -1  -2   4   82.06    5.64
   1   2   4   87.14    6.59
  -1   2   4   91.17    7.08
  -1   2   4   77.28    6.71
  -1  -2  -4   90.33    5.49
   1  -2   4  106.76    7.49
  -1   2   4   81.72    7.36
   1   2  -4   80.48    7.39
  -1  -2  -4   84.39    7.06
  -1  -2  -4   85.45    5.89
   1   2  -4   85.30    6.71
  -1  -2  -4   89.49    6.36
   1  -3  -4    2.35    1.97
  -1   3  -4   -0.30    1.72
   1  -3  -4    1.18    2.52
   1   3   4    0.49    1.60
   1  -3  -4    0.31    0.61
  -1  -3   4    2.01    0.95
  -1  -3   4    0.28    1.92
  -1  -3   4    1.43    1.13
   1  -3  -4    1.31    1.23
   1   3   4    3.96    1.77
  -1   3  -4   -0.96    2.41
   1   3   4    2.57    2.19
  -1   3   4   -1.69    1.77
  -1   3   4    0.80    2.64
  -1  -3  -4    3.61    1.39
  -1   3   4   -0.04    2.21
   1   3  -4    2.84    1.79
   1  -3   4   -0.65    2.15
  -1  -3  -4    1.32    0.70
   1   3  -4    2.03    2.37
   1  -4  -4    4.44    3.06
   1  -4  -4    8.07    1.09
   1   4   4    5.46    2.04
   1   4   4   12.51    2.70
  -1   4  -4    3.95    2.11
   1   4   4    7.78    2.10
  -1  -4   4   10.29    1.49
  -1  -4   4    7.85    1.40
   1  -4  -4    6.89    1.55
  -1   4  -4    4.17    2.69
  -1  -4   4    6.49    1.65
   1  -4   4    3.11    2.00
  -1   4   4   12.10    2.58
   1   4  -4    7.27    2.06
   1   4  -4    8.09    2.67
  -1  -4  -4    8.82    1.18
   1  -4   4    6.99    2.70
  -1   4   4    3.59    2.86
   1  -5  -4    6.27    1.12
  -1  -5   4    5.92    1.39
  -1   5  -4    5.16    2.19
   1   5   4    5.50    2.69
  -1   5  -4    3.21    3.07
   1   5   4   -1.24    1.77
   1   5   4    5.95    2.21
   1  -5  -4   18.34    4.73
   1  -5  -4    7.17    1.69
   1  -5  -4    6.70    3.03
   1  -5   4    5.62    2.93
   1   5  -4    8.66    2.84
   1   5  -4    6.71    1.35
  -1   5   4    7.29    3.06
   1   5  -4    9.84    2.17
  -1   5   4    5.27    2.53
   1  -5   4    4.08    2.03
  -1  -5  -4    6.02    1.19
  -1   5   4   12.62    3.00
   1  -6  -4   21.82    4.31
   1   6   4   17.88    2.96
   1  -6  -4   19.14    2.08
   1   6   4   20.77    3.67
   1   6   4   21.05    3.96
  -1  -6   4   18.98    2.40
  -1   6  -4   22.60    4.35
  -1   6  -4   21.68    3.46
   1  -6  -4   21.90    3.34
   1  -6   4   21.72    2.47
   1  -6   4   18.64    3.93
  -1   6   4   21.32    3.41
   1  -6   4   23.73    3.28
   1   6  -4   25.99    2.31
  -1  -6  -4   25.66    2.33
   1   6  -4   21.38    3.94
   1   6  -4   18.97    3.01
  -1   6   4   17.41    4.35
  -1   6   4   25.37    4.27
  -1   7  -4  116.57    9.84
   1   7   4  122.91    9.45
   1   7   4  138.06    9.93
   1  -7  -4  116.36    8.36
  -1   7  -4  120.92   10.78
  -1  -7   4  132.93    8.78
   1   7   4  121.94   10.16
   1  -7   4  129.14    8.79
   1   7  -4  134.40    8.49
   1   7  -4  122.43   10.26
  -1   7   4  130.64   10.67
   1   7  -4  108.86    9.31
  -1   7   4  112.79   10.61
  -1   7   4  119.23    9.81
   1  -7   4  125.96   10.44
  -1  -7  -4  128.77    8.48
  -1   8  -4    0.51    3.08
   1  -8  -4    3.33    1.33
  -1   8  -4    1.38    2.31
   1   8   4   -0.35    2.16
  -1  -8   4   -1.02    1.07
   1   8   4    0.18    2.63
   1   8   4    4.91    2.96
  -1   8   4    6.34    3.41
   1   8  -4   -1.29    1.19
  -1   8   4   -0.23    2.28
  -1  -8  -4    0.80    1.12
  -1   8   4   -4.08    2.57
   1   8  -4   -0.39    1.93
   1  -8   4    1.97    1.41
   1   8  -4    4.90    3.24
   1   8  -4   -1.16    2.37
   1   9   4   11.25    3.20
  -1  -9   4   21.58    2.86
  -1   9  -4   16.22    3.71
   1   9   4   17.03    3.76
  -1   9  -4   25.58    5.21
   1  -9  -4   18.80    2.39
   1   9   4   16.63    4.08
   1   9  -4   21.70    4.47
  -1  -9  -4   17.06    2.40
  -1   9   4   21.69    3.97
   1   9  -4   18.54    2.29
  -1   9   4   13.37    4.42
  -1   9   4   27.29    4.49
   1   9  -4   11.50    3.69
   1  -9   4   24.04    2.92
   1   9  -4   13.67    3.12
   1 -10  -4   15.46    2.36
   1  10   4   19.47    4.38
  -1 -10   4   14.68    2.59
  -1  10  -4   16.27    5.12
  -1  10  -4   16.16    4.21
   1  10   4   12.96    3.31
   1  10  -4   16.31    3.70
   1 -10   4   15.99    2.63
  -1  10   4   16.81    4.86
   1  10  -4   12.46    2.16
   1  10  -4   14.11    4.33
  -1  10   4   13.85    3.81
  -1 -10  -4   17.65    2.49
   1 -11  -4    1.29    1.32
  -1  11  -4    0.61    4.19
   1  11   4    2.46    4.02
  -1 -11   4    0.26    1.61
  -1  11  -4    2.34    3.25
   1  11   4    3.11    2.98
  -1 -11  -4    1.20    1.46
   1 -11   4    1.53    1.67
   1  11  -4   -2.35    3.61
  -1  11   4    1.30    2.98
  -1  11   4   -0.27    3.69
   1  11  -4    4.98    3.07
  -1  12  -4    0.95    4.55
   1  12   4   -1.09    2.85
   1 -12  -4    0.68    1.41
  -1 -12   4    1.47    1.66
   1  12   4    2.23    3.85
  -1  12  -4    2.03    3.12
  -1  12   4   -4.11    2.70
  -1 -12  -4   -1.37    1.28
   1  12  -4   -1.73    2.97
   1  12  -4   -3.74    3.98
  -1  12   4   -4.11    3.88
   1 -12   4    2.51    1.90
  -1  13  -4    9.00    5.72
   1 -13  -4   11.74    2.46
  -1  13  -4   12.78    4.53
  -1 -13   4   11.54    2.83
   1  13   4    8.88    4.95
   1  13   4    6.75    3.83
   1  13  -4    6.99    5.56
  -1  13   4   18.27    5.89
   1 -13   4   12.56    2.97
  -1 -13  -4    7.20    2.30
   1  13  -4    0.30    3.54
  -1  13   4   11.95    4.53
  -1 -14   4    0.07    1.80
   1 -14  -4    2.15    1.81
  -1  14  -4   -1.96    5.04
  -1  14  -4   -2.36    3.41
   1  14   4    0.15    3.75
   1  14   4    3.07    4.89
  -1 -14  -4   -1.71    1.54
   1 -14   4    0.75    2.14
  -1  14   4    1.74    5.48
  -1  14   4    4.04    4.41
   1  14  -4   -0.75    4.73
   1  14  -4   -2.73    3.39
   1  15   4   12.33    5.24
  -1  15  -4   41.99    8.53
  -1 -15   4   31.73    4.52
   1  15   4   22.53    6.81
   1 -15  -4   19.96    3.44
  -1  15  -4   25.79    6.13
   1  15  -4   19.71    7.06
   1  15  -4   28.36    6.07
  -1 -15  -4   22.00    3.73
   1 -15   4   25.78    4.30
  -1  15   4    6.77    5.94
  -1  15   4   22.74    5.79
  -2   0   4  106.42    8.91
   2   0   4  119.31    8.42
   2   0  -4  108.19    9.32
  -2   0  -4  104.36    8.11
   2   0   4  107.01    8.91
  -2   0  -4  104.81    8.60
  -2   0  -4  121.97    7.84
  -2   0   4  108.50    6.97
   2   0  -4  107.42    7.87
   2   0  -4  104.54    8.36
   2   0  -4  121.99    7.00
   2  -1  -4   23.09    3.24
  -2   1  -4   21.88    2.67
   2  -1  -4   19.87    4.15
  -2   1  -4   32.34    3.16
   2   1   4   26.75    3.70
  -2   1  -4   28.28    3.66
  -2  -1   4   27.06    3.39
   2  -1  -4   22.21    2.76
   2   1   4   20.40    2.82
  -2  -1   4   25.31    1.93
  -2   1   4   25.78    3.65
   2  -1   4   33.11    3.32
   2   1  -4   23.09    3.87
   2  -1   4   19.92    3.46
  -2  -1  -4   22.06    2.15
   2   1  -4   22.72    3.06
  -2  -1  -4   21.00    2.44
  -2  -1  -4   26.62    3.16
  -2  -1  -4   23.39    2.27
  -2   1   4   19.01    3.04
   2   1  -4   27.58    2.67
  -2  -2   4    0.55    1.35
  -2  -2   4   -1.15    1.81
  -2  -2   4   -1.23    0.63
  -2   2  -4    0.28    1.79
   2   2   4    2.09    2.18
   2  -2  -4    1.43    2.17
   2   2   4   -0.30    1.46
   2   2   4    1.52    1.69
   2  -2  -4    1.00    1.47
  -2   2  -4   -0.27    2.50
   2  -2  -4   -4.33    2.56
   2   2  -4   -1.83    2.14
   2   2  -4   -0.03    1.77
  -2   2   4    0.36    2.01
  -2   2   4    2.66    2.59
   2  -2   4    0.59    2.31
  -2  -2  -4   -1.14    1.19
   2   3   4   57.41    4.70
  -2   3  -4   55.97    5.90
  -2  -3   4   58.23    4.18
   2   3   4   59.38    5.43
  -2  -3   4   58.05    4.39
   2   3   4   64.43    4.79
   2  -3  -4   66.37    6.52
  -2  -3   4   56.83    4.62
  -2   3  -4   53.21    5.30
   2  -3  -4   60.52    4.89
   2  -3  -4   60.85    5.49
  -2   3   4   61.50    5.47
   2  -3   4   79.07    6.58
   2   3  -4   54.72    4.52
  -2   3   4   53.57    6.04
   2   3  -4   49.62    4.95
   2   3  -4   57.97    5.51
  -2  -3  -4   57.07    4.02
   2   4   4   -3.33    1.94
  -2   4  -4   -0.91    1.88
  -2   4  -4    0.39    2.76
   2   4   4   -0.97    1.37
   2  -4  -4    2.42    3.05
  -2  -4   4    0.67    0.88
  -2  -4   4   -0.38    1.29
   2  -4  -4    1.28    2.13
   2   4   4   -1.25    2.30
   2  -4  -4    1.07    1.39
   2   4   4   -0.22    1.43
  -2   4   4   -0.51    2.55
  -2   4   4   -4.91    2.67
   2   4  -4   -0.05    1.71
  -2   4   4   -0.04    2.12
   2   4  -4   -0.40    1.23
   2   4  -4   -0.89    2.34
   2  -4   4    3.44    2.09
   2  -4   4   -0.74    2.71
  -2  -4  -4    0.11    0.72
   2  -5  -4    8.04    6.23
   2   5   4    7.03    1.80
   2   5   4   11.58    2.71
   2  -5  -4    4.77    2.04
   2  -5  -4    8.55    4.52
   2   5   4   11.34    2.83
  -2   5  -4    4.59    3.28
  -2  -5   4    3.01    1.17
   2   5   4    5.44    1.88
  -2   5  -4    2.31    2.52
  -2   5   4    8.55    2.60
   2   5  -4    1.66    1.82
  -2   5   4    3.94    2.89
   2   5  -4    4.41    2.58
   2   5  -4    2.82    1.57
  -2  -5  -4    5.78    1.17
   2  -5   4    7.45    2.60
   2  -5   4    2.66    3.25
  -2   5   4   10.15    3.54
   2  -6  -4   20.48    2.22
   2   6   4   24.74    3.02
  -2   6  -4   17.66    4.36
   2   6   4   32.50    4.04
   2   6   4   20.35    3.46
  -2   6  -4   24.55    3.80
   2  -6  -4   30.14    5.35
   2   6   4   22.86    2.90
  -2  -6   4   22.19    2.53
   2  -6  -4   23.60    2.81
   2  -6  -4   23.03    3.94
  -2   6   4   21.78    4.39
   2  -6   4   20.28    4.41
   2   6  -4   29.57    3.96
  -2   6   4   23.63    3.71
  -2   6   4   26.09    4.24
   2   6  -4   19.24    2.59
   2   6  -4   22.02    2.95
  -2  -6  -4   22.50    2.32
   2  -7  -4    5.52    3.54
   2  -7  -4    9.06    2.94
   2  -7  -4    9.01    1.89
  -2   7  -4    3.02    2.66
   2  -7  -4    9.06    1.57
  -2  -7   4   10.56    1.86
  -2   7  -4    3.32    3.71
   2   7   4    7.89    3.01
   2   7   4    7.55    2.49
   2   7   4    9.28    2.82
   2   7   4    5.05    2.02
   2   7  -4    9.13    2.27
   2   7  -4   10.94    1.96
  -2   7   4   10.85    3.83
   2  -7   4    3.51    3.39
   2   7  -4    6.93    2.45
  -2  -7  -4    7.67    1.54
   2  -7   4    8.07    2.65
   2   7  -4    9.18    2.93
  -2   7   4    9.17    3.06
  -2   7   4   11.76    3.45
  -2   8  -4    2.22    2.70
   2   8   4    2.75    2.16
   2   8   4    4.96    3.23
   2  -8  -4   -1.81    3.66
   2   8   4    2.41    2.37
   2  -8  -4    2.43    1.20
  -2   8  -4    4.02    3.83
   2   8   4    2.27    2.67
  -2  -8   4    1.94    1.26
   2   8  -4   -3.02    2.54
  -2   8   4    1.95    2.49
  -2   8   4    4.37    3.55
   2  -8   4    8.96    3.72
   2   8  -4    1.15    1.56
  -2   8   4    6.38    3.33
   2   8  -4   -0.07    2.01
   2  -8   4    1.03    1.24
   2   8  -4    3.84    2.42
  -2  -8  -4    0.86    1.17
   2  -8   4    1.65    2.53
  -2   9  -4    2.21    2.73
   2  -9  -4    1.59    1.11
   2   9   4   -0.60    2.61
   2   9   4    0.11    3.11
  -2   9  -4   -2.11    3.44
   2   9   4    0.65    2.25
  -2   9   4    2.07    2.57
   2   9  -4    2.33    2.88
   2   9  -4   -1.64    2.33
   2   9  -4   -0.83    1.50
  -2   9   4    0.99    3.61
   2   9  -4    3.62    2.33
  -2  -9  -4   -0.10    1.10
   2  -9   4   -0.82    1.35
   2  10   4    0.26    3.26
  -2  10  -4    0.70    3.00
   2  10   4    7.78    3.41
  -2 -10   4    0.05    1.36
   2 -10  -4   -0.70    1.10
   2  10   4    0.03    2.51
  -2  10  -4    1.43    4.07
  -2  10   4    5.23    4.13
   2 -10   4    0.90    1.41
   2  10  -4   -2.53    3.27
   2  10  -4    0.62    2.58
   2  10  -4    3.11    1.81
  -2  10   4    0.97    2.85
  -2 -10  -4    1.92    1.49
  -2  11  -4    0.31    3.23
  -2  11  -4   -3.36    4.21
  -2 -11   4   -1.59    1.36
   2  11   4    1.23    2.61
   2 -11  -4    0.45    1.23
   2  11   4   -2.61    3.40
  -2  11   4    1.43    3.21
  -2  11   4   -1.24    3.94
  -2 -11  -4    1.57    1.57
   2 -11   4   -0.37    1.40
   2  11  -4   -0.52    2.61
   2  11  -4    4.12    4.07
   2  12   4    9.96    4.32
  -2  12  -4    5.15    5.09
   2  12   4    7.62    3.34
  -2 -12   4    7.97    2.39
   2 -12  -4   10.34    2.26
  -2  12  -4    7.08    3.89
  -2 -12  -4    7.76    2.26
   2  12  -4   10.33    3.45
  -2  12   4    3.24    3.41
  -2  12   4   11.45    5.23
   2  12  -4    2.41    4.22
   2 -12   4    5.39    2.18
   2 -13  -4    2.45    1.60
   2  13   4   -0.61    3.03
  -2 -13   4   -1.47    1.48
   2  13   4   -3.56    3.74
  -2  13  -4    4.05    5.57
  -2  13  -4    4.19    3.79
  -2 -13  -4    0.90    1.71
   2  13  -4   -0.35    3.30
   2 -13   4    0.75    1.82
   2  13  -4    9.93    5.05
  -2  13   4    2.93    5.11
  -2  13   4   -1.42    3.43
  -2 -14   4    0.86    1.92
   2  14   4   -0.60    3.37
  -2  14  -4    6.80    4.29
   2 -14  -4    0.53    1.57
  -2 -14  -4   -0.04    1.72
   2 -14   4   -0.97    1.85
   2  14  -4    0.49    3.55
  -2  14   4   -3.97    3.22
  -2  14   4   11.08    5.80
  -2 -15   4    1.50    2.20
   2 -15  -4    3.99    2.14
   2  15   4   -5.04    4.50
   2  15   4   -2.79    3.56
  -2  15  -4   -2.65    4.18
  -2  15  -4   -5.72    5.27
  -2  15   4    6.77    6.00
   2  15  -4   -1.61    5.48
  -2  15   4   -3.75    3.55
   2  15  -4    1.15    3.87
   2 -15   4    2.63    2.35
  -2 -15  -4    1.64    2.10
  -3   0   4   99.14    7.87
   3   0  -4   96.36    6.84
  -3   0  -4   88.94    6.39
   3   0  -4   91.48    8.02
  -3   0   4   92.53    7.02
   3   0   4   82.63    7.69
   3   0  -4  102.35    7.40
   3   0   4   95.75    7.25
  -3   0  -4   88.45    6.57
  -3   0  -4   96.53    7.67
   3   0  -4   87.65    7.39
  -3  -1   4  107.38    8.42
   3  -1  -4  112.84    8.73
  -3   1  -4  126.53    9.17
   3  -1  -4  101.42    9.18
   3  -1  -4  111.45    7.95
  -3   1  -4  107.88    7.75
   3  -1  -4  129.35    8.65
  -3  -1   4  109.07    7.03
   3   1   4  112.46    8.67
   3   1   4   92.71    8.49
   3   1   4  114.06    8.11
  -3  -1   4  104.27    7.91
  -3  -1   4  108.14    8.47
  -3  -1  -4  114.04    7.18
   3  -1   4   93.86    8.77
  -3   1   4  105.66    9.02
   3  -1   4  125.83    8.50
  -3  -1  -4  113.34    7.77
  -3   1   4  114.35    8.36
   3   1  -4  108.46    7.64
   3   1  -4  108.96    8.93
  -3  -1  -4  101.74    7.08
   3   1  -4   98.92    8.25
  -3  -1  -4  106.49    8.32
   3   2   4   -1.53    2.06
   3   2   4    2.64    1.59
   3  -2  -4    1.45    1.66
   3   2   4    1.34    1.56
  -3  -2   4    1.00    0.78
  -3   2  -4    2.34    2.84
   3  -2  -4   -0.23    2.24
   3  -2  -4    3.30    3.10
  -3  -2   4    4.64    1.68
  -3   2  -4    2.38    1.97
   3   2  -4    2.93    1.95
  -3   2   4    2.27    1.96
   3   2  -4    0.03    1.27
   3   2  -4    2.99    2.57
  -3   2   4    0.30    2.50
   3   3   4  170.68   12.16
   3   3   4  182.03   12.15
  -3   3  -4  187.91   13.22
  -3  -3   4  176.46   11.55
   3   3   4  178.40   12.92
   3  -3  -4  186.42   14.19
   3  -3  -4  174.24   12.33
   3   3   4  183.46   12.87
   3  -3  -4  179.93   13.35
  -3  -3   4  180.26   12.35
  -3   3  -4  175.69   13.85
   3   3  -4  183.53   13.22
   3  -3   4  204.53   11.98
  -3   3   4  176.27   13.86
   3   3  -4  192.19   12.31
  -3  -3  -4  179.72   11.43
   3   3  -4  167.85   12.42
  -3   3   4  174.33   13.06
   3  -3   4  179.61   13.87
  -3  -4   4   57.30    5.39
   3  -4  -4   64.66    5.56
   3   4   4   67.86    5.01
   3   4   4   70.39    5.83
  -3   4  -4   67.96    6.28
   3  -4  -4   75.31    6.72
   3   4   4   67.93    5.81
  -3   4  -4   57.86    6.86
  -3  -4   4   59.20    4.82
   3   4   4   71.64    5.00
   3  -4  -4   67.87    7.47
   3   4  -4   67.35    5.43
  -3   4   4   76.07    7.15
   3   4  -4   65.24    6.13
   3  -4   4   60.09    6.85
   3  -4   4   66.75    4.72
   3  -4   4   65.49    6.11
   3   4  -4   65.94    5.34
  -3  -4  -4   73.95    4.77
   3   4  -4   63.54    6.02
  -3   4   4   64.72    6.25
  -3   5  -4   82.46    7.87
   3   5   4   86.76    7.13
   3  -5  -4   99.36    9.18
  -3  -5   4   84.51    6.21
   3   5   4   80.63    6.24
   3   5   4   96.37    7.27
   3  -5  -4   85.94    6.95
   3  -5  -4   85.43    8.17
  -3   5  -4   99.22    8.95
   3   5   4   92.90    6.33
  -3  -5  -4   87.91    6.05
   3  -5   4   92.17    7.70
  -3   5   4   77.22    7.52
   3  -5   4   84.97    8.48
   3   5  -4   82.92    7.51
   3   5  -4   86.24    6.75
  -3   5   4   83.69    8.56
   3   5  -4   95.12    6.86
   3   5  -4   84.01    7.47
   3  -6  -4   43.57    6.23
  -3   6  -4   40.70    6.08
   3  -6  -4   40.26    4.23
   3   6   4   45.63    4.50
   3  -6  -4   44.08    5.44
   3   6   4   47.11    3.77
  -3   6  -4   43.94    5.13
   3   6   4   41.50    3.80
  -3  -6   4   41.71    3.77
   3   6   4   39.52    4.49
   3   6  -4   38.50    4.57
   3   6  -4   41.84    4.08
   3   6  -4   49.72    4.93
  -3   6   4   51.92    5.39
   3  -6   4   40.60    5.84
   3  -6   4   42.79    5.11
  -3   6   4   35.50    5.76
   3   6  -4   40.83    4.03
  -3  -6  -4   42.01    3.52
   3   7   4    2.48    2.31
  -3  -7   4    5.76    1.61
   3  -7  -4    0.47    3.74
   3   7   4    6.98    1.91
   3  -7  -4    5.83    1.91
   3   7   4    5.13    2.80
   3   7   4    4.45    1.72
   3  -7  -4   -0.13    1.22
  -3   7  -4    3.55    3.87
  -3   7  -4   12.00    3.42
  -3   7   4   -0.95    2.61
   3   7  -4    5.69    1.99
   3  -7   4    4.61    2.65
   3   7  -4   10.09    3.18
   3   7  -4    8.51    2.15
   3   7  -4    6.53    2.76
  -3  -7  -4    7.20    1.50
   3  -7   4    0.14    3.25
  -3   7   4    1.83    3.43
   3   7  -4    4.10    2.00
  -3   8  -4    6.20    3.01
   3   8   4    9.22    3.20
  -3   8  -4   14.25    4.68
   3   8   4    6.39    2.71
   3  -8  -4    2.30    4.15
   3  -8  -4    3.10    1.32
   3  -8  -4    9.48    3.24
  -3  -8   4    3.65    1.59
   3   8   4    5.13    2.03
   3   8   4    1.03    2.08
   3   8  -4    5.98    2.13
   3  -8   4   16.47    4.45
   3   8  -4    3.96    1.95
  -3   8   4    5.08    3.76
   3  -8   4    2.86    2.74
  -3  -8  -4    2.37    1.31
  -3   8   4    2.71    2.69
   3   8  -4    6.94    3.20
   3   8  -4    2.46    2.66
   3   8  -4    5.28    2.42
   3   9   4   61.14    5.63
   3  -9  -4   54.73    4.74
   3   9   4   53.31    5.30
  -3   9  -4   45.33    6.49
  -3  -9   4   60.09    5.19
   3   9   4   53.31    6.13
  -3   9  -4   59.20    8.22
  -3   9   4   60.81    6.79
   3   9  -4   69.93    6.07
   3   9  -4   56.48    5.22
   3   9  -4   58.78    5.43
  -3   9   4   60.71    7.77
  -3  -9  -4   63.89    4.99
   3   9  -4   58.07    6.40
   3 -10  -4   10.52    2.02
  -3  10  -4    1.37    4.46
   3  10   4    9.39    2.86
   3  10   4   14.68    3.63
   3  10   4    9.42    3.53
  -3 -10   4    9.59    2.33
  -3  10  -4    1.48    3.18
  -3  10   4    8.62    3.64
  -3 -10  -4   11.18    2.20
  -3  10   4   10.59    4.84
   3 -10   4   13.59    2.65
   3  10  -4    6.23    2.30
   3  10  -4   10.95    2.97
   3  10  -4    2.62    3.44
   3  10  -4   11.52    3.28
  -3  11  -4    6.23    5.13
   3 -11  -4    8.11    1.95
   3  11   4    5.48    3.72
  -3 -11   4    8.09    2.27
   3  11   4    5.24    2.78
  -3  11   4    8.91    4.06
   3  11  -4    9.37    3.04
   3 -11   4    7.19    2.16
   3  11  -4    3.73    2.41
  -3 -11  -4    6.29    2.00
  -3  11   4    1.55    4.17
   3  11  -4   10.28    4.10
   3  12   4    4.21    3.85
  -3 -12   4    1.82    1.95
  -3  12  -4    0.80    3.52
   3 -12  -4    6.53    2.03
   3  12   4    4.22    2.95
  -3  12  -4    9.72    5.66
  -3 -12  -4    6.32    2.24
  -3  12   4    7.17    4.97
   3  12  -4    8.95    3.19
   3  12  -4    5.75    4.03
   3 -12   4    5.05    2.13
   3 -13  -4   -0.98    1.44
  -3 -13   4    0.40    1.78
  -3  13  -4    1.59    5.43
   3  13   4   -2.23    3.94
   3  13   4    1.89    3.07
  -3  13  -4    0.61    3.38
   3  13  -4    2.80    4.48
  -3  13   4    3.00    4.79
  -3  13   4    3.34    3.86
   3  13  -4    0.78    2.99
   3 -13   4    0.16    1.67
  -3 -13  -4   -2.50    1.38
  -3 -14   4    5.42    2.56
   3  14   4    8.00    5.07
  -3  14  -4    1.07    5.86
  -3  14  -4    4.47    4.35
   3  14   4    4.48    3.69
   3 -14  -4    7.97    2.33
  -3 -14  -4    4.62    2.35
   3 -14   4    3.28    2.40
  -3  14   4    2.17    5.42
   3  14  -4    2.70    4.95
   3  14  -4   -0.42    3.63
  -3  14   4   -0.68    3.86
  -3  15  -4   -1.24    4.15
   3 -15  -4    8.69    2.55
  -3  15  -4    7.79    6.87
   3  15   4    1.46    4.98
   3  15   4    8.48    4.15
   3  15  -4    3.79    4.15
   3 -15   4    8.29    2.97
  -3  15   4    0.51    6.34
  -3  15   4    9.14    4.70
  -3 -15  -4    4.69    2.39
   3  15  -4   -0.68    5.57
   4   0  -4    3.76    2.91
   4   0   4    0.83    1.36
  -4   0  -4   -0.55    1.49
   4   0  -4    1.32    1.67
  -4   0  -4    1.25    1.00
  -4   0  -4   -1.08    2.30
  -4   0   4    2.04    2.52
  -4   0  -4    1.22    1.28
   4   0   4    0.73    1.96
   4   0  -4   -0.51    2.15
  -4   0   4    0.93    1.20
   4   0   4    0.09    2.28
   4   1   4   62.80    5.36
   4  -1  -4   65.11    6.06
   4  -1  -4   65.75    5.37
  -4  -1   4   62.45    5.65
  -4   1  -4   67.90    5.58
   4  -1  -4   55.17    6.47
  -4  -1   4   63.83    4.36
   4   1   4   50.89    5.55
   4  -1  -4   70.53    5.81
  -4   1  -4   54.71    4.93
  -4   1  -4   76.69    6.58
  -4  -1   4   67.18    5.64
  -4  -1  -4   58.73    4.77
  -4   1   4   56.56    5.50
   4   1  -4   66.15    6.24
   4  -1   4   68.90    5.86
   4   1  -4   64.45    5.63
  -4   1   4   74.61    6.44
   4   1  -4   59.04    5.14
   4  -1   4   57.53    5.84
   4   2   4    6.49    1.93
  -4   2  -4    8.89    3.43
   4  -2  -4   11.07    2.30
  -4   2  -4   16.83    2.71
   4   2   4   11.55    2.75
   4  -2  -4   12.37    3.34
   4  -2  -4    7.50    3.71
   4   2   4   12.65    2.12
  -4  -2   4    9.29    1.36
   4   2  -4   14.04    3.07
   4  -2   4    8.75    3.22
   4   2  -4   14.16    2.44
  -4   2   4   10.09    3.15
   4   2  -4    7.16    1.98
  -4   2   4   11.03    2.62
   4   3   4    3.78    1.34
  -4  -3   4    3.97    1.07
  -4   3  -4    3.99    2.27
   4   3   4    2.58    1.95
   4  -3  -4    5.01    2.00
  -4   3  -4    3.67    3.20
   4  -3  -4    3.60    2.66
   4   3   4    7.02    1.42
   4   3   4    5.31    2.08
   4  -3  -4   -2.03    3.37
   4  -3   4    2.55    1.63
   4   3  -4    3.35    1.79
   4  -3   4    1.71    2.97
   4   3  -4    3.91    1.74
   4   3  -4    4.07    2.46
  -4   3   4    2.17    2.16
   4   3  -4    1.11    2.39
  -4   3   4    5.55    3.23
   4   4   4   50.44    4.71
   4   4   4   46.92    3.86
  -4   4  -4   58.93    6.84
  -4  -4   4   50.37    4.06
  -4   4  -4   61.83    5.72
   4   4   4   53.00    4.00
   4  -4  -4   59.59    6.37
   4  -4  -4   57.20    5.04
   4   4   4   59.20    4.88
   4  -4  -4   50.02    7.06
   4   4  -4   48.42    4.40
  -4   4   4   45.79    6.38
   4  -4   4   52.33    4.23
   4   4  -4   55.63    5.20
   4  -4   4   61.07    5.73
  -4  -4  -4   53.95    4.01
  -4   4   4   58.51    5.64
   4   4  -4   49.07    5.08
   4  -4   4   52.47    6.21
   4   4  -4   48.41    4.76
  -4   5  -4   16.79    3.40
   4  -5  -4   14.02    3.72
   4   5   4   17.36    2.74
  -4   5  -4   16.09    4.50
   4   5   4   22.41    2.85
   4  -5  -4   19.46    2.88
   4  -5  -4   17.06    4.53
  -4  -5   4   13.26    1.99
   4   5  -4   19.24    2.83
   4  -5   4   16.40    3.46
  -4  -5  -4   19.19    2.07
   4   5  -4   16.94    2.91
  -4   5   4   15.83    3.38
   4   5  -4   12.04    2.67
   4   5  -4   15.01    3.36
   4  -5   4   16.07    1.84
   4  -5   4   20.46    4.56
  -4   5   4   19.58    4.41
  -4   6  -4    9.45    4.23
   4   6   4    6.99    2.17
   4   6   4    4.36    2.09
   4  -6  -4    1.35    1.81
  -4   6  -4    7.39    2.88
   4  -6  -4    9.79    3.47
   4  -6  -4    7.29    4.18
  -4  -6   4    6.49    1.55
   4  -6   4    4.78    3.64
  -4  -6  -4    8.94    1.54
  -4   6   4    7.89    3.01
   4  -6   4   11.21    3.21
  -4   6   4    2.75    3.65
   4   6  -4    5.24    2.25
   4   6  -4    2.15    2.50
   4   6  -4    4.90    1.93
   4   6  -4    8.99    2.63
  -4  -7   4    7.55    1.70
  -4   7  -4   -3.82    3.62
   4  -7  -4    2.16    3.09
   4  -7  -4    3.99    4.15
   4  -7  -4    5.91    2.10
   4   7   4    6.56    1.44
  -4   7  -4    0.37    2.43
   4   7   4    7.13    2.31
   4   7   4    6.63    1.41
   4   7   4    1.98    2.27
   4   7  -4    5.66    1.86
   4   7  -4    1.38    2.03
   4  -7   4    7.27    4.01
  -4  -7  -4    6.96    1.53
   4   7  -4    3.86    2.60
   4   7  -4    6.44    2.67
   4  -7   4    6.39    3.06
  -4   7   4    0.24    2.60
   4   7  -4    4.27    1.97
  -4   7   4   -0.64    3.50
   4  -8  -4   -0.22    2.31
   4   8   4   -0.25    2.17
  -4   8  -4    1.10    2.94
   4   8   4    2.68    2.52
   4   8   4    0.39    1.48
   4  -8  -4    3.45    2.01
   4  -8  -4   -4.16    3.67
  -4  -8   4   -0.58    1.14
   4   8   4   -1.02    1.39
  -4   8  -4   -6.84    3.28
  -4   8   4   -3.55    3.55
   4  -8   4    2.10    2.68
   4   8  -4   -2.56    2.56
   4  -8   4   -2.62    3.63
   4   8  -4   -1.22    2.49
   4   8  -4    0.67    2.11
  -4   8   4    1.20    2.60
   4   8  -4   -2.06    1.90
  -4  -8  -4    0.21    1.09
   4   8  -4   -1.07    1.72
   4   9   4    9.79    2.99
  -4   9  -4    2.50    4.44
   4   9   4    5.10    2.04
  -4  -9   4    7.76    2.06
  -4   9  -4    2.16    2.89
   4  -9  -4    6.45    1.65
   4   9   4    2.01    2.06
  -4   9   4    6.60    3.55
  -4   9   4    3.75    4.32
   4   9  -4    4.73    2.48
  -4  -9  -4    5.07    1.66
   4   9  -4    8.31    2.97
   4   9  -4    0.53    1.91
   4   9  -4    5.35    2.37
   4  10   4    6.11    3.11
   4 -10  -4    5.05    1.74
  -4 -10   4   11.71    2.49
   4  10   4    2.75    2.20
  -4  10  -4    1.59    2.96
  -4  10  -4   10.78    5.02
   4  10   4    4.44    2.75
  -4  10   4    2.32    3.38
   4  10  -4   10.97    2.77
  -4 -10  -4    8.12    2.06
   4  10  -4    8.94    2.64
   4  10  -4    8.89    3.47
  -4  10   4   -4.40    3.61
   4  10  -4    2.85    2.86
  -4 -11   4    1.98    1.81
  -4  11  -4    2.98    3.09
   4  11   4   -1.78    3.13
  -4  11  -4   -3.26    4.22
   4  11   4    5.61    2.60
   4 -11  -4    0.45    1.37
   4  11  -4    4.49    2.61
  -4 -11  -4    1.96    1.55
   4  11  -4   -1.91    3.27
   4  11  -4   -2.71    2.09
   4 -11   4    0.39    1.61
  -4  11   4    1.57    4.78
  -4  11   4   -2.66    3.10
  -4 -12   4    1.68    1.87
   4  12   4    5.51    2.88
  -4  12  -4    6.89    4.27
   4 -12  -4    3.88    1.75
  -4  12  -4    7.49    6.07
   4  12   4    7.56    4.18
  -4  12   4   -0.83    3.47
  -4 -12  -4    7.75    2.26
   4 -12   4    7.32    2.57
   4  12  -4    6.29    2.99
   4  12  -4    2.75    3.99
  -4  13  -4    1.22    3.78
  -4  13  -4    4.55    6.22
   4  13   4    2.89    2.93
  -4 -13   4    4.31    2.29
   4  13   4    3.24    4.11
   4 -13  -4    5.24    2.04
  -4  13   4    6.92    4.36
   4  13  -4    2.33    4.27
   4  13  -4   -1.40    3.03
  -4 -13  -4    4.66    2.12
   4 -13   4    6.23    2.49
   4  14   4   -4.94    2.93
   4  14   4    5.31    4.50
   4 -14  -4    0.72    1.65
  -4  14  -4   -4.59    5.65
  -4  14  -4    1.45    4.06
  -4 -14   4    1.87    2.03
   4  14  -4   -2.03    2.88
   4  14  -4   -0.53    4.10
   4 -14   4    3.80    2.21
  -4  14   4    2.58    3.74
  -4  14   4    8.64    6.22
  -4 -14  -4   -1.44    1.66
  -5   0  -4    0.26    1.61
   5   0  -4    0.57    2.18
   5   0  -4   -1.58    2.00
   5   0   4   -1.37    1.28
   5   0   4   -2.78    1.81
  -5   0  -4    0.64    1.08
  -5   0  -4    1.89    1.04
   5   0  -4    0.08    1.58
  -5   0  -4    2.62    2.51
   5   0   4    3.24    2.60
   5   0  -4    0.23    3.10
  -5   0   4    1.24    2.52
  -5   0   4    2.26    1.17
  -5   1  -4    0.97    0.99
   5  -1  -4    0.26    2.16
  -5   1  -4    2.55    2.76
   5   1   4    0.05    2.07
  -5   1  -4    2.20    1.91
   5  -1  -4   -1.71    2.93
   5  -1  -4    0.23    2.44
   5  -1  -4   -0.64    1.56
   5   1   4   -1.81    1.77
  -5   1  -4    0.59    1.35
   5  -1   4    2.51    2.67
   5   1  -4   -0.16    2.13
  -5   1   4    1.60    2.00
   5   1  -4   -0.88    1.44
   5   1  -4   -1.27    1.78
   5   1  -4   -1.51    2.84
  -5   1   4    2.32    2.75
   5  -1   4    2.16    1.62
   5  -1   4   -2.65    2.01
   5   2   4   29.91    4.04
   5   2   4   39.81    3.56
   5  -2  -4   38.35    5.75
  -5  -2   4   35.79    3.03
  -5   2  -4   29.25    4.07
   5   2   4   38.41    4.13
   5   2   4   37.18    4.20
  -5   2  -4   33.88    5.07
   5  -2  -4   41.44    5.04
   5  -2  -4   38.10    3.94
   5  -2   4   28.19    4.83
   5   2  -4   37.31    3.94
   5   2  -4   38.15    4.63
  -5   2   4   37.89    4.33
  -5   2   4   43.54    5.17
   5  -2   4   29.93    3.73
   5   2  -4   44.95    4.17
   5  -2   4   40.49    3.99
   5   3   4  610.88   39.64
  -5   3  -4  587.74   42.27
  -5   3  -4  602.51   40.80
   5  -3  -4  568.79   42.53
   5  -3  -4  620.64   41.28
   5  -3  -4  633.01   39.23
   5   3   4  620.49   40.87
   5   3   4  621.95   39.64
   5   3   4  617.67   40.94
  -5  -3   4  623.79   37.84
   5  -3   4  591.19   42.17
   5   3  -4  665.87   41.24
   5   3  -4  585.53   39.92
   5  -3   4  620.00   39.12
   5   3  -4  647.45   39.60
  -5   3   4  618.80   40.84
   5   3  -4  591.42   41.10
  -5   3   4  613.24   42.20
   5   4   4    6.64    2.11
   5   4   4    6.68    2.19
   5  -4  -4    2.69    1.97
   5  -4  -4    9.43    4.47
  -5   4  -4    5.95    2.73
  -5  -4   4    9.74    1.53
   5  -4  -4    5.98    3.27
  -5   4  -4    8.12    3.79
   5   4  -4    0.34    2.11
  -5   4   4    1.84    3.29
  -5   4   4    3.57    2.43
   5   4  -4    0.18    3.21
   5   4  -4    4.15    2.06
   5  -4   4   11.27    3.69
   5   4  -4    5.09    2.40
   5  -4   4    5.40    1.68
   5  -4   4    0.34    2.30
   5  -5  -4  130.55   10.33
  -5   5  -4  115.80    9.79
  -5  -5   4  109.72    8.03
   5   5   4  114.02    8.54
   5   5   4  126.20    8.55
   5  -5  -4  107.21   11.01
  -5   5  -4  105.79   10.92
   5  -5  -4  113.33    9.03
  -5   5   4  109.22   10.69
   5  -5   4  113.47    8.14
   5  -5   4  127.06    9.99
   5   5  -4  121.41    9.01
  -5  -5  -4  119.18    8.01
   5   5  -4  127.41    9.13
  -5   5   4  114.35    9.76
   5  -5   4  117.58   10.71
   5   5  -4  101.99    8.87
   5   5  -4  112.31    8.18
   5   6   4    1.54    1.59
   5  -6  -4    3.86    3.02
  -5  -6   4    0.14    1.01
  -5   6  -4    6.10    4.09
   5  -6  -4    5.37    2.23
   5   6   4    1.27    1.69
   5  -6  -4   -2.13    3.40
  -5   6  -4    0.30    2.31
   5   6  -4    3.37    2.00
   5   6  -4    5.03    2.28
   5   6  -4    1.23    1.30
   5  -6   4    3.64    2.67
   5  -6   4    6.14    3.91
   5   6  -4    3.03    1.99
  -5   6   4   -4.08    3.53
  -5  -6  -4    2.11    1.20
  -5   7  -4    4.56    2.87
  -5   7  -4    6.05    4.28
   5   7   4    1.98    2.00
  -5  -7   4    4.81    1.56
   5   7   4    3.59    2.05
   5  -7  -4    2.39    3.22
   5  -7  -4    1.97    2.12
   5   7  -4    2.01    2.35
   5  -7   4    7.07    3.17
  -5  -7  -4    5.99    1.54
   5   7  -4    4.76    1.78
  -5   7   4    7.10    3.13
   5   7  -4    4.33    2.46
  -5   7   4    3.06    4.11
   5  -7   4    1.01    3.70
   5   7  -4   -1.36    2.24
   5   7  -4    5.12    1.65
   5   8   4    2.51    2.16
   5   8   4    2.61    2.23
  -5   8  -4   -2.43    2.70
   5  -8  -4    4.64    2.25
   5  -8  -4   -2.59    4.34
  -5   8  -4    5.53    4.41
  -5  -8   4    1.07    1.35
   5  -8  -4    6.77    3.77
   5   8  -4   -0.43    2.52
   5   8  -4    1.34    1.88
  -5   8   4    5.73    4.36
   5   8  -4    3.14    2.36
   5  -8   4    0.60    3.94
   5   8  -4    3.59    2.30
   5   8  -4    0.96    1.75
   5  -8   4    3.50    3.23
  -5   8   4    6.24    3.27
  -5  -8  -4    1.70    1.30
   5  -9  -4   57.43    5.56
   5   9   4   52.62    4.71
  -5   9  -4   50.57    6.84
   5   9   4   54.23    4.58
  -5  -9   4   50.26    5.05
  -5   9  -4   68.67    8.87
   5   9   4   65.73    5.79
   5   9  -4   54.60    5.85
   5  -9   4   70.03    8.49
  -5   9   4   56.69    7.04
   5   9  -4   55.03    5.77
  -5  -9  -4   54.83    4.95
   5   9  -4   58.22    5.31
  -5   9   4   50.38    8.13
   5   9  -4   59.70    5.15
  -5  10  -4    4.45    3.38
  -5  10  -4   -2.62    4.78
   5  10   4    1.79    1.91
   5  10   4    4.02    2.20
  -5 -10   4    0.10    1.47
   5  10   4   -1.35    2.54
   5  10  -4    2.44    2.35
  -5  10   4   -0.86    3.32
  -5 -10  -4   -0.52    1.23
   5  10  -4    1.75    2.08
   5  10  -4    2.08    2.56
   5  10  -4   -0.52    2.53
   5  11   4   36.00    4.10
  -5 -11   4   32.29    4.16
   5  11   4   39.28    5.12
  -5  11  -4   37.63    6.24
   5 -11  -4   29.58    3.65
  -5  11  -4   39.51    8.41
   5  11  -4   32.49    4.54
  -5  11   4   30.37    7.30
  -5 -11  -4   33.45    3.98
   5  11  -4   43.71    5.58
  -5  11   4   30.81    6.09
   5  11  -4   36.91    4.28
   5  12   4   -0.36    3.20
  -5  12  -4    4.61    3.77
   5  12   4    0.35    2.22
  -5  12  -4   -0.17    5.28
  -5 -12   4    3.65    2.01
   5 -12  -4   -0.38    1.44
   5  12  -4    0.26    2.47
  -5  12   4   -0.98    4.68
  -5  12   4    3.87    3.78
   5 -12   4   -1.52    1.66
  -5 -12  -4    0.68    1.62
   5  12  -4    2.56    3.62
   5 -13  -4   -1.98    1.33
  -5 -13   4   -0.06    1.71
  -5  13  -4   -0.63    3.30
   5  13   4   -1.90    2.52
   5  13   4    1.61    3.90
  -5  13  -4    1.91    5.63
   5  13  -4    3.25    2.80
   5  13  -4    4.88    4.01
  -5 -13  -4   -0.03    1.71
  -5  13   4    5.40    5.61
  -5  13   4    5.48    3.96
   5 -13   4    2.53    2.22
   5  14   4    2.46    3.21
  -5  14  -4   -3.26    6.02
  -5 -14   4   -1.77    1.85
  -5  14  -4    2.53    4.28
   5 -14  -4   -0.36    1.60
   5  14   4   -3.56    4.21
   5  14  -4    4.44    3.49
   5 -14   4   -1.49    1.91
  -5 -14  -4   -1.21    1.68
   5  14  -4    4.30    4.55
  -5  14   4    1.47    3.97
  -6   0  -4   12.56    1.51
  -6   0   4    5.64    1.39
   6   0   4    7.04    1.94
  -6   0  -4   11.15    1.42
   6   0  -4    8.55    2.69
   6   0   4    2.76    2.70
  -6   0  -4    6.92    2.98
   6   0  -4    2.79    2.57
   6   0  -4   10.92    2.23
   6   0  -4   10.24    4.07
   6   0   4   12.16    2.71
   6   0  -4   11.29    2.56
  -6   0  -4   11.68    2.27
  -6   0   4    8.44    2.96
  -6   1  -4   22.93    4.04
   6  -1  -4   14.40    2.72
   6  -1  -4   13.11    2.87
   6  -1  -4   16.55    5.04
  -6   1  -4   16.73    2.19
   6   1   4   21.34    3.41
  -6   1  -4   16.12    2.50
   6   1   4   17.78    2.74
   6  -1  -4   14.39    3.68
  -6   1  -4   17.82    2.28
   6   1  -4   15.85    2.80
  -6   1   4    9.15    3.40
   6  -1   4   16.01    3.58
   6  -1   4   20.51    3.35
   6   1  -4   18.11    3.08
   6   1  -4   23.67    4.19
   6  -1   4   17.07    2.80
   6   1  -4   16.41    3.06
  -6   1   4    3.22    2.14
  -6   1   4   14.80    2.25
   6   2   4   49.86    5.25
  -6   2  -4   55.37    6.18
   6   2   4   52.69    5.18
   6  -2  -4   29.39    6.16
   6  -2  -4   53.97    8.39
  -6   2  -4   59.47    5.31
   6  -2  -4   56.90    5.17
   6   2   4   50.73    4.59
  -6   2   4   53.60    6.08
  -6   2   4   57.20    5.34
   6  -2   4   46.76    4.91
   6   2  -4   48.78    4.94
   6   2  -4   49.95    5.79
   6  -2   4   50.14    6.36
   6   2  -4   48.85    5.16
   6  -2   4   49.68    5.12
   6  -3  -4   -0.24    3.03
   6   3   4   -0.43    1.39
   6  -3  -4   -0.86    1.73
   6   3   4   -0.24    2.06
   6   3   4   -2.03    1.31
  -6  -3   4    0.36    0.97
   6   3   4    1.94    2.12
   6  -3  -4   -6.68    3.22
  -6   3  -4    3.85    3.47
  -6   3  -4    1.35    2.16
  -6   3   4    3.09    2.48
   6   3  -4    2.05    2.29
  -6   3   4   -1.68    2.96
   6   3  -4    2.54    2.04
   6  -3   4   -1.11    3.04
   6  -3   4    0.36    1.78
   6  -3   4    2.88    1.99
   6   3  -4   -0.45    3.51
   6   3  -4   -4.79    2.07
  -6  -4   4   10.27    1.75
   6   4   4    8.09    2.11
  -6   4  -4    9.18    4.14
   6  -4  -4    6.36    2.45
   6  -4  -4   13.22    3.83
   6   4   4    8.29    2.17
  -6   4  -4   12.54    3.34
   6  -4  -4   10.22    4.79
   6  -4   4    6.75    2.06
  -6   4   4    9.06    3.23
   6   4  -4   13.97    2.69
   6   4  -4    8.54    2.76
   6   4  -4    3.89    2.31
   6   4  -4    7.32    2.86
   6   4  -4    8.13    1.90
   6  -4   4    3.25    3.61
   6  -4   4   11.81    3.38
  -6   4   4    7.65    3.66
  -6   5  -4   37.51    6.09
   6  -5  -4   30.76    6.12
   6  -5  -4   26.17    3.77
  -6   5  -4   26.49    4.32
  -6  -5   4   25.77    2.85
   6   5   4   31.91    3.16
   6  -5  -4   38.01    5.56
   6   5   4   27.86    3.04
   6   5  -4   29.50    3.99
   6   5  -4   34.31    3.74
   6  -5   4   19.12    5.00
   6  -5   4   27.47    4.57
   6   5  -4   26.39    3.56
  -6   5   4   25.32    5.42
   6   5  -4   24.79    2.71
   6  -5   4   27.98    3.08
  -6   5   4   32.52    4.71
  -6  -5  -4   27.80    2.86
   6  -6  -4    2.59    2.23
  -6  -6   4    1.47    1.25
   6  -6  -4    9.42    3.81
   6  -6  -4    1.41    4.27
  -6   6  -4    4.08    4.17
  -6   6  -4   -0.98    2.40
   6   6   4   -1.91    1.46
   6   6   4    0.63    1.48
  -6   6   4   -2.86    3.40
   6   6  -4    0.24    2.06
   6   6  -4    0.72    2.01
  -6   6   4    1.24    2.68
   6  -6   4    1.15    2.47
  -6  -6  -4   -0.36    1.08
   6  -6   4    2.19    4.07
   6   6  -4    2.91    2.46
  -6   7  -4    0.38    4.14
   6  -7  -4    6.16    3.71
   6   7   4    0.93    1.70
   6   7   4    5.03    1.74
   6  -7  -4    9.41    2.65
  -6   7  -4    3.91    3.07
  -6  -7   4    4.99    1.65
  -6   7   4    7.52    4.27
   6   7  -4    6.40    2.46
  -6  -7  -4    3.73    1.51
   6   7  -4    1.61    2.24
   6   7  -4    2.53    2.36
   6   8   4   18.54    2.94
   6  -8  -4   23.20    5.19
   6  -8  -4   19.63    6.35
   6   8   4   19.65    2.85
  -6   8  -4   17.78    4.45
  -6  -8   4   13.49    2.51
   6  -8  -4   23.92    3.70
  -6   8  -4   21.39    6.11
   6   8  -4   19.55    3.60
   6  -8   4   12.81    5.29
   6   8  -4   19.76    3.60
  -6  -8  -4   18.63    2.64
   6   8  -4   17.52    3.39
  -6   8   4   21.07    5.94
  -6   8   4   20.68    4.50
   6  -8   4   18.97    4.69
   6   8  -4   20.83    2.65
   6   8  -4   21.16    2.37
   6  -9  -4   -0.49    5.47
   6   9   4    0.57    2.22
  -6  -9   4   -0.34    1.23
  -6   9  -4    4.98    5.27
   6  -9  -4   -0.12    2.36
  -6   9  -4   -1.95    2.76
   6   9  -4    3.45    2.06
   6  -9   4   -6.01    4.49
  -6   9   4    6.05    5.11
  -6   9   4   -0.55    2.89
  -6  -9  -4    0.02    1.36
   6   9  -4   -2.21    1.68
   6   9  -4   -1.20    2.55
   6   9  -4   -0.92    2.33
  -6  10  -4    2.75    3.26
   6 -10  -4   -1.72    2.22
   6  10   4    2.56    2.60
  -6  10  -4    3.54    5.25
   6  10   4    1.69    1.56
  -6 -10   4    0.20    1.42
  -6  10   4    0.73    3.51
  -6  10   4    0.83    4.22
   6  10  -4   -2.21    2.19
   6  10  -4    0.69    1.99
   6  10  -4   -1.27    2.58
  -6 -10  -4    1.40    1.50
   6  11   4    3.22    2.35
  -6  11  -4   -2.64    5.06
  -6 -11   4    2.95    1.93
   6  11   4    1.47    1.95
  -6  11  -4   -3.46    3.26
   6  11   4    0.49    2.90
  -6 -11  -4    1.01    1.60
  -6  11   4   -1.40    3.36
   6  11  -4    0.94    2.21
   6  11  -4    0.07    2.97
   6  11  -4    1.88    2.72
   6  12   4    5.93    3.67
  -6 -12   4    9.38    2.60
  -6  12  -4    9.47    4.53
   6 -12  -4   11.77    2.50
   6  12   4    5.14    2.51
  -6  12  -4    9.99    6.56
   6  12  -4    2.43    3.47
   6  12  -4    9.26    2.78
  -6 -12  -4    8.19    2.47
  -6  12   4    6.30    3.92
  -6  12   4    3.46    5.41
  -6 -13   4    0.82    1.94
  -6  13  -4   -0.74    3.73
   6  13   4    2.81    2.48
   6  13   4   -3.90    3.58
  -6  13  -4   -0.88    6.19
   6 -13  -4    1.53    1.84
   6  13  -4    0.08    2.67
   6  13  -4   -0.87    3.80
  -6 -13  -4    3.37    2.13
   6 -13   4    6.39    2.57
  -6  13   4   -1.87    5.84
  -6  13   4    3.97    4.27
   6 -14  -4    0.61    1.62
  -6  14  -4    4.02    4.56
   6  14   4   -1.88    2.84
   6  14   4   -4.02    4.02
  -6 -14   4   -1.76    1.79
  -6  14  -4    8.59    6.71
  -6 -14  -4   -0.97    1.82
  -6  14   4   -2.27    4.04
  -6  14   4   -4.16    5.81
   6 -14   4   -0.92    1.88
   6  14  -4   -1.37    3.02
   6  14  -4   -4.98    3.77
   7   0   4  175.27   14.43
   7   0  -4  194.73   15.36
   7   0  -4  186.28   13.18
   7   0  -4  198.26   14.06
  -7   0   4  176.71   12.24
   7   0  -4  186.27   14.24
   7   0  -4  210.48   14.02
  -7   0   4  202.16   14.30
   7   0   4  206.46   14.02
  -7   1  -4    5.90    2.27
  -7   1  -4    4.05    1.50
   7  -1  -4    1.22    2.34
  -7   1  -4    1.79    1.34
   7  -1  -4    3.55    1.90
   7  -1  -4    3.58    3.88
   7   1   4    4.80    2.22
  -7   1  -4    5.17    2.95
   7   1   4    2.52    2.77
   7  -1  -4    4.14    2.62
   7   1  -4   -1.12    3.18
   7  -1   4    5.60    2.40
  -7   1   4    2.94    2.03
   7   1  -4    4.08    2.30
   7  -1   4   -0.05    2.66
   7   1  -4    0.86    2.32
  -7   1   4   -2.67    2.84
   7  -1   4    0.68    2.22
   7  -1   4    2.99    1.81
  -7   1   4    2.78    1.44
   7   1  -4    0.27    1.94
  -7   2  -4   21.20    4.33
  -7   2  -4   21.15    3.22
   7  -2  -4   20.88    3.31
  -7   2  -4   19.05    2.55
   7   2   4   19.94    3.57
   7  -2  -4   18.10    4.10
   7  -2  -4   17.37    5.10
   7   2   4   19.17    2.81
   7   2  -4   18.00    2.99
   7  -2   4   18.40    3.11
   7   2  -4   19.01    3.13
   7  -2   4   20.12    3.43
   7   2  -4   17.70    3.26
   7   2  -4   12.19    3.89
  -7   2   4   21.49    3.61
  -7   2   4   27.74    4.54
   7  -2   4   16.84    4.55
   7   3   4  192.08   13.58
   7   3   4  194.57   14.49
  -7  -3   4  201.33   13.10
   7  -3  -4  170.65   16.40
  -7   3  -4  218.38   16.20
   7   3   4  195.82   14.42
   7  -3  -4  215.12   15.67
  -7   3  -4  204.43   14.81
   7  -3  -4  209.13   14.28
   7   3  -4  209.99   14.08
   7   3  -4  206.79   14.63
   7  -3   4  199.97   14.25
   7  -3   4  195.20   16.00
  -7   3   4  222.75   16.11
   7   3  -4  215.67   14.92
  -7   3   4  184.60   14.74
   7   3  -4  187.86   14.83
   7  -3   4  180.49   14.03
   7  -4  -4    3.74    3.57
   7   4   4    1.99    1.86
   7  -4  -4    0.41    1.89
   7   4   4    1.18    1.09
   7  -4  -4    5.07    4.43
   7   4   4    1.50    2.05
  -7   4  -4   -3.88    2.27
  -7  -4   4   -0.81    1.02
   7   4  -4    0.45    1.92
  -7   4   4    8.69    4.11
   7  -4   4    0.28    2.45
   7  -4   4    3.38    2.21
   7   4  -4    4.89    2.58
   7   4  -4    3.21    1.73
  -7   4   4    3.31    2.80
   7   4  -4    3.67    2.52
   7  -4   4    0.86    2.04
   7  -4   4    4.21    3.84
   7   5   4   31.10    3.38
  -7   5  -4   36.35    6.53
   7  -5  -4   30.85    6.55
   7  -5  -4   34.95    5.59
  -7   5  -4   30.35    4.77
   7  -5  -4   30.15    4.22
  -7  -5   4   29.26    3.23
   7   5   4   30.08    3.37
   7  -5   4   21.54    5.39
   7   5  -4   33.15    4.39
   7   5  -4   36.66    4.19
   7  -5   4   30.92    4.98
  -7   5   4   47.41    6.46
   7   5  -4   28.50    3.90
   7   5  -4   32.38    3.05
   7  -5   4   28.30    3.49
  -7   5   4   37.24    5.03
  -7  -6   4   29.49    3.33
  -7   6  -4   28.42    6.39
   7  -6  -4   32.34    6.06
  -7   6  -4   27.19    4.89
   7  -6  -4   25.55    4.16
   7   6   4   34.76    3.32
   7  -6  -4   29.12    7.21
   7   6  -4   35.59    4.07
   7  -6   4   27.61    6.11
   7   6  -4   34.49    4.56
   7  -6   4   43.98    5.58
  -7   6   4   29.40    4.90
   7   6  -4   33.92    3.99
  -7  -6  -4   30.54    3.29
  -7   6   4   37.12    6.36
   7  -6   4   34.09    3.60
  -7   7  -4   11.27    3.96
   7  -7  -4   14.69    4.60
   7  -7  -4   15.19    3.28
  -7  -7   4   13.35    2.28
  -7   7  -4   17.06    5.76
   7   7  -4   12.63    2.73
   7   7  -4   10.86    2.92
  -7   7   4   10.86    5.02
   7   7  -4    9.29    3.07
   7  -7   4   15.75    4.34
   7  -7   4   16.60    5.42
  -7  -7  -4   12.46    2.24
  -7   7   4   14.98    4.06
  -7   8  -4   30.09    5.44
   7  -8  -4   28.27    7.11
  -7  -8   4   35.37    3.65
   7  -8  -4   23.49    4.16
  -7   8  -4   25.17    6.87
  -7   8   4   52.25    7.92
   7   8  -4   37.50    4.94
   7   8  -4   19.75    3.59
  -7   8   4   29.48    5.46
  -7  -8  -4   32.44    3.46
   7  -8   4   32.81    5.65
   7  -8   4   21.32    6.60
  -7  -9   4   74.95    6.55
   7  -9  -4   88.35    7.77
  -7   9  -4   83.25   10.88
   7   9   4   73.96    6.55
  -7   9  -4   75.61    8.74
   7  -9  -4   84.77   10.76
   7   9  -4   81.34    7.85
   7   9  -4   83.38    7.26
  -7   9   4   78.57   10.35
  -7  -9  -4   88.32    6.64
  -7   9   4   77.58    8.77
   7  -9   4   89.99   10.87
   7   9  -4   72.80    6.03
  -7  10  -4    2.84    3.73
   7 -10  -4    1.97    3.26
   7  10   4    8.31    2.64
  -7 -10   4   -1.90    1.28
  -7  10  -4    1.69    5.46
  -7 -10  -4   -0.47    1.48
   7  10  -4   -3.40    1.65
  -7  10   4    3.22    3.75
   7  10  -4   -4.84    2.00
   7  10  -4    0.95    2.98
  -7  10   4   -0.61    5.28
   7  10  -4   -1.62    2.77
  -7  11  -4   30.84    7.98
  -7 -11   4   32.96    4.11
  -7  11  -4   24.17    5.63
   7  11   4   32.87    4.48
  -7  11   4   22.05    5.78
   7  11  -4   20.20    4.15
  -7 -11  -4   28.20    3.76
   7  11  -4   25.62    3.50
  -7  11   4   20.99    7.18
   7  11  -4   31.57    4.98
  -7  12  -4    0.67    3.95
  -7  12  -4   12.34    6.94
   7  12   4    6.46    2.26
   7  12   4    5.74    3.42
  -7 -12   4    6.54    2.41
   7  12  -4    5.00    3.58
  -7 -12  -4    4.71    2.14
  -7  12   4    0.55    6.16
  -7  12   4    4.71    4.33
   7  12  -4    3.77    2.57
  -7  13  -4    1.31    6.16
   7 -13  -4   -0.23    1.57
  -7 -13   4    0.71    2.07
   7  13   4    3.96    4.01
  -7  13  -4    4.50    4.84
   7  13   4   -1.06    2.38
  -7 -13  -4   -2.48    1.56
   7  13  -4   -0.15    2.45
  -7  13   4   -6.97    5.37
  -7  13   4    3.21    4.20
   7  13  -4    3.27    3.70
   7 -14  -4   -1.75    1.59
  -7  14  -4    5.33    4.93
   7  14   4    1.97    2.94
  -7 -14   4    2.93    2.43
   7  14  -4    0.27    2.95
   7 -14   4   -1.16    1.98
  -7 -14  -4    2.08    1.94
   7  14  -4    3.09    4.31
   8   0  -4   20.41    4.73
   8   0  -4   14.67    2.77
   8   0  -4   13.14    3.42
   8   0  -4   15.15    3.25
   8   0   4   20.87    3.92
   8   0  -4    7.84    2.70
   8   0   4   12.01    3.36
   8   0   4   13.01    3.13
  -8   1  -4    3.91    2.92
   8  -1  -4    5.09    2.73
   8   1   4   -0.98    2.40
  -8   1  -4    1.98    1.37
   8  -1  -4    5.01    2.16
   8   1   4    0.39    1.93
   8  -1  -4   -3.34    3.66
   8  -1  -4   -0.53    2.70
  -8   1  -4    1.80    1.24
  -8   1   4    0.47    3.16
   8   1  -4    0.14    2.01
  -8   1   4    1.35    2.23
  -8   1   4    2.33    1.48
   8  -1   4   -1.93    1.90
   8   1  -4   -3.12    3.20
   8   1  -4    1.05    2.58
   8  -1   4    5.39    2.63
   8   1  -4    3.09    2.18
   8  -1   4    1.77    1.78
   8  -1   4   -1.58    3.30
   8   2   4   62.77    5.49
  -8   2  -4   57.47    5.15
   8   2   4   68.03    6.28
   8  -2  -4   57.01    5.75
   8  -2  -4   58.48    6.73
  -8   2  -4   59.25    6.80
   8  -2  -4   58.00    7.88
  -8   2   4   52.88    6.68
   8  -2   4   71.25    7.56
   8   2  -4   69.77    6.90
   8  -2   4   60.61    6.14
   8   2  -4   51.35    5.53
   8   2  -4   59.96    6.22
  -8   2   4   62.84    5.38
   8  -2   4   63.33    5.80
  -8   2   4   60.22    6.03
   8   2  -4   55.76    5.71
  -8   3  -4   -2.80    3.29
   8   3   4    0.70    1.70
  -8   3  -4    2.82    2.44
   8  -3  -4   -1.01    1.90
   8   3   4   -0.53    2.25
   8   3   4    4.94    2.70
   8  -3  -4    5.40    4.72
   8  -3   4    3.33    2.21
   8  -3   4    1.10    2.11
  -8   3   4   -1.84    2.31
   8   3  -4    3.79    2.22
  -8   3   4    2.67    3.22
   8   3  -4    1.12    2.87
   8  -3   4   -3.40    3.29
   8   3  -4    1.48    2.99
   8   3  -4    0.89    2.04
   8  -4  -4   35.85    5.73
  -8   4  -4   26.97    4.37
   8   4   4   24.59    3.68
  -8  -4   4   30.86    3.13
   8  -4  -4   28.86    6.45
  -8   4  -4   31.62    5.94
   8   4   4   28.81    3.72
   8  -4  -4   26.85    3.97
   8   4   4   27.10    2.83
   8   4  -4   25.04    4.16
   8   4  -4   26.86    4.34
   8  -4   4   30.20    4.32
  -8   4   4   27.38    4.62
   8  -4   4   30.90    4.94
   8   4  -4   32.66    4.49
   8   4  -4   27.57    3.32
  -8   4   4   28.62    5.74
   8  -4   4   28.08    5.64
   8  -4   4   34.46    3.98
   8  -5  -4   14.85    4.79
   8   5   4   15.12    2.75
  -8   5  -4   12.05    4.88
  -8   5  -4   16.46    3.89
   8   5   4   14.18    2.66
   8  -5  -4   13.38    6.27
  -8  -5   4   18.47    2.50
   8  -5  -4   14.59    3.43
   8  -5   4   12.62    3.33
   8  -5   4    9.86    2.74
   8   5  -4   12.14    3.29
   8   5  -4   12.08    2.19
   8   5  -4   17.51    3.25
  -8   5   4   19.14    5.07
   8  -5   4   20.48    4.30
   8   5  -4   18.64    3.51
  -8   5   4   17.80    4.16
   8  -5   4   15.88    5.09
   8   6   4    1.17    1.79
   8  -6  -4    5.38    4.02
   8  -6  -4   -0.71    2.13
   8   6   4    0.00    1.71
   8  -6  -4    7.60    5.41
  -8   6  -4   -7.38    3.58
  -8   6  -4    1.79    2.97
  -8  -6   4    0.04    1.21
  -8   6   4   -5.01    3.61
   8  -6   4    1.83    3.14
   8   6  -4    2.67    2.42
   8   6  -4    0.21    2.45
   8   6  -4    0.54    2.25
  -8   6   4   -0.57    2.73
   8  -6   4    0.42    1.70
   8   6  -4    0.07    1.30
   8  -6   4   -0.78    4.17
  -8  -7   4    9.55    2.28
  -8   7  -4   13.37    5.92
   8  -7  -4   11.20    5.58
   8  -7  -4    6.47    3.19
  -8   7  -4   13.92    4.16
   8  -7  -4   10.45    6.12
   8   7  -4   12.04    2.86
  -8   7   4    5.95    5.08
   8  -7   4    4.10    5.56
  -8   7   4    5.66    3.77
   8  -7   4    4.79    3.99
   8   7  -4   16.41    3.09
  -8  -7  -4    6.55    1.98
   8   7  -4    8.21    3.28
   8  -8  -4   14.64    3.72
  -8   8  -4    8.26    4.13
  -8   8  -4   21.38    6.58
   8  -8  -4   10.86    7.50
  -8  -8   4    9.12    2.33
   8  -8   4   11.60    6.32
   8  -8   4   14.70    5.06
   8   8  -4   16.64    4.04
  -8  -8  -4   13.19    2.42
   8   8  -4    4.56    2.60
  -8   8   4    6.77    4.12
  -8   8   4    8.92    5.61
   8  -9  -4    0.57    2.70
  -8   9  -4   -3.49    3.03
  -8   9  -4    3.17    5.24
  -8  -9   4   -3.81    1.06
   8   9  -4    1.18    2.97
   8   9  -4   -0.64    2.39
   8  -9   4    0.81    5.61
  -8   9   4    0.78    3.34
  -8   9   4    3.49    5.22
   8  10   4    1.38    2.38
  -8  10  -4   -0.51    5.75
  -8  10  -4    3.53    3.91
   8 -10  -4    2.43    3.08
  -8 -10   4    3.69    2.02
   8  10  -4    2.65    2.83
  -8  10   4    2.66    5.30
  -8 -10  -4    5.28    2.13
  -8  10   4    1.21    3.65
   8  10  -4    8.13    3.42
  -8  11  -4    1.07    5.58
   8  11   4    4.39    2.90
  -8  11  -4    1.78    4.10
  -8 -11   4    1.63    1.95
  -8 -11  -4    0.22    1.57
  -8  11   4   -2.93    4.91
   8  11  -4    0.42    3.04
   8  11  -4   -2.67    1.83
   8  11  -4   -4.41    2.97
  -8  12  -4    0.52    6.12
  -8 -12   4    4.70    2.22
  -8  12  -4    0.12    4.20
   8  12   4   -4.36    2.93
   8  12  -4    4.84    3.37
  -8  12   4    3.92    4.47
  -8 -12  -4    2.44    2.11
  -8  12   4    0.15    5.34
   8  12  -4   -2.19    2.15
  -8  13  -4   -1.89    4.20
  -8 -13   4   -2.24    1.90
   8 -13  -4    1.38    1.80
   8  13   4    0.37    2.07
   8  13   4    0.60    3.57
   8  13  -4   -0.13    3.40
   8  13  -4    0.03    2.43
  -8  13   4   -2.14    5.84
  -8 -13  -4   -0.15    1.86
   9   0  -4  127.15   12.20
   9   0   4  151.76   11.52
   9   0  -4  138.84   10.97
   9   0   4  137.75   10.94
   9   0  -4  132.06   11.05
   9   0  -4  146.36   10.42
   9   0  -4  133.08   11.29
   9   0   4  131.76   11.82
   9  -1  -4   24.17    5.31
   9   1   4   19.14    3.33
   9  -1  -4   19.34    3.29
   9   1   4   13.14    3.85
   9  -1  -4   14.67    3.64
  -9   1  -4   16.47    2.01
   9  -1  -4   16.42    3.75
   9  -1  -4   19.65    4.34
  -9   1  -4   14.59    3.57
   9   1   4   16.94    3.82
   9  -1   4   13.09    2.88
   9  -1   4   14.12    4.38
   9   1  -4   20.44    4.59
   9   1  -4   15.54    3.61
   9   1  -4   18.23    3.50
  -9   1   4    7.06    3.81
  -9   1   4   14.76    3.22
   9  -1   4   15.45    3.67
  -9   1   4   16.25    2.18
   9   1  -4   14.46    3.62
   9  -1   4   13.29    3.44
  -9   2  -4    5.20    1.94
   9   2   4    4.70    2.84
   9  -2  -4    1.34    2.39
  -9   2  -4    8.52    3.72
  -9   2  -4    4.34    2.57
   9   2   4   10.80    3.35
   9  -2  -4    0.19    4.11
   9  -2  -4   15.58    4.27
   9   2   4    2.14    2.23
  -9   2  -4    8.05    2.08
   9  -2   4    7.28    4.27
  -9   2   4    5.04    2.00
   9  -2   4    5.17    2.43
   9   2  -4    7.04    2.79
   9   2  -4    7.95    3.77
   9  -2   4    6.73    2.86
  -9   2   4    5.25    3.92
   9   2  -4   12.33    3.37
   9   2  -4    4.30    2.44
  -9   2   4    5.30    2.61
   9  -3  -4   72.17    7.91
   9  -3  -4   61.93    8.65
  -9   3  -4   51.52    6.31
   9  -3  -4   61.14    6.36
  -9   3  -4   57.08    7.60
   9   3   4   63.05    6.26
   9   3   4   68.97    5.73
   9   3   4   75.48    6.76
   9   3  -4   70.91    7.15
   9  -3   4   54.61    6.86
  -9   3   4   67.14    7.86
   9  -3   4   69.41    6.51
   9   3  -4   67.97    6.13
   9   3  -4   56.73    6.84
   9   3  -4   61.72    6.86
   9  -3   4   69.49    8.32
   9   3  -4   63.97    5.98
  -9   3   4   70.21    6.70
   9  -3   4   63.41    6.38
   9   4   4   11.34    2.78
  -9   4  -4    8.70    3.32
   9  -4  -4   11.40    2.97
  -9   4  -4    7.36    4.26
   9   4   4    7.60    1.93
   9  -4  -4    2.73    3.67
   9   4   4    6.48    2.77
  -9   4   4    3.55    4.17
  -9   4   4    3.29    2.93
   9   4  -4    6.32    2.96
   9   4  -4    8.29    3.23
   9  -4   4    5.25    2.75
   9   4  -4    5.22    2.27
   9   4  -4    8.68    3.34
   9  -4   4    7.02    3.97
   9  -4   4    8.07    2.76
  -9   5  -4    0.79    4.29
  -9   5  -4    2.20    2.91
   9  -5  -4    2.12    5.26
   9  -5  -4    1.05    3.80
   9   5   4    2.13    2.31
   9   5   4    3.67    2.31
  -9  -5   4    5.75    1.75
   9  -5   4    0.30    1.91
   9   5  -4    4.43    2.70
  -9   5   4   -1.19    4.15
   9  -5   4    3.30    2.53
   9   5  -4    4.19    2.66
   9   5  -4    5.11    3.07
   9   5  -4    7.93    2.04
  -9   5   4    3.89    3.08
   9   6   4  104.74    8.26
  -9   6  -4   95.19    9.63
  -9  -6   4   91.28    7.70
   9  -6  -4  129.18    9.58
   9  -6  -4   93.38   12.52
  -9   6  -4  106.18   11.59
   9  -6  -4  120.73   11.47
   9   6   4  102.03    8.17
  -9   6   4   97.90   11.11
   9   6  -4  101.80    8.66
   9  -6   4  103.00   10.25
  -9   6   4   92.91    9.55
   9   6  -4  109.70    9.62
   9   6  -4  101.52    7.60
   9  -6   4  119.66    8.63
   9  -6   4   85.57   11.23
  -9   7  -4   16.08    5.82
   9  -7  -4    3.07    2.91
   9   7   4    6.88    2.17
  -9   7  -4    9.70    4.04
  -9  -7   4    7.80    2.21
   9  -7  -4   10.56    6.47
   9  -7  -4    2.78    5.14
  -9   7   4   -1.98    4.90
   9   7  -4    8.36    2.80
   9  -7   4    5.00    4.02
   9   7  -4    9.21    3.46
  -9   7   4    1.21    3.46
   9  -7   4    6.61    6.02
  -9   8  -4    4.91    3.47
  -9  -8   4   10.90    2.50
  -9   8  -4    8.23    5.43
   9  -8  -4    9.83    3.41
   9  -8  -4    4.72    6.37
   9   8  -4    6.14    2.66
   9   8  -4   11.13    3.54
   9  -8   4   13.69    6.25
  -9   8   4    2.51    3.53
  -9   8   4    5.59    5.81
  -9   9  -4   65.99    8.19
  -9  -9   4   56.78    5.42
   9  -9  -4   37.64    5.93
  -9   9  -4   45.11    8.64
   9  -9  -4   56.44   10.25
  -9   9   4   55.23    9.39
  -9   9   4   52.44    7.51
   9   9  -4   42.60    5.23
  -9  -9  -4   53.38    5.13
   9  -9   4   48.98    9.06
   9   9  -4   55.95    6.85
  -9  10  -4   -1.81    5.40
   9 -10  -4   -0.13    2.82
  -9  10  -4    4.42    4.29
   9  10  -4    0.66    3.29
   9  10  -4    2.03    2.79
  -9 -10  -4    2.06    1.91
  -9  10   4   13.46    6.05
  -9  10   4    1.76    3.86
  -9  11  -4   -0.14    5.82
   9 -11  -4    8.25    3.75
   9  11   4   10.15    3.08
  -9 -11   4   14.71    3.14
   9  11  -4   12.23    4.21
  -9 -11  -4   10.91    2.87
   9  11  -4    8.81    3.26
  -9  11   4   16.72    7.46
  -9  11   4   10.51    5.05
   9  12   4   20.23    3.96
  -9  12  -4   29.73    8.43
  -9 -12   4   25.07    4.02
   9  12  -4   18.45    3.13
  -9 -12  -4   19.68    3.73
  -9  12   4   27.58    8.84
   9  12  -4   14.77    4.17
   9  13   4    4.01    2.07
  -9 -13   4    2.14    2.21
   9  13   4    2.95    3.71
  -9  13  -4    0.77    6.12
   9  13  -4    0.15    3.65
  -9 -13  -4    2.11    2.33
  -9  13   4   -1.83    6.73
   9  13  -4    0.51    2.48
  10   0  -4   -0.23    3.23
  10   0  -4    9.25    2.75
  10   0   4    5.59    2.93
  10   0   4    5.01    3.69
  10   0   4    4.50    2.33
  10   0  -4    9.54    3.32
  10   0  -4   10.71    4.93
  10   0  -4    7.38    3.06
  10   0   4    1.52    2.74
  10  -1  -4   35.47    5.27
  10  -1  -4   51.28    5.78
  10   1   4   38.88    5.59
  10  -1  -4   45.17    7.33
  10   1   4   42.58    4.93
  10  -1  -4   35.04    4.69
  10   1   4   39.40    5.60
  10  -1  -4   25.06    5.40
  10  -1   4   40.46    5.49
  10  -1   4   48.75    5.46
  10   1  -4   35.68    6.34
  10  -1   4   32.19    4.46
  10   1  -4   40.16    5.02
  10   1  -4   37.32    5.51
  10   1  -4   41.55    5.33
  10  -1   4   24.69    5.89
 -10   2  -4    1.59    1.55
 -10   2  -4    1.49    1.52
  10   2   4    1.15    2.82
  10  -2  -4    1.90    3.56
  10   2   4    1.98    2.29
  10  -2  -4   -4.47    3.93
  10  -2  -4   -0.11    2.03
 -10   2   4    0.51    1.59
  10   2  -4    1.87    4.01
  10  -2   4    1.69    2.62
  10   2  -4   -0.09    2.62
  10  -2   4   -2.11    1.98
  10   2  -4   -1.11    2.38
  10   2  -4    0.80    2.32
  10  -2   4    4.05    4.22
  10   3   4    2.32    2.71
  10   3   4    5.59    2.36
  10  -3  -4    4.17    4.66
  10  -3  -4    1.90    3.45
  10  -3  -4   -0.20    2.21
 -10   3  -4    6.90    3.75
  10   3   4    1.97    2.71
  10   3  -4    3.18    2.58
  10   3  -4   -1.30    3.36
  10  -3   4    0.83    3.08
  10   3  -4   -0.13    2.40
  10  -3   4    1.11    2.33
  10  -3   4    5.96    4.15
  10  -3   4    2.12    2.53
  10   3  -4    0.77    2.37
 -10   3   4   -1.60    3.57
 -10   4  -4   -5.40    3.57
  10   4   4    2.02    2.51
  10  -4  -4    2.50    4.86
  10  -4  -4   -4.76    3.14
  10  -4  -4    1.26    2.23
  10   4   4   -3.16    1.65
  10   4   4    1.03    2.57
  10  -4   4    0.51    4.22
  10   4  -4    0.31    2.51
  10  -4   4    4.95    3.55
  10  -4   4    0.46    2.26
  10  -4   4   -0.27    2.25
  10   4  -4    4.96    3.47
 -10   4   4   -3.12    3.89
  10   4  -4   -1.57    2.10
  10   4  -4   -0.98    2.24
  10   5   4   42.65    4.83
  10  -5  -4   46.04    8.79
  10  -5  -4   45.29    5.75
  10  -5  -4   53.42    7.62
 -10   5  -4   36.17    7.23
  10   5   4   40.27    3.93
  10   5  -4   45.17    4.54
  10   5  -4   39.55    5.38
  10  -5   4   32.71    6.06
  10  -5   4   48.54    5.96
  10  -5   4   40.93    5.03
 -10   5   4   63.30    8.09
  10  -5   4   37.38    7.35
  10   5  -4   45.87    6.09
 -10   6  -4    0.03    4.53
  10  -6  -4   -3.84    4.41
  10   6   4    1.59    2.31
  10  -6  -4   -4.24    6.53
 -10  -6   4    0.72    1.52
  10  -6  -4   -0.16    2.66
  10   6  -4    1.48    2.57
 -10   6   4    1.50    4.70
  10  -6   4   -1.19    3.50
  10  -6   4    0.37    4.80
  10  -6   4    1.20    2.10
  10   6  -4   -1.59    2.87
  10   6  -4    4.03    1.92
  10  -6   4    1.98    2.83
  10  -7  -4   -0.47    2.70
  10  -7  -4    3.30    4.86
  10   7   4    0.59    2.27
  10  -7  -4    1.04    6.43
 -10   7  -4    4.20    5.11
 -10  -7   4    5.35    2.00
  10   7  -4   -0.05    2.79
  10   7  -4    6.98    2.91
  10  -7   4   11.05    4.82
 -10   7   4    0.57    5.09
  10   7  -4    3.39    1.80
  10  -7   4    5.93    5.32
  10  -8  -4   11.99    7.04
 -10   8  -4    6.48    5.69
 -10  -8   4   -1.11    1.57
  10  -8  -4   -4.71    2.64
  10   8  -4    3.74    2.70
  10   8  -4    3.01    3.00
  10  -8   4   -3.33    4.83
 -10   8   4   -1.85    5.36
 -10   9  -4    2.26    5.46
 -10  -9   4   -2.09    1.52
  10  -9  -4   -3.31    2.80
  10  -9  -4    0.89    6.97
  10   9  -4    1.04    3.00
  10  -9   4    3.98    6.34
  10   9  -4   -4.53    2.46
 -10   9   4   -0.74    5.64
 -10  10  -4   -0.57    5.33
  10 -10  -4    1.18    3.06
 -10 -10   4    1.46    1.97
 -10 -10  -4    1.50    1.85
  10  10  -4    2.40    3.48
 -10  10   4   -1.42    5.45
  10  10  -4    3.96    2.93
 -10  11  -4   -3.00    5.95
  10 -11  -4    0.77    3.36
 -10 -11   4    2.84    2.30
  10  11  -4   -2.28    2.88
  10  11  -4   -2.54    3.37
 -10  11   4   -4.48    5.63
 -10 -11  -4    2.66    2.00
 -10 -12   4    9.53    3.18
 -10  12  -4    1.73    7.15
  10  12  -4    0.85    3.37
 -10 -12  -4    7.77    2.79
  10  12  -4    4.87    2.43
  11   0  -4   80.32    9.70
  11   0   4   96.17    9.69
  11   0  -4   82.58    8.70
  11   0   4   84.67    8.77
  11   0  -4   87.07    8.65
  11  -1  -4   13.55    4.62
  11  -1  -4   23.51    4.67
  11   1   4   15.16    4.79
  11  -1  -4   21.15    5.95
  11   1   4   26.19    5.18
  11   1  -4   21.97    4.37
  11  -1   4   26.75    4.81
  11  -1   4   16.74    5.19
  11   1  -4   27.12    4.86
  11   1  -4   24.36    5.86
 -11   2  -4   14.85    2.11
  11  -2  -4    9.80    4.36
  11   2   4   10.36    3.90
  11  -2  -4   14.61    5.44
  11  -2  -4   16.21    3.60
  11   2   4   11.11    4.23
 -11   2  -4   12.47    2.13
  11   2   4    7.82    3.12
  11   2  -4    6.18    4.25
  11  -2   4    7.72    4.41
  11   2  -4    6.31    3.14
  11  -2   4    9.22    3.03
  11  -2   4   15.06    3.84
 -11   2   4    9.96    2.22
  11  -3  -4   15.61    3.84
  11   3   4   15.09    3.25
  11  -3  -4    9.38    5.74
  11  -3  -4   18.71    4.98
  11   3   4   11.37    3.87
  11   3   4   22.28    4.96
  11  -3   4   19.92    4.19
  11  -3   4   21.89    4.05
  11  -3   4   21.53    4.95
  11   3  -4   12.79    3.68
  11   3  -4   14.17    4.02
  11  -3   4   20.87    5.93
  11   3  -4   16.79    4.70
  11   4   4    9.53    3.11
  11  -4  -4    5.89    5.33
  11   4   4    6.77    2.47
  11  -4  -4    5.43    3.11
  11  -4  -4   11.84    4.64
  11   4  -4    6.69    2.96
  11  -4   4   11.16    4.30
  11   4  -4    7.70    2.79
  11  -4   4    6.04    2.94
  11  -4   4    0.56    4.78
  11   4  -4    3.17    3.65
  11  -4   4    8.29    3.41
  11   4  -4   13.20    3.74
  11   5   4   17.05    3.65
  11  -5  -4   15.46    7.48
  11   5   4   26.65    3.15
  11  -5  -4   21.16    4.46
  11   5   4   13.96    4.38
  11  -5  -4   17.90    5.97
  11  -5   4   21.70    4.02
  11  -5   4   18.48    4.40
  11   5  -4   21.04    4.56
  11   5  -4   20.36    3.46
  11  -5   4   20.62    5.25
  11   5  -4   24.73    3.77
  11  -5   4   28.44    7.15
  11   5  -4   11.63    3.97
  11  -6  -4  100.11    9.49
 -11   6  -4  100.13   11.62
  11   6   4   95.69    8.67
  11   6   4  102.56    7.59
  11  -6  -4  138.30   14.10
  11  -6  -4  100.74   11.30
  11   6   4   89.56   10.22
  11   6  -4   97.28    8.15
  11  -6   4  106.63    8.88
  11  -6   4  122.09   13.14
  11   6  -4  103.62    9.28
  11  -6   4  101.73   10.81
  11  -6   4  111.41    9.89
  11   6  -4   95.16    9.93
 -11   6   4   91.47   11.69
  11   7   4    5.84    4.13
  11  -7  -4    7.32    6.49
  11   7   4    0.71    2.61
  11  -7  -4   -2.17    2.88
 -11   7  -4   -1.37    5.25
  11   7  -4    2.40    3.03
  11   7  -4    2.88    1.96
  11  -7   4    1.98    3.96
 -11   7   4    3.91    5.59
  11  -7   4    7.92    5.65
  11   7  -4   -1.71    2.96
 -11   8  -4    7.99    6.34
 -11  -8   4   11.91    2.76
  11  -8  -4   21.23    8.35
  11   8   4    3.78    2.60
  11   8  -4    3.45    3.26
  11   8  -4    7.18    2.16
  11  -8   4    3.72    5.97
 -11   8   4    7.27    6.41
  11   8  -4    8.88    3.03
  11  -9  -4    3.07    6.64
 -11  -9   4    2.08    2.12
  11  -9  -4    2.45    3.27
 -11   9  -4    4.67    6.17
  11   9  -4    1.29    2.68
  11  -9   4    2.33    6.69
 -11   9   4    4.43    5.87
  11   9  -4    1.96    3.31
 -11 -10   4    0.91    1.98
  11 -10  -4   -3.07    2.93
 -11  10  -4   -7.70    5.89
  11  10  -4    4.79    3.37
  11  10  -4   -0.68    2.75
 -11  10   4   -2.75    5.99
 -11 -11   4   -0.94    1.89
  11  11   4    2.53    3.92
 -11  11  -4    2.12    7.32
 -11  11   4    3.05    6.28
  11  11  -4    0.49    3.34
  11  11  -4    1.16    3.69
  12   0   4   21.13    5.54
  12   0  -4   20.12    5.08
  12   0  -4   24.17    6.19
  12   0  -4   19.33    4.57
  12   0   4   26.88    5.38
  12  -1  -4    5.44    4.91
  12   1   4   -1.02    2.89
  12   1   4    3.25    4.02
  12  -1  -4   -0.51    3.80
  12  -1  -4   -2.20    2.54
  12   1  -4   -2.24    2.63
  12   1  -4   -2.00    4.21
  12   1  -4    2.07    3.09
  12  -1   4    6.40    4.25
  12  -1   4   -2.17    2.78
  12   2   4   38.04    6.38
  12  -2  -4   27.64    7.27
  12   2   4   28.98    5.62
  12  -2  -4   25.08    6.30
  12  -2   4   38.44    5.91
  12   2  -4   32.30    5.17
  12  -2   4   24.97    6.40
  12   2  -4   27.25    6.13
  12  -2   4   28.88    5.17
  12   2  -4   38.26    6.05
  12  -3  -4    7.08    6.17
 -12   3  -4    3.90    2.09
  12   3   4   -0.65    3.29
  12  -3  -4    1.79    4.17
  12   3   4    0.59    3.30
  12  -3  -4    3.61    3.06
  12   3  -4    1.25    4.17
  12   3  -4    8.02    3.70
  12   3  -4    7.16    3.39
  12  -3   4    0.49    3.49
  12  -3   4    4.89    3.19
  12  -3   4   -1.74    4.86
  12   4   4    1.05    3.22
  12  -4  -4   -0.26    2.76
  12  -4  -4   -1.27    3.91
  12  -4  -4    3.58    5.81
  12   4  -4   -0.70    2.53
  12  -4   4    0.81    4.60
  12  -4   4   -1.79    2.49
  12   4  -4   -1.93    3.77
  12  -4   4    2.99    3.65
  12   5   4    4.63    4.01
  12   5   4    2.88    2.98
  12  -5  -4    0.51    2.96
  12  -5  -4   -3.61    5.94
  12  -5  -4   10.96    5.93
  12  -5   4   -0.68    4.69
  12   5  -4    3.14    2.80
  12  -5   4    0.57    3.10
  12  -5   4    2.23    3.92
  12  -5   4   -0.31    2.71
  12   5  -4    2.24    3.07
  12   5  -4    7.84    4.09
  12  -6  -4   -1.19    4.54
  12  -6  -4    2.80    6.01
  12  -6  -4   -3.36    2.71
  12   6   4    2.15    3.68
  12   6   4   -0.62    3.01
  12  -6   4    0.57    2.61
  12  -6   4   -4.02    4.55
  12   6  -4   -2.48    3.14
  12   6  -4    3.67    3.32
  12  -6   4    0.38    3.82
  12   6  -4   -1.01    2.29
  12  -6   4    9.05    3.72
  12   7   4    6.52    3.95
  12  -7  -4    7.36    5.80
  12   7   4    2.81    3.03
  12  -7  -4    1.56    3.36
  12  -7  -4    4.49    6.64
  12   7  -4    2.34    3.26
  12   7  -4    1.61    2.34
  12   7  -4    0.20    3.11
  12  -7   4    3.46    4.13
  12  -7   4    4.09    5.75
  12  -7   4    0.24    3.03
  12  -8  -4   14.65    4.31
  12   8   4   12.51    4.90
  12   8   4    8.28    2.91
  12  -8  -4   -3.87    6.11
  12   8  -4    6.63    2.56
  12   8  -4    3.36    3.28
  12   8  -4    8.37    3.91
  12  -8   4    6.75    6.72
  12   9   4   -1.74    2.41
  12  -9  -4    7.42    7.63
  12   9   4   -1.00    3.67
  12  -9  -4    0.46    3.17
 -12  -9   4   -0.48    1.75
  12   9  -4    0.95    3.44
  12   9  -4    3.63    2.14
  12  -9   4    5.93    7.31
  12   9  -4   -1.19    3.04
  12  10   4   -4.80    3.38
 -12 -10   4    0.00    1.93
  12 -10  -4   -0.82    3.40
  12  10  -4   -4.93    2.94
  12  10  -4   -0.88    3.61
  12 -11  -4   -1.34    3.47
 -12 -11   4    0.94    2.26
  12  11   4    2.85    4.17
  12  11  -4   -1.41    3.03
  12  11  -4    0.98    4.18
  13   0   4   92.24    9.39
  13   0  -4   74.16    9.01
  13   0  -4   84.92    9.05
  13   0   4   77.01    9.62
  13   0  -4   68.70    9.99
  13   1   4    4.60    4.78
  13   1   4    1.96    2.97
  13  -1  -4   -3.86    4.67
  13  -1  -4    8.64    4.04
  13  -1  -4   -1.00    3.80
  13  -1   4   -1.28    3.18
  13   1  -4   -5.70    4.62
  13  -1   4    7.43    4.77
  13   1  -4   -2.42    3.32
  13  -2  -4   35.99    7.85
  13  -2  -4   32.69    6.72
  13   2   4   27.97    5.81
  13   2   4   21.89    5.68
  13   2  -4   24.99    5.66
  13  -2   4   33.34    6.06
  13   2  -4   26.34    5.17
  13   2  -4   15.16    5.80
  13  -2   4   30.25    5.63
  13  -2   4   21.78    6.44
  13  -3  -4   -2.97    4.27
 -13   3  -4    0.75    1.70
  13   3   4   -1.34    4.05
  13  -3  -4    9.22    6.63
  13   3  -4    2.60    4.56
  13  -3   4   -0.15    3.57
  13   3  -4   -1.21    3.27
  13  -3   4   -5.70    4.04
  13   3  -4    3.21    3.18
  13  -3   4    1.39    3.07
  13   4   4   10.44    4.30
  13  -4  -4   10.14    5.13
 -13   4  -4    6.84    2.73
  13   4   4    5.66    3.98
  13  -4  -4   11.34    4.04
  13  -4  -4   13.93    7.12
  13   4  -4   13.33    4.31
  13  -4   4    9.81    3.92
  13  -4   4   13.12    5.01
  13   4  -4    3.30    4.49
  13  -4   4    7.16    5.88
  13   4  -4    5.73    3.43
  13   5   4    5.34    3.62
  13  -5  -4    5.81    7.34
  13  -5  -4   11.32    4.21
  13  -5  -4   -7.43    4.58
  13   5   4    2.61    4.01
  13  -5   4   14.62    5.34
  13   5  -4    6.64    3.74
  13  -5   4    6.54    5.88
  13   5  -4    3.39    3.06
  13  -5   4    7.09    3.59
  13   5  -4    5.87    4.42
  13  -5   4    9.04    3.87
  13  -6  -4   27.63    7.35
  13   6   4   21.83    4.40
  13   6   4   15.65    5.78
  13  -6  -4   26.30    5.42
  13  -6  -4   27.81    8.71
  13  -6   4   31.79    5.04
  13   6  -4   25.68    5.33
  13   6  -4   25.47    4.32
  13  -6   4   43.88    6.16
  13  -6   4   32.40    6.72
  13  -6   4   23.80    7.75
  13   6  -4   29.48    6.13
  13   7   4    1.79    3.97
  13  -7  -4   -4.57    4.59
  13   7   4   -6.16    2.72
  13  -7  -4  -11.01    6.07
  13   7  -4   -6.41    3.33
  13  -7   4   10.99    6.65
  13   7  -4    3.38    3.75
  13  -7   4   -3.82    4.01
  13   7  -4    1.13    2.64
  13  -7   4   -1.55    3.10
  13   8   4   23.12    4.21
  13  -8  -4   27.02    5.61
  13  -8  -4   34.12   10.33
  13   8   4   28.28    6.67
  13   8  -4   24.04    6.00
  13  -8   4    8.66    7.56
  13   8  -4   28.52    4.06
  13   8  -4   20.46    4.63
  13   9   4   -1.88    2.75
  13  -9  -4   -5.70    7.11
  13  -9  -4    2.82    3.97
  13   9   4   -1.83    3.92
  13   9  -4   -1.17    3.52
  13  -9   4   -1.41    6.27
  13   9  -4    5.47    3.96
  13   9  -4    3.57    2.54
  13  10   4   -0.52    4.18
  13 -10  -4    3.04    3.95
  13  10  -4    2.36    2.55
  13  10  -4   -2.38    3.66
  13  10  -4   -2.68    3.31
  14   0  -4   -1.78    3.69
  14   0  -4    3.12    5.43
  14   0   4    0.07    4.81
  14   0   4    2.48    3.48
  14   0  -4   -0.63    3.19
  14  -1  -4    8.96    4.37
  14   1   4    6.69    4.25
  14  -1  -4    8.78    6.04
  14   1   4   -0.50    4.12
  14  -1  -4    1.46    4.34
  14   1  -4    8.59    5.65
  14   1  -4    3.03    4.06
  14   1  -4    6.95    4.06
  14  -1   4    1.26    3.53
  14  -1   4    3.03    3.85
  14  -2  -4    2.52    4.86
  14   2   4    0.25    3.60
  14   2   4   -2.99    4.43
  14  -2  -4   -4.41    5.18
  14  -2   4   -3.07    4.92
  14   2  -4    0.76    3.70
  14   2  -4    5.11    5.36
  14   2  -4    3.59    3.94
  14  -2   4    5.61    3.96
  14  -3  -4    3.70    6.68
  14  -3  -4   -4.40    4.69
  14   3   4    4.92    4.36
  14   3   4    3.13    4.12
  14   3  -4    6.92    4.49
  14   3  -4   -3.48    3.12
  14   3  -4    5.22    4.76
  14  -3   4    5.15    5.59
  14  -3   4    8.22    4.32
  14  -3   4    1.35    3.26
  14  -4  -4    3.47    5.80
  14   4   4    2.13    4.24
 -14   4  -4    2.87    2.14
  14  -4  -4    5.13    5.17
  14   4   4    3.04    3.96
  14   4  -4    3.77    3.82
  14  -4   4    5.03    5.77
  14   4  -4    0.81    4.42
  14  -4   4    8.98    4.05
  14  -4   4    6.51    4.71
  14   4  -4   -1.34    3.11
  14   5   4    6.12    3.95
  14  -5  -4    1.30    6.03
  14  -5  -4    0.34    4.90
  14   5   4    1.20    4.44
  14  -5   4   -3.27    5.46
  14  -5   4    1.90    3.29
  14   5  -4    2.76    4.48
  14   5  -4    2.99    3.86
  14  -5   4    1.39    4.51
  14   5  -4   -0.61    3.25
  14  -6  -4   -5.23    5.95
  14   6   4   -1.89    3.53
  14   6   4    5.37    4.12
  14  -6  -4    7.42    6.35
  14  -6  -4   -0.80    3.35
  14  -6   4   -1.11    3.31
  14   6  -4    1.99    3.23
  14   6  -4    0.31    4.10
  14  -6   4    3.22    3.26
  14  -6   4   -0.32    5.93
  14   6  -4    9.69    4.52
  14  -6   4    3.95    4.69
  14  -7  -4   -1.18    3.65
  14  -7  -4   -6.98    8.00
  14   7   4    2.75    4.27
  14   7   4   -1.12    3.49
  14  -7   4   -2.91    4.82
  14  -7   4    0.64    3.57
  14   7  -4    2.82    3.82
  14   7  -4   -1.37    2.86
  14  -7   4    8.99    7.41
  14   7  -4   -1.33    3.91
  14   8   4    2.64    4.60
  14  -8  -4    2.81    3.99
  14   8   4   -5.69    3.15
  14  -8  -4   15.52    9.00
  14   8  -4    1.19    2.86
  14  -8   4   14.38    8.08
  14   8  -4   -6.10    3.54
  14  -9  -4    2.51    3.90
  14   9   4    3.13    3.17
  14   9   4    2.47    4.88
  14  -9  -4   -3.66    7.72
  14   9  -4    6.45    4.68
  14   9  -4    1.85    3.82
  14   9  -4    8.59    3.24
  14  -9   4    3.07    7.43
  15   0   4   16.24    6.01
  15   0   4   11.82    4.93
  15   0   4   15.52    4.98
  15   0  -4   11.58    6.23
  15   0  -4   16.85    6.07
  15   0  -4    6.41    4.25
  15  -1  -4   -3.36    4.64
  15   1   4   -1.52    4.59
  15   1   4    1.88    3.21
  15  -1  -4    0.53    3.66
  15  -1  -4    4.44    5.45
  15  -1   4    0.47    4.73
  15   1  -4   -7.17    4.99
  15  -1   4    2.27    3.87
  15   1  -4    1.44    3.62
  15  -1   4   -2.32    3.79
  15   2   4   15.12    5.42
  15  -2  -4   18.91    6.32
  15  -2  -4   16.72    7.35
  15   2   4   18.50    5.85
  15   2  -4   21.57    5.82
  15  -2   4   17.43    5.16
  15   2  -4   26.66    6.99
  15  -2   4   21.51    7.24
  15   2  -4   15.35    5.43
  15  -2   4   21.82    5.84
  15   3   4    9.96    5.34
  15   3   4    6.99    4.58
  15  -3  -4   10.17    7.36
  15  -3  -4   10.80    5.20
  15   3  -4   10.91    5.83
  15  -3   4   17.21    7.00
  15  -3   4    1.53    4.61
  15  -3   4   12.30    4.88
  15   3  -4   15.19    4.84
  15   3  -4    9.73    4.97
  15   4   4   12.44    5.39
  15   4   4    5.25    5.10
  15  -4  -4   -3.16    6.53
  15  -4  -4   12.78    6.03
  15  -4   4   13.30    4.52
  15  -4   4   12.63    5.47
  15   4  -4    5.16    5.45
  15   4  -4    3.78    4.24
  15   4  -4    6.78    4.16
  15  -4   4    5.39    7.01
 -15   5  -4    3.24    2.45
  15  -5  -4    0.63    5.35
  15   5   4    4.13    3.93
  15  -5  -4   -3.61    7.01
  15   5   4   -0.47    4.30
  15   5  -4    4.64    4.29
  15   5  -4    7.43    4.65
  15  -5   4    6.35    6.21
  15  -5   4    4.73    5.20
  15  -5   4   -1.09    3.72
  15   5  -4    3.56    3.69
  15  -6  -4   14.81    6.65
  15   6   4    5.09    4.73
  15   6   4   14.42    5.63
  15  -6  -4   17.62    8.76
  15   6  -4   16.22    5.36
  15   6  -4   13.52    5.50
  15   6  -4   11.31    4.19
  15  -6   4    1.51    3.35
  15  -6   4   15.49    8.08
  15  -7  -4    1.34    7.57
  15   7   4    1.01    4.05
  15  -7  -4    0.43    3.81
  15   7  -4    7.40    4.76
  15   7  -4    4.65    4.71
  15  -7   4    5.23    6.92
  15   7  -4    4.52    3.64
  16   0  -4   -4.09    3.65
  16   0   4    2.81    5.53
  16   0  -4   -4.78    5.53
  16   0   4   -5.84    3.56
  16   0  -4   -3.51    4.60
  16   0   4    0.67    4.22
  16   1   4    8.97    4.87
  16   1   4   -1.02    4.94
  16  -1  -4    4.91    6.24
  16  -1  -4    8.16    5.51
  16   1   4    6.02    4.50
  16   1  -4   -1.48    4.58
  16  -1   4    3.44    5.43
  16  -1   4    0.32    4.49
  16  -1   4   -2.76    3.54
  16   1  -4    2.35    5.85
  16   1  -4   -5.22    3.23
  16   2   4    9.27    5.83
  16   2   4   -5.84    3.43
  16  -2  -4    0.94    6.89
  16   2  -4   -3.00    3.97
  16   2  -4   12.55    5.30
  16   2  -4    5.26    5.70
  16  -2   4    0.14    3.71
  16  -2   4   -0.09    5.41
  16  -2   4   -5.47    3.73
  16   3   4   10.12    5.74
  16  -3  -4    6.59    5.92
  16  -3  -4   27.93    8.97
  16  -3   4   20.89    8.36
  16   3  -4   18.75    5.88
  16   3  -4   27.85    6.98
  16  -3   4   10.78    6.00
  16   3  -4   12.11    5.34
  16  -3   4   18.15    5.40
  16  -4  -4   -3.99    4.93
  16   4   4    0.73    4.57
  16  -4  -4   -4.20    6.31
  16   4  -4    1.61    5.37
  16   4  -4   -3.16    4.03
  16  -4   4    6.07    7.05
  16  -4   4   -1.62    3.49
  16  -4   4   -9.31    3.89
  16   5   4    1.21    5.01
  16   5   4   -1.24    4.37
  16  -5  -4    8.69    8.00
  16  -5  -4    1.10    5.49
  16  -5   4    9.54    7.74
  16   5  -4   -2.33    4.93
  16   5  -4    2.20    4.55
  16   5  -4    2.02    4.11
  16  -5   4   -3.08    3.51
  16  -5   4    3.18    5.60
  17   0  -4    7.82    4.93
  17   0  -4   -3.79    5.64
  17   0   4    0.16    5.48
  17   0  -4   -3.50    4.17
  17   0   4    3.92    4.56
  17   0   4    3.66    4.45
  17  -1  -4    6.14    5.62
  17   1   4    0.61    4.53
  17   1   4   14.73    6.62
  17   1   4    7.29    5.31
  17  -1  -4    3.94    6.84
  17  -1   4  -10.12    5.03
  17   1  -4    1.59    6.23
  17  -1   4    9.58    5.27
  17   1  -4    2.31    4.65
  17   1  -4    6.36    5.18
  17   2   4   12.97    6.17
  17   2   4   -0.06    4.31
  17  -2  -4   10.20    7.50
  17  -2  -4    7.91    5.71
  17   2  -4    4.32    6.47
  17  -2   4    4.96    4.94
  17   2  -4    4.78    5.01
  17   2  -4    1.40    4.58
  17  -2   4   -2.02    5.82
  17  -2   4    2.37    4.38
  17   3   4   -7.24    4.91
  17  -3   4    0.47    6.77
   0   0   5    0.30    2.49
   0   0  -5   -3.14    2.31
   0   0  -5    0.46    1.48
   0  -1  -5    1.20    1.75
   0  -1   5    1.32    2.36
   0   1  -5   -1.14    2.45
   0  -1  -5    2.39    1.60
   0   1   5   -1.11    2.76
   0  -1  -5   -0.17    2.73
   0   1   5    0.39    2.05
   0   1  -5    0.90    1.51
   0   1  -5    1.86    1.92
   0  -2  -5   -0.07    0.35
   0   2   5    2.32    2.11
   0   2   5    4.43    2.63
   0  -2   5    1.16    0.74
   0   2  -5   -4.28    2.32
   0  -2   5    0.32    2.38
   0   2  -5   -1.19    1.91
   0  -2  -5    1.61    1.39
   0  -2  -5   -0.91    2.61
   0   2   5   -3.59    1.77
   0  -2  -5    0.21    1.74
   0   2   5   -0.13    0.38
   0  -3   5    0.50    2.33
   0  -3  -5   -1.72    2.53
   0  -3  -5    0.06    0.75
   0  -3  -5   -0.21    0.51
   0   3   5    2.33    2.69
   0  -3   5    0.30    0.85
   0   3  -5   -4.06    2.42
   0  -3  -5   -1.42    1.06
   0   3   5    2.86    1.95
   0   3   5   -0.37    2.12
   0   3  -5   -0.65    1.79
   0   4   5    2.58    2.21
   0  -4  -5    3.97    0.86
   0   4  -5    5.27    2.18
   0  -4  -5    3.36    1.25
   0   4   5    4.04    2.12
   0  -4   5    2.72    1.07
   0  -4   5    1.93    2.47
   0   4   5    5.02    2.82
   0  -4  -5    7.00    3.17
   0   4  -5    1.05    2.54
   0  -4  -5    1.81    1.89
   0  -4   5    1.17    0.87
   0   5   5    1.83    2.55
   0   5   5   -0.87    2.12
   0   5  -5    1.06    3.22
   0  -5   5   -1.03    0.88
   0  -5  -5   -0.78    0.63
   0   5  -5    0.48    2.41
   0   5   5   -0.13    2.86
   0  -5   5   -4.28    2.37
   0  -5  -5   -3.78    2.98
   0  -5  -5    1.20    1.10
   0  -5   5   -2.85    1.86
   0  -5  -5    3.13    2.22
   0   6  -5   78.05    6.54
   0   6   5   62.45    6.43
   0   6  -5   82.18    7.46
   0  -6   5   69.57    6.80
   0  -6   5   68.65    5.43
   0   6   5   73.19    7.29
   0  -6  -5   73.00    5.12
   0   6   5   81.17    7.17
   0  -7  -5    0.49    0.96
   0  -7   5   -0.67    1.06
   0   7   5    1.67    2.68
   0   7   5   -4.13    2.53
   0   7  -5   -0.79    2.16
   0   7   5   -1.25    2.04
   0   7  -5    2.00    2.91
   0   8  -5   26.03    4.82
   0   8   5   21.21    3.57
   0   8   5   21.64    4.11
   0  -8  -5   22.95    2.45
   0  -8   5   19.66    2.68
   0   8   5   20.84    4.50
   0   8  -5   21.74    3.77
   0   9   5    2.94    2.62
   0   9   5    1.22    3.00
   0   9  -5    8.18    3.87
   0   9   5    5.70    3.73
   0  -9  -5   -0.22    1.04
   0  -9   5   -1.02    1.19
   0   9  -5    2.19    2.51
   0  10  -5    8.44    3.42
   0 -10  -5    8.45    1.90
   0  10   5   10.20    4.38
   0 -10   5   16.52    2.74
   0  10   5   16.71    3.72
   0  10  -5    3.57    3.92
   0  11   5   -1.37    2.91
   0  11  -5   -2.23    2.97
   0  11   5    5.02    4.21
   0 -11   5   -0.34    1.46
   0  11  -5    0.97    3.93
   0 -11  -5   -1.06    1.07
   0  12   5   -3.06    3.05
   0  12   5   -2.68    4.28
   0 -12  -5    4.62    1.80
   0  12  -5    4.65    3.83
   0 -12   5    7.75    2.38
   0  12  -5    6.62    4.81
   0 -13   5    1.55    2.04
   0  13   5   -2.42    4.90
   0  13  -5    6.07    5.40
   0  13  -5   -1.36    3.55
   0 -13  -5    1.98    1.62
   0  13   5   -1.07    3.31
   0  14   5   34.34    7.31
   0  14   5   31.25    6.19
   0  14  -5   25.19    6.05
   0 -14   5   32.12    4.48
   0  14  -5   10.29    6.48
   0 -14  -5   28.67    3.84
   0 -15   5   -1.25    1.83
   0  15   5    1.63    4.14
   0 -15  -5    1.69    1.93
   0  15  -5    2.19    4.10
   0  15   5    0.77    5.23
   0  15  -5    5.34    5.89
   1   0  -5   -0.68    2.62
  -1   0   5   -0.80    2.38
   1   0  -5   -1.19    2.02
  -1   0   5   -0.56    0.38
   1   0  -5    0.53    1.59
   1   0   5   -1.51    2.42
   1   0   5   -1.69    1.88
   1   0   5   -1.89    2.30
  -1   0  -5   -1.26    1.68
  -1  -1   5   98.62    6.02
  -1   1  -5  108.93    7.47
   1   1   5   99.31    8.16
  -1   1  -5  102.93    6.99
   1  -1  -5   93.92    8.25
   1   1   5   82.87    7.27
   1  -1  -5   86.00    7.46
  -1  -1   5   83.62    7.84
  -1   1  -5  122.49    8.29
   1  -1  -5   85.49    6.97
  -1  -1  -5   84.64    7.91
  -1  -1  -5   88.54    7.12
  -1   1   5   96.84    8.07
  -1   1   5   73.94    7.36
   1   1  -5   99.89    7.51
  -1  -1  -5   85.67    6.77
   1   1  -5  102.93    8.39
   1   1  -5   88.56    6.90
   1  -1   5  128.10    8.42
  -1   2  -5   55.21    4.62
   1  -2  -5   42.23    4.47
  -1   2  -5   48.73    5.20
  -1  -2   5   46.96    3.24
   1   2   5   40.44    4.31
   1  -2  -5   48.68    4.11
   1  -2  -5   41.03    5.17
   1   2   5   45.47    4.34
  -1  -2   5   37.92    4.54
   1   2   5   41.78    4.81
  -1  -2  -5   37.51    3.61
  -1   2   5   45.43    4.52
  -1   2   5   41.84    5.17
   1   2  -5   43.74    4.38
   1   2  -5   39.79    4.96
  -1  -2  -5   46.96    4.88
  -1   2   5   43.89    4.58
   1  -2   5   47.30    5.13
   1  -3  -5    3.37    1.60
   1  -3  -5    5.92    0.79
  -1  -3   5    4.81    1.36
  -1  -3   5   -0.76    2.14
  -1  -3   5    6.20    1.16
   1  -3  -5    6.47    2.35
   1  -3  -5    0.05    2.91
  -1   3  -5    6.75    2.26
   1   3   5    1.57    2.03
  -1   3  -5    9.80    3.22
   1   3   5    6.48    2.74
   1   3   5    7.32    2.23
   1   3  -5    1.70    2.74
  -1   3   5    6.82    2.53
  -1  -3  -5    9.19    2.85
  -1   3   5    4.82    2.32
  -1  -3  -5    4.30    1.19
  -1   3   5    2.48    2.74
  -1  -3  -5    6.01    0.88
   1   3  -5    2.10    2.01
  -1  -3  -5    7.28    1.84
   1  -3   5    9.42    2.83
   1  -4  -5   33.30    4.89
   1  -4  -5   26.51    2.18
   1   4   5   30.71    4.02
  -1   4  -5   30.59    3.52
  -1  -4   5   27.91    3.08
   1   4   5   20.65    3.22
  -1  -4   5   27.62    3.75
  -1  -4   5   31.86    2.66
   1   4   5   25.32    3.35
  -1   4  -5   30.12    4.31
   1  -4  -5   29.36    3.68
   1  -4  -5   25.30    2.84
  -1  -4   5   24.44    2.49
   1  -4   5   26.27    4.21
   1   4  -5   27.76    3.38
  -1  -4  -5   35.88    3.05
  -1  -4  -5   25.14    2.21
  -1   4   5   30.40    4.18
   1   4  -5   24.82    4.14
  -1   4   5   30.45    4.64
  -1   4   5   24.93    3.55
   1  -5  -5   20.61    1.95
   1  -5  -5   30.56    3.81
  -1   5  -5   29.14    4.05
  -1  -5   5   24.22    2.46
   1   5   5   25.83    3.24
  -1   5  -5   18.81    4.22
   1   5   5   19.40    3.41
   1  -5  -5   18.14    2.51
   1  -5  -5   16.78    4.51
   1   5   5   21.75    3.76
  -1   5   5    9.42    4.23
  -1  -5  -5   21.66    2.03
  -1   5   5   23.09    3.53
   1   5  -5   22.11    4.06
  -1   5   5   17.20    3.87
   1   5  -5   19.09    3.35
   1  -5   5   23.80    4.06
   1   6   5   18.63    3.14
   1   6   5    8.09    3.25
   1  -6  -5   22.10    4.39
   1  -6  -5   16.15    3.26
   1  -6  -5    9.78    1.92
  -1   6  -5   10.17    3.61
  -1  -6   5   13.41    1.95
   1  -6  -5   10.47    1.50
  -1   6  -5   12.98    2.96
   1   6   5    8.76    2.51
   1   6  -5   10.45    2.74
  -1   6   5   14.72    3.99
   1  -6   5   13.09    2.80
   1   6  -5   10.07    3.33
  -1   6   5   11.79    3.47
  -1  -6  -5   11.06    1.57
   1  -6   5   11.25    1.92
   1  -6   5    9.21    3.41
  -1   6   5   10.82    3.05
   1  -7  -5  150.59   12.07
  -1  -7   5  153.30   10.23
  -1   7  -5  156.97   12.66
  -1   7  -5  139.73   11.44
   1   7   5  149.79   11.38
   1   7   5  153.40   11.17
   1  -7  -5  155.64    9.84
   1   7   5  142.19   11.89
  -1   7   5  159.08   12.05
   1   7  -5  139.62   11.10
   1  -7   5  149.28   12.08
   1  -7   5  158.52   11.18
  -1   7   5  137.46   11.46
  -1   7   5  132.42   12.32
  -1  -7  -5  149.24    9.87
   1  -7   5  135.31   10.14
   1   7  -5  159.76   12.29
   1   8   5    1.72    2.20
  -1   8  -5   -1.32    3.08
   1  -8  -5    2.23    1.13
  -1  -8   5    0.81    1.34
   1   8   5    1.65    3.26
   1   8   5   -2.43    2.58
  -1   8  -5    2.94    2.49
   1   8  -5   -4.12    2.77
  -1  -8  -5    1.85    1.14
  -1   8   5    3.79    2.46
   1   8  -5    0.16    1.02
  -1   8   5    1.70    3.31
  -1   8   5    0.90    2.88
   1   8  -5   -0.38    2.07
   1  -9  -5   14.35    2.14
   1   9   5   20.78    4.50
   1   9   5   13.66    3.41
  -1   9  -5   18.04    4.82
   1   9   5   23.59    4.26
  -1   9  -5   16.51    3.88
  -1  -9   5   15.41    2.61
   1  -9   5   24.46    2.93
  -1   9   5    8.66    4.44
  -1  -9  -5   16.18    2.27
   1   9  -5   15.92    1.88
   1   9  -5   19.18    4.61
  -1   9   5   13.48    3.64
   1   9  -5   12.77    3.25
   1  10   5   11.64    3.41
   1 -10  -5   11.91    2.06
   1  10   5   13.81    4.42
  -1 -10   5   14.53    2.59
  -1  10  -5   10.42    3.82
  -1  10  -5   18.02    5.04
   1  10  -5   13.30    4.64
  -1  10   5    3.35    4.02
  -1  10   5    5.88    3.46
   1 -10   5   12.81    2.48
   1  10  -5   13.15    3.39
  -1 -10  -5   15.89    2.31
  -1  11  -5    0.77    3.17
  -1 -11   5    2.89    1.89
  -1  11  -5    0.72    4.64
   1  11   5    1.73    2.98
   1  11   5   -1.71    3.97
   1 -11  -5    1.00    1.31
   1 -11   5    0.00    1.55
  -1  11   5    2.63    3.50
   1  11  -5   -3.08    3.62
  -1 -11  -5    0.50    1.31
  -1  11   5    3.40    4.21
   1  11  -5    0.71    2.83
   1  12   5    9.73    3.79
   1  12   5    8.40    4.93
   1 -12  -5    8.40    2.07
  -1 -12   5   10.03    2.61
  -1  12  -5   10.41    5.20
  -1  12  -5   15.58    4.51
  -1 -12  -5    6.79    2.08
   1  12  -5    9.96    4.87
  -1  12   5    9.79    3.95
   1  12  -5    6.35    3.50
   1 -12   5   15.68    3.07
  -1  12   5    6.71    5.21
  -1 -13   5   51.87    5.38
   1  13   5   34.53    6.19
   1 -13  -5   43.44    4.51
  -1  13  -5   46.61    7.22
   1  13   5   42.48    7.58
  -1  13  -5   61.52    8.97
   1  13  -5   47.38    7.95
  -1  13   5   24.05    7.17
  -1  13   5   48.94    7.05
  -1 -13  -5   37.94    4.47
   1 -13   5   52.11    5.49
   1  13  -5   46.23    6.71
  -1  14  -5    5.27    5.67
   1  14   5   -1.16    3.72
   1 -14  -5    2.23    1.76
  -1  14  -5   -3.47    3.44
   1  14   5    4.00    5.27
  -1  14   5    3.94    3.51
   1 -14   5   -0.63    1.87
   1  14  -5   -0.32    5.06
  -1  14   5   -2.16    4.73
   1  14  -5    1.81    4.10
  -1 -14  -5    0.31    1.77
  -1  15  -5   11.20    6.07
   1  15   5   -2.85    5.09
   1 -15  -5   -1.96    1.48
  -1 -15   5   -2.13    1.70
   1  15   5    9.50    4.40
  -1  15  -5   -0.23    4.14
  -1  15   5    0.11    4.17
   1  15  -5    2.83    4.45
  -1 -15  -5    2.58    2.14
   1  15  -5   -3.93    5.50
  -1  15   5   -1.26    5.63
  -2   0   5   -0.24    2.68
  -2   0  -5    0.18    1.62
   2   0   5   -1.92    2.33
   2   0  -5   -0.12    0.51
  -2   0   5    0.46    0.46
   2   0  -5   -2.28    2.60
   2   0  -5    1.50    2.11
   2   0  -5    0.60    1.61
  -2   0  -5   -3.62    2.22
   2   0  -5    0.02    2.01
  -2   0  -5   -0.90    1.33
   2  -1  -5  176.09   12.81
   2   1   5  179.77   13.99
  -2   1  -5  211.86   13.39
   2  -1  -5  192.17   11.62
  -2   1  -5  201.04   14.06
  -2  -1   5  184.84   11.80
   2   1   5  182.28   13.22
  -2  -1   5  174.67   13.82
  -2   1  -5  208.45   12.82
   2  -1  -5  194.76   13.57
   2  -1  -5  190.89   14.44
   2   1  -5  178.47   13.33
  -2  -1  -5  171.04   13.68
   2   1  -5  190.71   14.20
   2  -1   5  231.22   14.47
  -2   1   5  176.00   14.06
   2   1  -5  185.77   12.72
  -2  -1  -5  199.17   12.53
  -2   2  -5  200.97   14.02
  -2  -2   5  191.74   11.68
   2  -2  -5  183.03   14.28
   2   2   5  170.07   13.52
   2   2   5  200.51   12.97
   2  -2  -5  184.94   12.63
  -2  -2   5  176.81   13.40
   2   2   5  180.96   12.98
  -2  -2   5  192.56   12.44
   2  -2  -5  185.50   13.33
  -2   2  -5  197.79   13.19
   2  -2   5  208.26   13.90
  -2  -2  -5  187.70   11.93
  -2  -2  -5  172.63   13.30
   2   2  -5  174.79   13.79
  -2  -2  -5  186.67   12.61
  -2   2   5  178.15   14.02
  -2   2   5  162.04   13.21
   2   2  -5  181.43   13.06
  -2  -3   5   51.79    4.97
  -2  -3   5   56.68    4.02
   2   3   5   58.54    5.61
  -2   3  -5   45.61    5.71
   2  -3  -5   71.23    6.65
   2   3   5   51.76    4.93
  -2   3  -5   46.44    4.99
  -2  -3   5   57.51    4.54
   2  -3  -5   52.52    4.77
   2   3   5   59.72    4.87
   2  -3  -5   50.73    5.34
  -2   3   5   57.14    5.41
   2   3  -5   51.95    5.68
   2  -3   5   64.72    5.88
  -2   3   5   45.59    5.74
  -2  -3  -5   56.51    3.81
   2   3  -5   53.96    4.97
   2  -4  -5    4.15    1.74
   2   4   5    1.91    1.80
  -2   4  -5   -0.68    2.04
  -2   4  -5    1.68    3.11
   2  -4  -5    4.61    2.81
  -2  -4   5   -1.15    1.41
   2   4   5    1.59    1.79
   2  -4  -5    6.45    4.28
   2   4   5    1.95    2.47
   2   4  -5    2.99    2.58
  -2   4   5    4.04    2.24
  -2   4   5    4.81    3.01
   2  -4   5    6.06    3.07
   2   4  -5    1.20    1.98
  -2   5  -5   29.64    4.23
   2   5   5   27.89    3.30
   2  -5  -5   21.74    2.93
  -2   5  -5   25.26    4.98
   2  -5  -5   29.02    2.37
  -2  -5   5   23.33    2.60
   2   5   5   32.28    3.74
   2  -5  -5   27.54    4.09
   2   5   5   24.51    3.92
   2  -5  -5   29.93    5.10
   2   5  -5   27.82    4.72
  -2  -5  -5   27.13    2.42
  -2   5   5   27.43    4.08
  -2   5   5   31.81    4.98
   2  -5   5   20.38    3.59
   2   5  -5   25.49    3.88
   2  -5   5   35.47    4.63
   2   5  -5   37.50    3.11
   2  -6  -5   -0.67    1.46
  -2  -6   5    0.22    0.92
   2   6   5    1.59    2.00
   2   6   5   -0.40    2.69
   2   6   5    0.08    1.76
  -2   6  -5   -1.58    3.18
   2  -6  -5    0.37    0.92
   2  -6  -5    1.31    2.09
   2  -6  -5   -5.62    3.19
  -2   6  -5   -2.45    2.22
  -2   6   5   -0.13    2.45
  -2   6   5   -0.92    3.13
   2   6  -5   -0.64    1.30
   2  -6   5   -0.32    3.07
[truncated: 3,486,822 more chars]
