# Supplementary material for: Crystal structures of three complexes of zinc chloride with tri-tert-butyl­phosphane
Source: Acta Crystallogr E Crystallogr Commun. 2016 Jan 1;72(Pt 1):35–9. doi: 10.1107/S2056989015023373 (PMC4704762; doi:10.1107/S2056989015023373)
Supplement: Supplementary file 2 [file e-72-00035-1sup2.hkl]

data_1                                                                          
_shelx_title ' b12k_61 in Pbca'                                                 
_shelx_refln_list_code          4                                               
_shelx_F_calc_maximum      360.32                                               
_exptl_crystal_F_000      1424.00                                               
_reflns_d_resolution_high  0.8281                                               
                                                                                
loop_                                                                           
 _space_group_symop_operation_xyz                                               
 'x, y, z'                                                                      
 '-x+1/2, -y, z+1/2'                                                            
 '-x, y+1/2, -z+1/2'                                                            
 'x+1/2, -y+1/2, -z'                                                            
 '-x, -y, -z'                                                                   
 'x-1/2, y, -z-1/2'                                                             
 'x, -y-1/2, z-1/2'                                                             
 '-x-1/2, y-1/2, z'                                                             
                                                                                
_cell_length_a    14.6408                                                       
_cell_length_b    12.9891                                                       
_cell_length_c    16.8190                                                       
_cell_angle_alpha  90.000                                                       
_cell_angle_beta   90.000                                                       
_cell_angle_gamma  90.000                                                       
                                                                                
_shelx_F_squared_multiplier     1.000                                           
                                                                                
loop_                                                                           
 _refln_index_h                                                                 
 _refln_index_k                                                                 
 _refln_index_l                                                                 
 _refln_F_squared_calc                                                          
 _refln_F_squared_meas                                                          
 _refln_F_squared_sigma                                                         
 _refln_observed_status                                                         
   2   0   0     129830.71     136786.58      3530.59 o                         
   4   0   0       7072.73       6565.30       262.55 o                         
   6   0   0        643.50        206.03       260.24 o                         
   8   0   0      11679.30      11126.16       502.54 o                         
  10   0   0       7104.19       6746.52       405.92 o                         
  12   0   0       8991.33       8122.25       593.02 o                         
  14   0   0       8755.44       9226.64       689.42 o                         
  16   0   0       2757.90       2733.17       606.27 o                         
   2   1   0      27241.69      27687.97       576.74 o                         
   4   1   0      11047.00      11988.61       266.16 o                         
   6   1   0        125.00        152.54        70.23 o                         
   8   1   0       2687.44       2549.07       131.12 o                         
  10   1   0       6855.87       6791.07       352.34 o                         
  12   1   0       4086.98       4407.97       319.42 o                         
  14   1   0        498.12        258.13       222.41 o                         
  16   1   0        609.31        402.64       265.50 o                         
   0   2   0       3077.40       2887.40       107.92 o                         
   2   2   0      18370.17      18588.88       431.42 o                         
   4   2   0        314.91        306.20        70.77 o                         
   6   2   0       5110.09       5027.90       217.97 o                         
   8   2   0       9181.07       8644.65       294.93 o                         
  10   2   0        157.20        116.45       100.83 o                         
  12   2   0       1559.80       1247.06       222.47 o                         
  14   2   0         16.31        -49.08       209.29 o                         
  16   2   0       1623.36       1448.57       304.65 o                         
   2   3   0      66131.34      64486.20      1592.15 o                         
   4   3   0      29699.43      29589.02       777.67 o                         
   6   3   0       1482.51       1137.22       142.86 o                         
   8   3   0         36.97          6.52       120.64 o                         
  10   3   0        612.71        502.34       132.09 o                         
  12   3   0       1045.49       1189.72       184.01 o                         
  14   3   0       5745.12       5998.37       404.45 o                         
  16   3   0      10650.58      11921.42       605.31 o                         
   0   4   0       8966.13       8652.19       346.45 o                         
   2   4   0        745.66        794.10       114.18 o                         
   4   4   0      17668.65      17572.97       503.90 o                         
   6   4   0       7113.83       6721.22       293.94 o                         
   8   4   0       2197.11       2100.36       237.02 o                         
  10   4   0        112.82        -99.56       124.35 o                         
  12   4   0        236.40        174.73       159.38 o                         
  14   4   0         51.43        297.67       214.90 o                         
  16   4   0         84.38        105.22       316.82 o                         
   2   5   0      10551.61       9947.49       312.55 o                         
   4   5   0         44.91       -111.35       111.35 o                         
   6   5   0          9.67         28.37       101.38 o                         
   8   5   0       4545.48       4487.83       248.22 o                         
  10   5   0       6249.51       7148.86       310.04 o                         
  12   5   0       1229.72       1615.25       274.47 o                         
  14   5   0         26.42       -213.40       271.37 o                         
  16   5   0       1040.28       1253.81       619.82 o                         
   0   6   0      52072.75      51050.77      1996.68 o                         
   2   6   0      40847.25      38553.24       951.92 o                         
   4   6   0       4429.02       3518.98       314.34 o                         
   6   6   0        614.63        843.31       174.69 o                         
   8   6   0       2289.37       2099.35       197.04 o                         
  10   6   0       2138.76       2222.69       338.57 o                         
  12   6   0       2223.00       1928.82       290.08 o                         
  14   6   0       4617.29       5306.59       427.13 o                         
  16   6   0        685.79        348.00       296.11 o                         
   2   7   0       4294.57       4090.29       160.49 o                         
   4   7   0        344.51        472.65       187.75 o                         
   6   7   0       7972.81       7725.10       350.24 o                         
   8   7   0       5961.23       5835.15       306.00 o                         
  10   7   0        141.36        -35.17       244.26 o                         
  12   7   0        985.07       1083.20       272.88 o                         
  14   7   0        877.10        606.96       267.81 o                         
   0   8   0      40132.09      41191.87      1420.51 o                         
   2   8   0      19893.16      19560.38       473.62 o                         
   4   8   0       1283.06       1092.28       227.88 o                         
   6   8   0       4169.92       4664.80       323.17 o                         
   8   8   0       1600.20       1972.80       296.65 o                         
  10   8   0       1032.30       1119.69       217.81 o                         
  12   8   0        470.58        862.16       348.50 o                         
  14   8   0        498.39         81.84       398.02 o                         
   2   9   0       1277.56       1388.35       128.86 o                         
   4   9   0       9328.62       8594.43       363.23 o                         
   6   9   0       6697.59       6626.63       629.23 o                         
   8   9   0        511.72        725.63       226.38 o                         
  10   9   0        536.41        592.94       335.44 o                         
  12   9   0       1348.81        799.07       395.60 o                         
  14   9   0       3322.22       3428.78       557.85 o                         
   0  10   0        455.44        721.15       178.72 o                         
   2  10   0        201.64        387.98       178.46 o                         
   4  10   0       3720.51       3862.04       254.22 o                         
   6  10   0       5161.99       4867.56       420.15 o                         
   8  10   0        155.57       -162.73       278.39 o                         
  10  10   0        149.43         96.85       225.72 o                         
  12  10   0        464.76         22.11       695.37 o                         
   2  11   0       3799.88       3881.63       247.61 o                         
   4  11   0        860.85       1177.80       154.33 o                         
   6  11   0         15.63        -93.88       199.11 o                         
   8  11   0         22.10        240.62       201.47 o                         
  10  11   0          6.79        -32.98       221.30 o                         
  12  11   0         37.22        -68.97       278.71 o                         
   0  12   0       4334.11       4196.44       385.33 o                         
   2  12   0      11190.96      12140.80       475.75 o                         
   4  12   0       8544.54       8226.80       424.80 o                         
   6  12   0       1652.64       1428.78       202.89 o                         
   8  12   0         43.91       -159.21       198.94 o                         
  10  12   0       1081.60       1196.06       324.97 o                         
   2  13   0        124.37        115.37       190.22 o                         
   4  13   0          6.89        264.12       151.19 o                         
   6  13   0        515.11        561.85       155.63 o                         
   8  13   0          9.30         21.28       203.74 o                         
   0  14   0       4381.15       4594.01       442.85 o                         
   2  14   0       2349.94       2648.75       301.12 o                         
   4  14   0       1371.75       1166.52       208.35 o                         
   6  14   0         50.34       -137.09       166.69 o                         
   2  15   0         61.17       -120.00       226.57 o                         
   4  15   0        218.72          1.28       211.41 o                         
   1   1   1      57799.68      61638.10       877.09 o                         
   2   1   1       1436.21       1655.19        53.29 o                         
   3   1   1      10508.71      10189.72       167.35 o                         
   4   1   1         14.23         47.70        44.65 o                         
   5   1   1        739.76        574.13        51.95 o                         
   6   1   1         61.90        -21.33        50.27 o                         
   7   1   1       7173.05       7045.89       147.76 o                         
   8   1   1       2713.92       2545.55        90.59 o                         
   9   1   1       3473.98       3328.38       126.06 o                         
  10   1   1      11049.97      11245.11       261.38 o                         
  11   1   1       3021.91       3050.31       162.77 o                         
  12   1   1       2111.12       2087.68       179.46 o                         
  13   1   1       3659.56       3714.19       235.39 o                         
  14   1   1         11.09       -149.69       149.69 o                         
  15   1   1       2087.10       2848.62       297.35 o                         
  16   1   1         60.73        214.69       184.20 o                         
  17   1   1        157.31         94.54       200.18 o                         
   0   2   1      11269.28      11248.03       233.32 o                         
   1   2   1       2460.78       2513.55        67.73 o                         
   2   2   1        807.26        986.86        53.05 o                         
   3   2   1      19272.78      19253.89       321.46 o                         
   4   2   1        567.37        742.95        79.77 o                         
   5   2   1      14618.53      14074.58       245.19 o                         
   6   2   1       3421.70       3264.01       104.35 o                         
   7   2   1       8341.26       8183.70       159.54 o                         
   8   2   1       7254.70       7230.87       163.09 o                         
   9   2   1       3732.74       3687.57       117.88 o                         
  10   2   1         61.07         23.49        74.95 o                         
  11   2   1       5924.87       5949.82       179.25 o                         
  12   2   1         20.91         24.92       128.77 o                         
  13   2   1        293.72        177.58       163.90 o                         
  14   2   1         27.80       -145.92       145.92 o                         
  15   2   1       2485.00       2655.69       229.54 o                         
  16   2   1        497.46        561.63       187.01 o                         
  17   2   1       3617.66       4056.38       300.91 o                         
   1   3   1      11171.55      11468.50       224.62 o                         
   2   3   1      16034.67      16770.06       344.67 o                         
   3   3   1        728.89        667.01        65.18 o                         
   4   3   1       2858.95       2957.38       101.60 o                         
   5   3   1        120.11        131.34        62.24 o                         
   6   3   1       1567.94       1715.14       108.69 o                         
   7   3   1         41.26         19.43        71.71 o                         
   8   3   1         92.99        159.94        71.41 o                         
   9   3   1       2585.43       2718.66       104.07 o                         
  10   3   1         67.05        -26.62        75.61 o                         
  11   3   1        126.78        194.73       103.35 o                         
  12   3   1        206.46        213.41       123.11 o                         
  13   3   1         81.96         74.69       146.13 o                         
  14   3   1         41.65        290.40       169.08 o                         
  15   3   1        431.06        271.36       165.44 o                         
  16   3   1         28.07        -24.85       178.70 o                         
  17   3   1         56.27        128.44       202.09 o                         
   0   4   1      26300.85      25288.30       539.09 o                         
   1   4   1      16761.05      16782.61       270.35 o                         
   2   4   1       2863.59       2860.57       111.23 o                         
   3   4   1      40942.10      40779.12       765.82 o                         
   4   4   1       2002.59       2170.04       103.16 o                         
   5   4   1       6402.89       6233.14       177.12 o                         
   6   4   1      11458.22      11526.83       271.79 o                         
   7   4   1       2641.47       2897.48       171.88 o                         
   8   4   1      24527.79      23463.00       473.38 o                         
   9   4   1        177.72        136.71        82.57 o                         
  10   4   1       3062.08       3113.36       128.60 o                         
  11   4   1        127.57        188.68       112.24 o                         
  12   4   1        539.30        479.53       135.15 o                         
  13   4   1       3803.50       3740.93       234.79 o                         
  14   4   1        144.92       -124.87       168.41 o                         
  15   4   1       5236.16       6046.00       333.16 o                         
  16   4   1        180.04         56.52       191.50 o                         
  17   4   1       5326.67       6460.56       399.99 o                         
   1   5   1      28104.76      27554.39       415.51 o                         
   2   5   1        132.48        148.74        57.74 o                         
   3   5   1      27300.25      26470.75       548.71 o                         
   4   5   1       2903.96       2507.92       122.04 o                         
   5   5   1       5869.21       5431.38       191.38 o                         
   6   5   1       1706.03       1427.00       108.78 o                         
   7   5   1       5315.05       5336.93       205.22 o                         
   8   5   1       1172.37       1229.81       124.97 o                         
   9   5   1       6028.16       6344.40       255.69 o                         
  10   5   1         76.56         29.59        96.15 o                         
  11   5   1        528.32        673.27       137.17 o                         
  12   5   1       2909.24       3075.00       172.42 o                         
  13   5   1        668.15        631.76       176.69 o                         
  14   5   1       1481.45       1522.78       212.61 o                         
  15   5   1        767.24        687.90       216.54 o                         
  16   5   1        535.84        492.79       215.83 o                         
   0   6   1          4.61        -67.83        67.83 o                         
   1   6   1        560.97        660.60        67.41 o                         
   2   6   1        126.35         71.53        85.22 o                         
   3   6   1       1223.80       1349.20        99.76 o                         
   4   6   1       7100.99       7485.32       223.15 o                         
   5   6   1         21.13         -6.38        73.56 o                         
   6   6   1         25.23         62.97        81.95 o                         
   7   6   1       1296.71       1457.03       130.63 o                         
   8   6   1         88.04        -48.31        89.17 o                         
   9   6   1       2599.15       2419.47       166.44 o                         
  10   6   1        404.22        655.66       197.50 o                         
  11   6   1        288.19        349.90       136.54 o                         
  12   6   1         71.16       -145.42       145.42 o                         
  13   6   1        382.69        258.71       169.94 o                         
  14   6   1          3.74        -70.91       165.07 o                         
  15   6   1        358.99        499.54       228.92 o                         
  16   6   1        315.65        664.76       255.37 o                         
   1   7   1      51417.59      49342.54       804.41 o                         
   2   7   1        287.48        363.07        57.09 o                         
   3   7   1      11147.90      10389.12       255.25 o                         
   4   7   1        230.17        158.76        83.02 o                         
   5   7   1       1711.99       1779.62       153.74 o                         
   6   7   1          3.30        -96.07        96.07 o                         
   7   7   1         44.55        -85.16        85.16 o                         
   8   7   1       1967.06       2238.76       147.74 o                         
   9   7   1        881.34       1069.57       130.42 o                         
  10   7   1       6893.31       7616.06       366.61 o                         
  11   7   1       5463.37       4802.37       294.32 o                         
  12   7   1        528.01        681.29       160.92 o                         
  13   7   1       5672.35       6006.64       308.30 o                         
  14   7   1          7.29         42.01       201.51 o                         
  15   7   1       1948.78       2197.58       244.30 o                         
   0   8   1       2010.14       2291.56       261.76 o                         
   1   8   1         71.30         26.90        58.75 o                         
   2   8   1       4858.66       4668.11       127.23 o                         
   3   8   1          9.68        -75.73        75.73 o                         
   4   8   1       1836.92       1756.70       156.75 o                         
   5   8   1        731.85        835.69       157.80 o                         
   6   8   1        704.33        639.07       114.55 o                         
   7   8   1       1825.41       2213.60       165.28 o                         
   8   8   1          7.37        -33.90        98.38 o                         
   9   8   1       3351.32       3285.92       186.05 o                         
  10   8   1        818.35        912.89       227.38 o                         
  11   8   1       1749.22       2335.16       267.97 o                         
  12   8   1       2031.94       1776.96       319.69 o                         
  13   8   1       1668.80       1709.86       245.30 o                         
  14   8   1        277.48         40.96       255.04 o                         
  15   8   1        646.99        944.66       295.21 o                         
   1   9   1         30.01        -26.53        63.39 o                         
   2   9   1       3099.22       3152.02       118.56 o                         
   3   9   1        732.06        659.47        78.08 o                         
   4   9   1        356.00        334.16        87.32 o                         
   5   9   1          8.92        -42.06        80.96 o                         
   6   9   1       1135.28       1346.65       171.91 o                         
   7   9   1       1718.48       1669.21       175.40 o                         
   8   9   1        170.64         55.54       121.53 o                         
   9   9   1        281.60        474.01       142.74 o                         
  10   9   1        579.66        602.19       162.43 o                         
  11   9   1        200.47        473.43       189.07 o                         
  12   9   1         14.92         26.65       220.53 o                         
  13   9   1        105.46         32.27       314.45 o                         
  14   9   1        100.48       -199.32       207.27 o                         
   0  10   1        296.16        564.47       124.90 o                         
   1  10   1        935.96        977.24        98.26 o                         
   2  10   1         16.31         51.44        75.59 o                         
   3  10   1       8078.86       8106.07       231.22 o                         
   4  10   1       2681.75       2896.09       144.22 o                         
   5  10   1      10739.08      10918.20       377.01 o                         
   6  10   1       4453.69       4363.82       210.24 o                         
   7  10   1       1016.94        812.81       165.59 o                         
   8  10   1       1219.45       1352.11       190.47 o                         
   9  10   1         15.65       -144.52       144.52 o                         
  10  10   1        231.35        247.36       190.52 o                         
  11  10   1         49.65         12.41       158.77 o                         
  12  10   1        218.86       -177.66       292.14 o                         
  13  10   1       1041.26       1005.84       699.58 o                         
   1  11   1        742.59        772.68       106.65 o                         
   2  11   1        203.96        285.21       107.92 o                         
   3  11   1       1999.03       2155.84       154.21 o                         
   4  11   1        839.50        717.59        98.11 o                         
   5  11   1       7612.15       7429.50       230.63 o                         
   6  11   1        903.00        729.02       160.37 o                         
   7  11   1       2896.76       3439.19       226.61 o                         
   8  11   1         42.62       -119.44       119.44 o                         
   9  11   1        330.29        396.48       237.27 o                         
  10  11   1        249.01        414.37       185.31 o                         
  11  11   1         34.53         39.79       173.33 o                         
  12  11   1        119.41       -137.15       243.81 o                         
   0  12   1        377.28        311.92       134.28 o                         
   1  12   1        490.60        277.33       102.18 o                         
   2  12   1        331.04        261.53       120.02 o                         
   3  12   1        121.47        105.79        99.64 o                         
   4  12   1         37.53        -91.97        91.97 o                         
   5  12   1         77.29        108.94        97.25 o                         
   6  12   1         25.72         78.62       116.08 o                         
   7  12   1        183.80        334.59       134.47 o                         
   8  12   1        389.85        -41.97       144.70 o                         
   9  12   1        191.57        133.21       171.63 o                         
  10  12   1        179.38         59.91       179.45 o                         
  11  12   1         83.01        -74.87       236.07 o                         
   1  13   1       6956.74       7046.92       256.22 o                         
   2  13   1        375.27        189.70       126.12 o                         
   3  13   1       5421.00       5801.42       264.15 o                         
   4  13   1        470.44        481.58       115.18 o                         
   5  13   1        225.19        392.85       125.95 o                         
   6  13   1        386.18        475.28       117.25 o                         
   7  13   1         93.00         79.72       134.46 o                         
   8  13   1       1221.53        899.91       171.52 o                         
   9  13   1        121.13        -30.51       199.70 o                         
   0  14   1        149.92         27.97       170.81 o                         
   1  14   1         57.03       -144.48       144.48 o                         
   2  14   1       1254.05       1567.58       196.77 o                         
   3  14   1        506.36        366.03       122.47 o                         
   4  14   1        755.36        636.68       147.63 o                         
   5  14   1         35.79         50.31       105.26 o                         
   6  14   1          3.12        -27.35       123.27 o                         
   7  14   1       1079.55        968.19       141.29 o                         
   1  15   1        403.28         71.31       121.30 o                         
   2  15   1         55.94        -20.15       123.85 o                         
   3  15   1        162.30        181.91       163.84 o                         
   4  15   1        119.63        -83.86       112.75 o                         
   5  15   1         68.01        119.13       126.92 o                         
   0   0   2      43693.46      45664.07      1329.76 o                         
   1   0   2       5124.47       5273.66       117.69 o                         
   2   0   2      27510.64      28120.66       495.16 o                         
   3   0   2       4005.52       4773.50       124.16 o                         
   4   0   2       5033.56       4801.95       123.78 o                         
   5   0   2      17781.60      18951.53       391.94 o                         
   6   0   2        442.55        374.39       100.89 o                         
   7   0   2       1860.71       1950.30       162.02 o                         
   8   0   2       2139.59       1998.14       170.10 o                         
   9   0   2      29257.05      28650.43       807.87 o                         
  10   0   2       1520.07       1509.02       186.61 o                         
  11   0   2      29718.88      27365.16       975.30 o                         
  12   0   2       6065.24       6345.30       411.51 o                         
  13   0   2       1842.33       1846.59       265.55 o                         
  14   0   2       2516.09       2846.68       318.59 o                         
  15   0   2        228.66          9.61       231.34 o                         
  16   0   2         37.14        -62.70       374.07 o                         
  17   0   2        219.26        413.25       321.71 o                         
   1   1   2      64172.66      66686.80       850.65 o                         
   2   1   2       2197.16       2370.69        63.00 o                         
   3   1   2       4173.99       4404.42        97.74 o                         
   4   1   2         24.59        -52.00        52.00 o                         
   5   1   2        455.64        318.21        45.93 o                         
   6   1   2        767.14        854.98        63.80 o                         
   7   1   2       1055.14       1081.34        72.22 o                         
   8   1   2         25.35         99.07        54.87 o                         
   9   1   2       4840.81       4663.77       141.57 o                         
  10   1   2         35.34        -84.59        84.59 o                         
  11   1   2       4058.44       3895.65       250.06 o                         
  12   1   2         86.24        352.96       150.79 o                         
  13   1   2       1634.91       1443.82       187.36 o                         
  14   1   2        604.13        592.16       163.64 o                         
  15   1   2        238.65        329.30       177.23 o                         
  16   1   2        111.91       -169.24       169.24 o                         
  17   1   2         27.59         18.64       202.75 o                         
   0   2   2       1257.73       1370.00        52.79 o                         
   1   2   2       7159.38       7256.15       124.39 o                         
   2   2   2       5738.48       5888.82       116.23 o                         
   3   2   2       1198.59       1314.66        63.13 o                         
   4   2   2      29652.12      30016.25       475.59 o                         
   5   2   2        165.74        195.80        56.02 o                         
   6   2   2       1619.94       1994.82        95.91 o                         
   7   2   2        458.38        215.38        65.62 o                         
   8   2   2         74.69          7.76        58.66 o                         
   9   2   2       1256.28       1190.87        83.25 o                         
  10   2   2        913.72        881.14        88.70 o                         
  11   2   2       2423.40       2446.12       129.80 o                         
  12   2   2       1819.85       1803.08       182.68 o                         
  13   2   2        876.29        587.98       213.65 o                         
  14   2   2        396.84        121.44       168.90 o                         
  15   2   2        981.15        955.67       192.37 o                         
  16   2   2          3.18       -178.26       178.26 o                         
  17   2   2       2182.16       2361.07       254.77 o                         
   1   3   2      15224.73      14739.37       238.63 o                         
   2   3   2      14061.00      14781.63       264.82 o                         
   3   3   2      10266.03       9911.86       230.89 o                         
   4   3   2      24503.19      24999.71       478.21 o                         
   5   3   2      27293.01      25932.75       466.66 o                         
   6   3   2       2592.04       2359.83       109.12 o                         
   7   3   2      56128.38      54224.24       929.65 o                         
   8   3   2       2599.34       2772.91       117.00 o                         
   9   3   2      14320.01      14360.92       256.15 o                         
  10   3   2         12.33         12.15        82.37 o                         
  11   3   2        478.46        421.15       111.21 o                         
  12   3   2        375.68        238.62       126.02 o                         
  13   3   2       2298.77       2046.40       169.62 o                         
  14   3   2       3674.45       3623.01       251.47 o                         
  15   3   2          4.93       -177.80       177.80 o                         
  16   3   2       4889.37       4829.69       349.92 o                         
  17   3   2        447.30        343.54       213.24 o                         
   0   4   2       7702.18       7326.12       193.33 o                         
   1   4   2         24.52        -26.84        39.41 o                         
   2   4   2        643.93        679.99        55.86 o                         
   3   4   2       8868.13       9597.62       229.52 o                         
   4   4   2      11571.56      12075.46       255.63 o                         
   5   4   2       3914.60       3665.71       147.43 o                         
   6   4   2        798.98        832.17        90.19 o                         
   7   4   2       1500.55       1399.55        98.37 o                         
   8   4   2         79.15        -45.38        76.28 o                         
   9   4   2       1191.17       1191.89       105.18 o                         
  10   4   2        893.62        846.73       105.00 o                         
  11   4   2         58.01        130.12       108.20 o                         
  12   4   2          2.00         81.25       132.89 o                         
  13   4   2       1123.73        991.54       178.98 o                         
  14   4   2          1.05        -32.95       181.31 o                         
  15   4   2       3138.06       3342.38       280.26 o                         
  16   4   2          0.20       -125.09       200.90 o                         
  17   4   2        408.98       -665.81       665.81 o                         
   1   5   2      23199.76      22141.62       343.67 o                         
   2   5   2         15.42        -44.14        44.14 o                         
   3   5   2        667.36        494.00        65.79 o                         
   4   5   2       1484.97       1522.64       147.68 o                         
   5   5   2         86.94        -65.41        65.41 o                         
   6   5   2      11209.64      11387.91       292.19 o                         
   7   5   2       3807.64       4044.23       157.13 o                         
   8   5   2         89.92        -14.11        89.75 o                         
   9   5   2       3144.89       3432.22       159.37 o                         
  10   5   2        102.83         75.31       114.93 o                         
  11   5   2        141.82         13.53       117.98 o                         
  12   5   2         60.75        -77.92       103.79 o                         
  13   5   2         51.58        144.90       143.80 o                         
  14   5   2        866.70        895.28       197.20 o                         
  15   5   2        235.86        273.78       263.08 o                         
  16   5   2        553.36        767.87       205.79 o                         
   0   6   2      13076.41      12955.67       359.99 o                         
   1   6   2        704.46        874.54       109.24 o                         
   2   6   2      21597.01      20866.55       346.17 o                         
   3   6   2       6749.38       6987.06       188.60 o                         
   4   6   2       4997.09       4674.90       170.15 o                         
   5   6   2       1018.13        890.73        97.85 o                         
   6   6   2       1223.17       1433.49       116.25 o                         
   7   6   2       3705.09       3725.55       167.08 o                         
   8   6   2        464.98        588.13       102.70 o                         
   9   6   2      16517.73      16349.06       417.49 o                         
  10   6   2       1795.41       2291.80       178.16 o                         
  11   6   2      11457.12      11656.15       367.60 o                         
  12   6   2       3837.73       4149.96       210.55 o                         
  13   6   2       3020.10       3391.62       228.88 o                         
  14   6   2       1291.42        995.81       255.08 o                         
  15   6   2        180.73        502.20       222.14 o                         
  16   6   2        342.96        239.63       232.06 o                         
   1   7   2        276.04        168.54        65.34 o                         
   2   7   2        902.07        802.85        67.50 o                         
   3   7   2       3396.49       3032.63       125.44 o                         
   4   7   2         33.49         75.42        65.66 o                         
   5   7   2        823.41        842.62        97.97 o                         
   6   7   2         19.61         20.02        85.82 o                         
   7   7   2        511.24        579.03       117.17 o                         
   8   7   2       1328.50       1367.03       139.18 o                         
   9   7   2        261.32        154.85       115.21 o                         
  10   7   2       2518.99       2251.33       197.11 o                         
  11   7   2        476.42        344.60       174.14 o                         
  12   7   2        109.24        -20.21       169.49 o                         
  13   7   2       1355.11       1297.23       176.30 o                         
  14   7   2          8.43        -19.32       178.70 o                         
  15   7   2          0.05        111.28       198.52 o                         
   0   8   2       3104.24       3121.39       164.41 o                         
   1   8   2       1089.12       1100.65        90.49 o                         
   2   8   2       3279.54       3096.01       110.55 o                         
   3   8   2        648.95        780.82        72.15 o                         
   4   8   2        747.88        650.31        89.98 o                         
   5   8   2         62.18        -60.30        72.99 o                         
   6   8   2          8.17         33.15       167.52 o                         
   7   8   2        332.63        138.61       115.85 o                         
   8   8   2         17.88         76.79       104.08 o                         
   9   8   2       3024.83       3197.72       204.98 o                         
  10   8   2          3.00         19.38       137.26 o                         
  11   8   2       1853.73       2293.09       229.86 o                         
  12   8   2       1081.88       1246.60       229.90 o                         
  13   8   2        619.94        469.94       191.97 o                         
  14   8   2        744.56        548.57       183.90 o                         
  15   8   2        429.72        191.44       197.46 o                         
   1   9   2       3001.12       2948.25       125.07 o                         
   2   9   2       2190.20       2302.65       119.96 o                         
   3   9   2       7923.52       8091.52       197.69 o                         
   4   9   2       1642.49       1715.28        97.14 o                         
   5   9   2      13783.75      14247.04       346.08 o                         
   6   9   2       2158.63       2237.98       160.80 o                         
   7   9   2       7511.32       7747.12       339.13 o                         
   8   9   2         40.67         72.28       135.00 o                         
   9   9   2       2884.70       2647.25       210.78 o                         
  10   9   2         88.81        -67.71       173.26 o                         
  11   9   2       1007.74       1394.86       226.54 o                         
  12   9   2        391.09        144.40       261.28 o                         
  13   9   2          3.34         80.18       234.22 o                         
  14   9   2        392.51        746.71       237.77 o                         
   0  10   2         20.57        133.28       150.03 o                         
   1  10   2        235.32        144.95        78.19 o                         
   2  10   2        282.11         37.24        82.21 o                         
   3  10   2          6.27        -69.81        69.81 o                         
   4  10   2         19.63        114.97        83.07 o                         
   5  10   2       3055.15       2953.22       152.02 o                         
   6  10   2        398.60        319.01       129.60 o                         
   7  10   2       1018.70       1312.69       159.11 o                         
   8  10   2       1210.85       1304.62       170.65 o                         
   9  10   2          3.11       -117.30       117.30 o                         
  10  10   2          2.39       -141.04       149.05 o                         
  11  10   2         64.23        -28.42       181.50 o                         
  12  10   2         79.91        -71.62       190.61 o                         
  13  10   2        592.51        -38.27       426.48 o                         
   1  11   2       2038.63       2099.41       140.24 o                         
   2  11   2        403.87        169.89        90.88 o                         
   3  11   2       2140.32       1935.59       174.86 o                         
   4  11   2       2075.59       2000.56       137.43 o                         
   5  11   2       2099.90       2119.47       123.23 o                         
   6  11   2        466.63        495.40       116.26 o                         
   7  11   2       3292.18       3780.45       287.79 o                         
   8  11   2         56.92        116.22       154.57 o                         
   9  11   2       1580.81       1688.67       227.00 o                         
  10  11   2         49.72       -182.84       191.09 o                         
  11  11   2        138.02        211.03       179.56 o                         
  12  11   2        187.76        101.70       228.49 o                         
   0  12   2       6460.39       6841.57       340.07 o                         
   1  12   2          5.09         18.33       124.53 o                         
   2  12   2       3043.05       3282.80       172.00 o                         
   3  12   2         52.47         17.07       114.39 o                         
   4  12   2       1041.30        856.19       157.66 o                         
   5  12   2       1186.29       1375.27       126.01 o                         
   6  12   2        337.28        358.46       118.79 o                         
   7  12   2       1208.78       1446.82       155.11 o                         
   8  12   2        415.95        434.08       151.55 o                         
   9  12   2        556.73        461.04       151.75 o                         
  10  12   2        152.03        388.90       249.08 o                         
  11  12   2        612.01        729.90       215.40 o                         
   1  13   2        106.91          3.25        99.84 o                         
   2  13   2         44.22         -2.18       101.91 o                         
   3  13   2        900.52        810.47       123.41 o                         
   4  13   2         78.04         82.72        96.12 o                         
   5  13   2        391.79        105.62       115.05 o                         
   6  13   2        135.71        113.29       106.33 o                         
   7  13   2         17.60        103.86       112.49 o                         
   8  13   2        136.00        215.21       142.08 o                         
   9  13   2         39.00         30.84       159.19 o                         
   0  14   2       2731.21       3164.62       271.54 o                         
   1  14   2        349.19        355.37       132.82 o                         
   2  14   2        924.57        741.49       141.26 o                         
   3  14   2        569.83        637.89       124.87 o                         
   4  14   2          6.62       -119.77       119.77 o                         
   5  14   2        107.61        122.70       108.27 o                         
   6  14   2          4.82         53.32       111.86 o                         
   7  14   2        566.69        682.08       137.12 o                         
   1  15   2        613.13        517.42       133.80 o                         
   2  15   2         33.43       -114.11       114.11 o                         
   3  15   2       1850.58       1846.19       174.91 o                         
   4  15   2        176.06         96.02       115.20 o                         
   1   1   3        731.77        759.05        56.44 o                         
   2   1   3         44.12        134.86        42.51 o                         
   3   1   3      26601.00      27979.59       427.66 o                         
   4   1   3       2576.98       3078.35       107.28 o                         
   5   1   3       3477.07       3707.52       111.69 o                         
   6   1   3       1156.16        911.30        83.91 o                         
   7   1   3       3062.45       3088.58       100.84 o                         
   8   1   3      19512.45      19095.03       307.24 o                         
   9   1   3       1332.08       1302.44        93.64 o                         
  10   1   3      20482.30      19991.93       410.05 o                         
  11   1   3       2031.48       1954.80       173.86 o                         
  12   1   3       9197.25       9126.22       332.33 o                         
  13   1   3       2589.52       2704.13       217.48 o                         
  14   1   3       2728.25       3112.75       246.43 o                         
  15   1   3         74.01         44.42       160.83 o                         
  16   1   3       1148.76       1200.70       280.50 o                         
  17   1   3        220.13        482.49       203.77 o                         
   0   2   3       9933.51       9441.71       231.33 o                         
   1   2   3       4629.29       4690.60        99.65 o                         
   2   2   3      17783.12      17365.25       293.57 o                         
   3   2   3         72.90         19.01        50.09 o                         
   4   2   3      62092.15      62730.88       950.68 o                         
   5   2   3       4676.08       4633.16       120.30 o                         
   6   2   3      17383.63      16717.55       319.20 o                         
   7   2   3        842.39        835.49        77.81 o                         
   8   2   3      15790.84      14829.34       291.46 o                         
   9   2   3       1287.08       1255.93        90.01 o                         
  10   2   3       3740.73       3703.38       131.42 o                         
  11   2   3        687.30        644.41        86.70 o                         
  12   2   3        697.13        913.29       169.57 o                         
  13   2   3        639.22        268.78       202.05 o                         
  14   2   3         21.66         37.72       162.54 o                         
  15   2   3        431.52        390.38       189.90 o                         
  16   2   3         40.35        115.46       182.79 o                         
  17   2   3        356.83        360.12       219.79 o                         
   1   3   3         48.18         58.37        46.63 o                         
   2   3   3        458.21        513.52        46.63 o                         
   3   3   3         23.33        -44.85        44.85 o                         
   4   3   3       4057.97       4403.49       116.44 o                         
   5   3   3        376.72        333.49        77.98 o                         
   6   3   3        202.47        291.76        71.04 o                         
   7   3   3       3718.76       3840.51       129.72 o                         
   8   3   3       1155.61       1194.41        92.77 o                         
   9   3   3       2888.35       2959.91       116.17 o                         
  10   3   3        162.90         80.58        96.94 o                         
  11   3   3         81.36        130.59       104.91 o                         
  12   3   3          0.94       -110.42       110.42 o                         
  13   3   3          1.29       -152.57       155.40 o                         
  14   3   3          4.76        -88.67       170.32 o                         
  15   3   3         28.83        385.56       195.15 o                         
  16   3   3          2.45        -63.95       201.69 o                         
  17   3   3         64.45        346.14       219.73 o                         
   0   4   3        560.66        472.37        66.16 o                         
   1   4   3       5810.87       5979.60       129.99 o                         
   2   4   3       4139.51       3847.66        97.87 o                         
   3   4   3       4123.94       4224.89       105.58 o                         
   4   4   3      14442.25      13893.94       286.86 o                         
   5   4   3       3667.29       3902.13       132.73 o                         
   6   4   3      40248.24      38387.14       698.77 o                         
   7   4   3       1124.49        946.97        86.33 o                         
   8   4   3      24245.09      23399.71       423.63 o                         
   9   4   3       1246.90       1134.91       100.06 o                         
  10   4   3       4957.62       4974.59       176.02 o                         
  11   4   3       1416.30       1443.54       132.38 o                         
  12   4   3        175.57        330.79       135.32 o                         
  13   4   3        455.59        175.07       173.85 o                         
  14   4   3        256.83        157.12       195.37 o                         
  15   4   3       2066.96       2263.06       255.68 o                         
  16   4   3         21.43         53.69       202.29 o                         
   1   5   3       2918.50       2837.30        90.94 o                         
   2   5   3       2772.41       3051.93       116.92 o                         
   3   5   3         86.29          6.13        72.64 o                         
   4   5   3       2785.89       2906.93       122.27 o                         
   5   5   3        825.64       1015.52        89.72 o                         
   6   5   3       2171.09       2267.11       109.62 o                         
   7   5   3        374.73        333.90        84.79 o                         
   8   5   3       1222.18       1565.17       115.87 o                         
   9   5   3        355.49        402.32        79.17 o                         
  10   5   3       4204.27       4284.93       187.20 o                         
  11   5   3        151.16        178.06       124.51 o                         
  12   5   3       3600.53       4186.97       202.95 o                         
  13   5   3          0.47        257.40       163.37 o                         
  14   5   3       2866.57       3015.83       311.55 o                         
  15   5   3         45.16        120.19       163.53 o                         
  16   5   3       2032.52       1765.66       226.19 o                         
   0   6   3       3350.52       3122.64       135.41 o                         
   1   6   3       3197.52       3079.54        94.55 o                         
   2   6   3       1038.40       1082.61        70.11 o                         
   3   6   3        166.11        191.58        56.83 o                         
   4   6   3          6.54         47.53        61.75 o                         
   5   6   3        668.57        551.98       100.82 o                         
   6   6   3        163.76        240.74        79.06 o                         
   7   6   3        741.99        689.62       128.46 o                         
   8   6   3        271.82        236.34        93.63 o                         
   9   6   3       2793.83       2831.29       152.93 o                         
  10   6   3        892.16       1121.49       130.33 o                         
  11   6   3       1072.30        814.75       143.62 o                         
  12   6   3         16.20         56.18       119.75 o                         
  13   6   3        632.43        536.06       152.22 o                         
  14   6   3        524.50        604.36       177.12 o                         
  15   6   3        451.56        169.62       218.15 o                         
  16   6   3         14.61        -20.04       247.01 o                         
   1   7   3        231.40        216.47        57.24 o                         
   2   7   3       2561.50       2723.66       101.15 o                         
   3   7   3       2848.81       2992.89       100.04 o                         
   4   7   3        942.43        983.28        91.90 o                         
   5   7   3       1988.45       2199.23       132.88 o                         
   6   7   3        795.90        742.89       101.25 o                         
   7   7   3       2218.03       2780.48       176.75 o                         
   8   7   3      15646.14      15653.53       421.06 o                         
   9   7   3        397.27        390.40       135.82 o                         
  10   7   3      14605.76      15258.55       487.59 o                         
  11   7   3         36.46       -100.44       155.50 o                         
  12   7   3       8517.92       8430.13       381.50 o                         
  13   7   3        412.27        195.10       159.22 o                         
  14   7   3       1311.25       1283.71       214.89 o                         
  15   7   3          9.13        -16.09       192.30 o                         
   0   8   3      19379.75      18335.95       503.89 o                         
   1   8   3        951.17        829.90        74.87 o                         
   2   8   3      13321.20      13416.85       241.00 o                         
   3   8   3       4438.06       4468.43       126.38 o                         
   4   8   3       8352.89       7995.79       187.06 o                         
   5   8   3        383.48        420.79       106.84 o                         
   6   8   3       1992.18       1989.42       122.18 o                         
   7   8   3        207.79        192.91        93.83 o                         
   8   8   3       2173.08       2231.80       192.05 o                         
   9   8   3        264.40          9.46       123.04 o                         
  10   8   3       4930.42       5128.98       349.11 o                         
  11   8   3        164.87        356.63       162.30 o                         
  12   8   3       2599.11       2308.82       300.88 o                         
  13   8   3          0.38         60.33       155.05 o                         
  14   8   3        620.78        808.90       220.44 o                         
   1   9   3        711.50        529.19        76.15 o                         
   2   9   3         18.07         -6.87        60.89 o                         
   3   9   3       1528.89       1407.90        98.02 o                         
   4   9   3          3.12        -62.15        62.15 o                         
   5   9   3          7.05        -37.44        75.87 o                         
   6   9   3        113.90       -113.10       117.40 o                         
   7   9   3        659.55        347.90       117.53 o                         
   8   9   3        100.59         13.92       107.64 o                         
   9   9   3        526.71        669.95       179.43 o                         
  10   9   3          8.34        174.95       184.30 o                         
  11   9   3       1079.08       1161.92       185.87 o                         
  12   9   3         28.06       -174.33       246.05 o                         
  13   9   3        840.32        666.70       262.64 o                         
  14   9   3        236.39        498.87       199.75 o                         
   0  10   3         44.65        244.43       109.73 o                         
   1  10   3         22.91        -28.35        71.46 o                         
   2  10   3       2708.53       2590.34       153.46 o                         
   3  10   3         88.45         43.94        71.75 o                         
   4  10   3       8787.53       9072.89       238.53 o                         
   5  10   3        376.78        349.19        86.92 o                         
   6  10   3      19751.71      20443.75       492.45 o                         
   7  10   3         61.63       -109.76       115.08 o                         
   8  10   3       9279.93      10237.66       363.21 o                         
   9  10   3        140.50         17.10       133.48 o                         
  10  10   3        840.37        671.59       192.58 o                         
  11  10   3          3.71       -197.37       212.50 o                         
  12  10   3        600.32        514.78       204.14 o                         
  13  10   3         22.00       -156.44       287.71 o                         
   1  11   3       2826.10       2840.31       145.40 o                         
   2  11   3       1056.17       1063.71       109.32 o                         
   3  11   3        128.49        -25.44        81.27 o                         
   4  11   3       1382.18       1305.04       116.32 o                         
   5  11   3        374.96        328.57        90.82 o                         
   6  11   3       1127.36       1002.17       209.59 o                         
   7  11   3        627.07        491.78       119.61 o                         
   8  11   3        221.31        354.57       151.23 o                         
   9  11   3        939.90        974.10       177.50 o                         
  10  11   3        178.33        340.73       172.75 o                         
  11  11   3          0.18       -186.28       186.28 o                         
  12  11   3        813.64        792.49       285.38 o                         
   0  12   3        992.34        741.89       161.90 o                         
   1  12   3          0.00        -16.98       111.83 o                         
   2  12   3         36.32        -85.84        85.84 o                         
   3  12   3         44.23        176.13       102.71 o                         
   4  12   3          4.50         86.05        88.97 o                         
   5  12   3        358.94        359.76       101.87 o                         
   6  12   3         13.61        118.54       127.47 o                         
   7  12   3         40.14       -110.72       110.72 o                         
   8  12   3        242.89        227.12       123.78 o                         
   9  12   3        622.44        581.09       179.09 o                         
  10  12   3        144.10        182.91       194.79 o                         
  11  12   3        299.24         68.98       217.52 o                         
   1  13   3        587.36        811.62       125.20 o                         
   2  13   3       1791.22       1674.03       150.68 o                         
   3  13   3          0.44         11.80       101.15 o                         
   4  13   3        655.37        400.99       126.58 o                         
   5  13   3          0.21        -50.36        95.20 o                         
   6  13   3        264.17         43.58       108.12 o                         
   7  13   3         76.13        181.21       126.83 o                         
   8  13   3       2511.28       2500.29       187.35 o                         
   9  13   3         17.11        -88.53       155.57 o                         
   0  14   3       4225.80       4943.89       326.08 o                         
   1  14   3        185.34         47.91       109.65 o                         
   2  14   3       2541.46       2887.84       188.74 o                         
   3  14   3        792.87        555.54       164.91 o                         
   4  14   3        407.04        250.39       114.29 o                         
   5  14   3          1.84        -65.17       102.87 o                         
   6  14   3         65.90        148.48       108.93 o                         
   7  14   3         88.25         13.30       116.05 o                         
   1  15   3        280.35        209.90       120.89 o                         
   2  15   3         96.61        315.74       118.68 o                         
   3  15   3         33.79        -99.18       149.60 o                         
   4  15   3         85.15        241.48       121.91 o                         
   0   0   4      17830.06      17459.62       634.12 o                         
   1   0   4         10.52         53.98        57.85 o                         
   2   0   4      15122.67      15680.36       344.20 o                         
   3   0   4      11830.49      13096.31       306.79 o                         
   4   0   4        290.42        113.57        64.33 o                         
   5   0   4        316.88         77.24        61.48 o                         
   6   0   4       1233.02       1365.93       105.58 o                         
   7   0   4      27651.17      27184.44       652.58 o                         
   8   0   4       2281.24       2065.05       166.93 o                         
   9   0   4      20222.78      19441.02       559.39 o                         
  10   0   4        937.81        805.60       144.95 o                         
  11   0   4      11474.59      12149.15       570.60 o                         
  12   0   4       3316.65       3145.39       331.91 o                         
  13   0   4      10725.77      11332.88       591.18 o                         
  14   0   4         46.25         69.26       244.51 o                         
  15   0   4       2015.10       1790.50       301.88 o                         
  16   0   4        433.39       -247.76       247.76 o                         
  17   0   4        124.67        201.72       275.01 o                         
   1   1   4        225.15        299.51        62.57 o                         
   2   1   4       3282.14       3465.24       101.98 o                         
   3   1   4      15289.46      15495.02       235.42 o                         
   4   1   4       8037.04       8942.81       174.72 o                         
   5   1   4        209.31         33.63        58.80 o                         
   6   1   4       1950.63       2332.85        95.42 o                         
   7   1   4        399.49        365.45        64.75 o                         
   8   1   4        243.36        183.00        66.44 o                         
   9   1   4       2406.05       2289.15       102.96 o                         
  10   1   4       5691.59       5524.42       193.13 o                         
  11   1   4       3014.48       3176.36       220.92 o                         
  12   1   4         61.19         29.72       145.35 o                         
  13   1   4        397.35        113.44       208.45 o                         
  14   1   4        519.73        633.20       190.24 o                         
  15   1   4         29.94        -27.75       182.21 o                         
  16   1   4        183.02        216.43       193.87 o                         
  17   1   4        477.54        549.38       239.70 o                         
   0   2   4       7664.11       7801.25       209.45 o                         
   1   2   4      11677.92      12168.67       210.84 o                         
   2   2   4         49.68        -16.41        51.29 o                         
   3   2   4        288.82        227.12        59.79 o                         
   4   2   4       1443.69       1555.79        87.16 o                         
   5   2   4       5149.90       5234.99       138.39 o                         
   6   2   4       7599.58       7268.64       192.36 o                         
   7   2   4       2803.67       2754.45       117.55 o                         
   8   2   4       8344.84       8528.31       208.74 o                         
   9   2   4       1051.09        870.58        86.67 o                         
  10   2   4        113.38         83.94        81.62 o                         
  11   2   4       1756.26       1639.27       118.09 o                         
  12   2   4       4611.47       4490.20       265.00 o                         
  13   2   4       3526.72       3884.86       265.90 o                         
  14   2   4        201.19        130.93       202.11 o                         
  15   2   4       2450.25       2732.28       267.61 o                         
  16   2   4        146.69         80.52       236.96 o                         
  17   2   4        473.74        596.68       233.77 o                         
   1   3   4        234.68        166.00        41.90 o                         
   2   3   4       8129.57       8299.96       167.04 o                         
   3   3   4      26577.74      25498.31       410.82 o                         
   4   3   4        564.31        534.53        63.11 o                         
   5   3   4      89040.20      86539.91      1345.90 o                         
   6   3   4          3.55          0.84        64.50 o                         
   7   3   4      28714.52      28276.19       488.57 o                         
   8   3   4        169.35        152.25        84.96 o                         
   9   3   4       9252.56       9161.27       218.92 o                         
  10   3   4        267.06        273.36        98.78 o                         
  11   3   4       2363.91       2428.54       167.20 o                         
  12   3   4        745.00        431.48       137.77 o                         
  13   3   4          5.40         49.04       142.86 o                         
  14   3   4        626.07        382.49       188.86 o                         
  15   3   4        973.08       1437.45       234.53 o                         
  16   3   4       1944.38       2341.08       317.07 o                         
  17   3   4          6.08       -559.49       559.49 o                         
   0   4   4        722.27        753.67        66.00 o                         
   1   4   4       1061.03       1101.10        73.74 o                         
   2   4   4         18.41        -24.64        47.93 o                         
   3   4   4       9331.95       9415.39       175.86 o                         
   4   4   4       7420.56       7515.60       155.89 o                         
   5   4   4        880.55        772.38        94.60 o                         
   6   4   4       1339.42       1261.20        87.02 o                         
   7   4   4        251.82        243.44        73.42 o                         
   8   4   4       3981.14       4085.75       134.88 o                         
   9   4   4       1100.71       1015.46       103.32 o                         
  10   4   4          7.05        -35.54        91.56 o                         
  11   4   4       1004.02       1051.23       131.78 o                         
  12   4   4          6.95          0.58       154.23 o                         
  13   4   4       1205.99       1253.21       169.13 o                         
  14   4   4        406.15        479.41       161.04 o                         
  15   4   4       1046.72       1067.44       230.29 o                         
  16   4   4          2.18       -228.74       228.74 o                         
   1   5   4       1075.15        915.27        78.71 o                         
   2   5   4        790.73        806.68        84.85 o                         
   3   5   4      12937.20      12365.63       234.73 o                         
   4   5   4       2362.07       2424.82        95.84 o                         
   5   5   4      16916.84      16390.52       305.55 o                         
   6   5   4       3848.29       4033.99       124.15 o                         
   7   5   4       4575.28       4502.65       144.21 o                         
   8   5   4       2212.94       2167.46       111.80 o                         
   9   5   4        428.27        494.82        94.95 o                         
  10   5   4       5870.74       6179.02       217.43 o                         
  11   5   4       2845.52       2975.48       161.58 o                         
  12   5   4        478.39        327.83       141.48 o                         
  13   5   4        857.24        812.86       168.37 o                         
  14   5   4        284.18        215.57       186.33 o                         
  15   5   4        170.01        392.23       174.61 o                         
  16   5   4         61.43        188.45       217.36 o                         
   0   6   4       4382.66       3944.04       191.96 o                         
   1   6   4       3044.72       3074.07        99.57 o                         
   2   6   4       3344.52       3274.31       104.18 o                         
   3   6   4       6051.04       6046.29       147.32 o                         
   4   6   4        901.18        918.44        81.55 o                         
   5   6   4        224.09        292.15        82.30 o                         
   6   6   4        214.54        129.00        69.71 o                         
   7   6   4       4618.90       4588.80       155.68 o                         
   8   6   4          4.72         41.70        74.16 o                         
   9   6   4      14695.29      14719.41       330.86 o                         
  10   6   4        144.62         87.91       100.77 o                         
  11   6   4      14026.76      14496.69       359.88 o                         
  12   6   4         25.24         42.98       133.29 o                         
  13   6   4       3960.24       4012.67       232.28 o                         
  14   6   4        177.82        245.98       163.10 o                         
  15   6   4       1105.55       1542.05       241.00 o                         
   1   7   4      17290.90      17549.27       335.31 o                         
   2   7   4       1072.16       1180.82        73.44 o                         
   3   7   4        679.08        693.74        85.85 o                         
   4   7   4        707.19        676.92        85.11 o                         
   5   7   4        732.12        547.24        76.59 o                         
   6   7   4        622.20        601.19        93.44 o                         
   7   7   4       1822.72       1852.67       130.09 o                         
   8   7   4       1721.52       1358.39       127.70 o                         
   9   7   4        594.40        910.13       142.92 o                         
  10   7   4        363.72        462.22       120.78 o                         
  11   7   4        469.52        275.97       141.01 o                         
  12   7   4        209.48        378.70       149.05 o                         
  13   7   4         79.83       -223.86       223.86 o                         
  14   7   4         21.35         -9.63       178.26 o                         
  15   7   4        132.71        482.02       243.98 o                         
   0   8   4       2221.82       2368.03       158.78 o                         
   1   8   4        105.17         98.40        74.64 o                         
   2   8   4        285.64        290.02        61.98 o                         
   3   8   4        691.45        705.36        90.35 o                         
   4   8   4         11.47        -61.32        61.32 o                         
   5   8   4        323.13        312.97        75.16 o                         
   6   8   4       3036.28       2740.73       115.94 o                         
   7   8   4       4415.14       4417.40       267.25 o                         
   8   8   4       1419.82       1615.65       154.42 o                         
   9   8   4       1030.55       1127.48       163.17 o                         
  10   8   4        245.32         98.72       240.88 o                         
  11   8   4       1029.80       1107.07       179.58 o                         
  12   8   4        751.03       1043.38       205.76 o                         
  13   8   4       3027.54       3496.84       277.06 o                         
  14   8   4          0.93        142.16       371.89 o                         
   1   9   4       2723.51       2689.08       145.89 o                         
   2   9   4          9.42         65.53        70.25 o                         
   3   9   4       8315.97       8265.20       218.63 o                         
   4   9   4        631.39        718.64        87.55 o                         
   5   9   4       7778.53       7991.52       209.69 o                         
   6   9   4         63.21        -18.32        82.37 o                         
   7   9   4      11413.17      11327.40       307.51 o                         
   8   9   4         54.84       -115.49       115.49 o                         
   9   9   4       7129.87       7312.14       288.89 o                         
  10   9   4          9.31       -144.64       144.64 o                         
  11   9   4        293.39        346.03       175.02 o                         
  12   9   4         78.34        107.70       133.04 o                         
  13   9   4        120.06         66.17       180.90 o                         
  14   9   4        421.60        508.28       209.47 o                         
   0  10   4       1423.90       1512.21       169.47 o                         
   1  10   4       2202.43       2172.11       122.32 o                         
   2  10   4        149.35        154.65        74.59 o                         
   3  10   4       1308.79       1342.91       110.23 o                         
   4  10   4        730.53        875.60       142.61 o                         
   5  10   4         76.99        127.92        85.63 o                         
   6  10   4         62.90         84.66        87.62 o                         
   7  10   4          3.65        -23.91       112.54 o                         
   8  10   4        595.71        461.00       130.46 o                         
   9  10   4        300.16        315.20       157.01 o                         
  10  10   4        104.51        214.06       146.39 o                         
  11  10   4        262.62        -90.14       195.35 o                         
  12  10   4         88.93       -176.66       176.66 o                         
  13  10   4         46.84         10.68       211.96 o                         
   1  11   4        205.97        189.44        89.34 o                         
   2  11   4         32.20         -3.24        83.06 o                         
   3  11   4        799.28        963.85       110.63 o                         
   4  11   4         21.25        102.65        96.27 o                         
   5  11   4       4740.60       4920.79       196.27 o                         
   6  11   4         65.54        115.34       102.20 o                         
   7  11   4       3744.98       3942.16       208.37 o                         
   8  11   4         44.33        -12.11       117.27 o                         
   9  11   4       1710.98       1502.28       176.43 o                         
  10  11   4        155.56         -3.25       157.77 o                         
  11  11   4        304.91        118.07       189.44 o                         
  12  11   4        243.14         44.09       198.57 o                         
   0  12   4        573.30        463.48       145.97 o                         
   1  12   4         52.25        -40.34        92.03 o                         
   2  12   4       1116.69       1071.33       124.05 o                         
   3  12   4        547.87        734.44       118.13 o                         
   4  12   4        895.28        693.17       115.82 o                         
   5  12   4        109.28        115.19        94.13 o                         
   6  12   4        941.68       1112.42       134.92 o                         
   7  12   4        586.52        706.53       136.35 o                         
   8  12   4        239.62        159.68       139.59 o                         
   9  12   4       2856.90       2943.95       247.63 o                         
  10  12   4        539.95        766.29       215.28 o                         
   1  13   4       1319.98       1399.21       142.89 o                         
   2  13   4          2.11        131.67       110.28 o                         
   3  13   4         44.28         21.99        93.93 o                         
   4  13   4        499.26        533.20       123.33 o                         
   5  13   4         28.38        127.95        98.47 o                         
   6  13   4        329.77        187.89       112.51 o                         
   7  13   4         15.87         20.93       112.10 o                         
   8  13   4          2.54        -39.78       113.86 o                         
   9  13   4        173.83        252.55       142.09 o                         
   0  14   4          7.34       -133.93       133.93 o                         
   1  14   4        128.90         11.09       107.69 o                         
   2  14   4        139.44         96.90       140.26 o                         
   3  14   4        428.27        561.37       133.99 o                         
   4  14   4        163.61         84.37       129.81 o                         
   5  14   4         29.27         -4.38       108.53 o                         
   6  14   4         34.38       -105.39       105.39 o                         
   7  14   4        138.48        139.71       118.49 o                         
   1  15   4       3129.23       3387.37       267.87 o                         
   2  15   4        135.52         34.71       138.78 o                         
   3  15   4        709.91        729.44       159.35 o                         
   1   1   5      12558.19      13554.52       354.63 o                         
   2   1   5      25111.96      26946.19       440.72 o                         
   3   1   5      20118.21      19283.97       303.72 o                         
   4   1   5       8348.34       9157.18       170.39 o                         
   5   1   5      18360.61      17818.56       329.96 o                         
   6   1   5       4952.64       4799.65       150.40 o                         
   7   1   5       1469.90       1384.69       104.23 o                         
   8   1   5       4544.11       4583.99       135.09 o                         
   9   1   5       1897.83       1998.62       102.95 o                         
  10   1   5       1713.55       1610.51       125.17 o                         
  11   1   5       2453.35       2516.03       297.86 o                         
  12   1   5       6400.74       6422.21       331.61 o                         
  13   1   5       1542.85       1655.28       231.96 o                         
  14   1   5       5128.01       5226.77       337.56 o                         
  15   1   5        293.92        292.99       267.91 o                         
  16   1   5         93.52        144.05       216.31 o                         
  17   1   5          9.98         46.08       205.84 o                         
   0   2   5         29.64          4.70        71.51 o                         
   1   2   5       5545.62       6270.22       147.73 o                         
   2   2   5      25806.11      26168.09       423.59 o                         
   3   2   5       1185.34       1163.93        79.57 o                         
   4   2   5      24599.33      25085.63       508.20 o                         
   5   2   5        159.78        199.25        69.35 o                         
   6   2   5      15761.72      15080.11       341.02 o                         
   7   2   5       9598.42       9676.83       228.36 o                         
   8   2   5       6189.50       6080.86       169.50 o                         
   9   2   5       4519.74       4387.46       144.06 o                         
  10   2   5       2253.87       2182.00       131.24 o                         
  11   2   5       1748.86       1670.06       136.31 o                         
  12   2   5         41.71        131.01       177.72 o                         
  13   2   5       1667.22       1427.61       212.25 o                         
  14   2   5          2.87        -43.84       189.84 o                         
  15   2   5       1495.19       1390.13       249.53 o                         
  16   2   5        236.01        208.04       213.13 o                         
   1   3   5        708.27        754.51        73.30 o                         
   2   3   5       7380.31       7778.37       180.01 o                         
   3   3   5        289.59        269.28        74.21 o                         
   4   3   5       1946.39       2282.11       107.67 o                         
   5   3   5         58.13         83.19        89.63 o                         
   6   3   5       1498.80       1488.46        99.88 o                         
   7   3   5        433.06        308.38        76.20 o                         
   8   3   5        146.68         90.26        93.95 o                         
   9   3   5        274.63        174.44        94.17 o                         
  10   3   5         71.68         37.04       105.54 o                         
  11   3   5        195.52         72.68       114.23 o                         
  12   3   5         71.53         81.06       131.68 o                         
  13   3   5         22.55        143.05       205.85 o                         
  14   3   5        159.37         88.61       218.98 o                         
  15   3   5        155.44        278.41       200.14 o                         
  16   3   5         75.45       -160.24       219.55 o                         
   0   4   5        376.10        442.35        61.54 o                         
   1   4   5       3600.77       3940.53        99.32 o                         
   2   4   5        603.13        336.02        81.76 o                         
   3   4   5       4425.07       4068.57       117.10 o                         
   4   4   5      25574.98      23691.64       409.37 o                         
   5   4   5       8688.54       8670.37       194.89 o                         
   6   4   5      25315.01      24388.82       433.02 o                         
   7   4   5        445.69        259.08        76.90 o                         
   8   4   5       2191.13       2214.63       115.79 o                         
   9   4   5         74.89        -62.94        95.59 o                         
  10   4   5        957.98        909.99       123.88 o                         
  11   4   5        448.32        500.52       172.28 o                         
  12   4   5        845.80        382.48       146.48 o                         
  13   4   5       1434.70       1392.77       193.47 o                         
  14   4   5        848.11        724.78       223.35 o                         
  15   4   5       4275.76       4474.64       314.20 o                         
  16   4   5       1119.61        539.21       244.25 o                         
   1   5   5       3040.70       3102.71       128.38 o                         
   2   5   5       3515.62       3980.47       115.89 o                         
   3   5   5       8067.82       8056.00       176.53 o                         
   4   5   5       1184.17       1373.65        75.80 o                         
   5   5   5       9882.51      10028.96       210.63 o                         
   6   5   5       1317.02       1196.10        82.35 o                         
   7   5   5       4589.91       4503.82       132.93 o                         
   8   5   5       2341.43       2379.67       111.61 o                         
   9   5   5        829.59        693.56       157.55 o                         
  10   5   5       6717.69       6868.45       235.88 o                         
  11   5   5       1372.29       1100.13       159.06 o                         
  12   5   5       4558.40       4799.21       242.81 o                         
  13   5   5          8.60        199.61       151.81 o                         
  14   5   5       1250.81       1726.13       250.40 o                         
  15   5   5          5.78        221.47       186.00 o                         
  16   5   5        631.78        742.91       192.90 o                         
   0   6   5      10252.54      10321.80       316.75 o                         
   1   6   5       1595.82       1705.36        86.85 o                         
   2   6   5          0.07        -14.51        52.93 o                         
   3   6   5       4459.62       4560.22       134.15 o                         
   4   6   5       8007.04       8127.80       182.97 o                         
   5   6   5        157.12        124.88        60.45 o                         
   6   6   5         33.30        -58.13        58.13 o                         
   7   6   5       2493.18       2704.76       125.19 o                         
   8   6   5        326.83        341.63        94.15 o                         
   9   6   5        386.72        390.62        91.36 o                         
  10   6   5         14.44        -89.92        98.90 o                         
  11   6   5         14.61        217.83       133.34 o                         
  12   6   5        178.82        287.28       150.44 o                         
  13   6   5        381.13        231.77       160.47 o                         
  14   6   5        258.15         87.32       164.55 o                         
  15   6   5        156.65        -48.22       188.21 o                         
   1   7   5      21419.25      20945.15       384.38 o                         
   2   7   5       2746.84       2883.74       103.43 o                         
   3   7   5       7901.21       7901.37       182.52 o                         
   4   7   5       1718.68       1722.23       101.41 o                         
   5   7   5        932.17        971.84        80.57 o                         
   6   7   5        994.09        932.24       109.63 o                         
   7   7   5        231.29        217.13        86.44 o                         
   8   7   5       3794.34       3773.82       175.97 o                         
   9   7   5       1662.88       1787.72       144.43 o                         
  10   7   5       2717.86       2571.46       177.97 o                         
  11   7   5       2026.52       2051.44       162.08 o                         
  12   7   5       3202.43       3339.16       241.85 o                         
  13   7   5       3442.50       3360.42       266.50 o                         
  14   7   5       1777.23       2013.10       262.90 o                         
  15   7   5        339.75       -214.93       214.93 o                         
   0   8   5       3149.19       3079.45       180.78 o                         
   1   8   5         97.54        119.21        66.14 o                         
   2   8   5       1019.66       1108.23        82.53 o                         
   3   8   5        176.44        234.76        76.17 o                         
   4   8   5        404.16        416.68        81.62 o                         
   5   8   5         45.55        -68.94        68.94 o                         
   6   8   5       2566.15       2756.27       129.68 o                         
   7   8   5       1587.61       1708.95       129.61 o                         
   8   8   5       4841.75       4164.16       239.46 o                         
   9   8   5       3411.91       3281.18       192.86 o                         
  10   8   5        631.03        521.56       143.43 o                         
  11   8   5       2659.00       2921.73       205.88 o                         
  12   8   5         62.49         74.09       198.29 o                         
  13   8   5        872.01        952.69       267.21 o                         
  14   8   5         29.63        -39.06       198.15 o                         
   1   9   5       2400.91       2383.68       130.64 o                         
   2   9   5       3652.19       3678.78       165.11 o                         
   3   9   5        714.50        808.76       106.07 o                         
   4   9   5       2179.67       2170.60       141.58 o                         
   5   9   5       2814.14       2516.54       135.59 o                         
   6   9   5         11.80         30.54        83.23 o                         
   7   9   5       1616.38       1445.20       133.55 o                         
   8   9   5        140.18        190.74       113.98 o                         
   9   9   5         15.78        183.51       127.50 o                         
  10   9   5          7.83       -109.53       134.52 o                         
  11   9   5        138.29         52.53       134.95 o                         
  12   9   5        316.43        352.85       193.61 o                         
  13   9   5        139.03        479.01       233.00 o                         
   0  10   5       1548.35       1628.45       269.72 o                         
   1  10   5       1933.51       1797.79       125.47 o                         
   2  10   5       2937.50       2869.40       142.77 o                         
   3  10   5       2461.96       2632.97       136.43 o                         
   4  10   5       8064.87       8197.23       239.57 o                         
   5  10   5       2467.99       2263.74       143.50 o                         
   6  10   5       4750.50       4782.29       184.38 o                         
   7  10   5        338.64        196.22       114.74 o                         
   8  10   5       4645.04       4591.88       215.02 o                         
   9  10   5         20.70       -106.49       148.68 o                         
  10  10   5       1184.98       1084.43       174.74 o                         
  11  10   5        109.25         54.13       149.51 o                         
  12  10   5         10.79       -147.10       147.10 o                         
   1  11   5        143.95        118.37        88.62 o                         
   2  11   5       1567.95       1740.29       147.26 o                         
   3  11   5       2529.50       2800.36       184.83 o                         
   4  11   5         26.83         18.45        81.82 o                         
   5  11   5       2855.19       2596.15       162.86 o                         
   6  11   5        125.99         72.83        98.05 o                         
   7  11   5       4382.25       4877.70       252.79 o                         
   8  11   5        901.86       1000.66       132.33 o                         
   9  11   5        798.49        783.24       144.09 o                         
  10  11   5       1269.06       1355.13       209.40 o                         
  11  11   5         41.26        -81.68       145.37 o                         
   0  12   5        650.68        486.79       235.69 o                         
   1  12   5       1222.17       1401.13       131.89 o                         
   2  12   5          4.45         61.41        97.99 o                         
   3  12   5        675.07        831.72       119.25 o                         
   4  12   5        657.74        635.65       109.70 o                         
   5  12   5         39.16         -9.38        94.00 o                         
   6  12   5       1313.98       1007.90       142.86 o                         
   7  12   5        220.52        243.85       116.70 o                         
   8  12   5          4.23       -123.15       144.14 o                         
   9  12   5        390.46        490.04       154.04 o                         
  10  12   5          3.80        174.76       147.48 o                         
   1  13   5       6447.01       6411.96       286.90 o                         
   2  13   5         23.70         43.03       123.24 o                         
   3  13   5        764.74        711.64       122.25 o                         
   4  13   5         71.71         -1.46        98.07 o                         
   5  13   5         81.75         31.88        98.55 o                         
   6  13   5         46.26        -67.42       105.21 o                         
   7  13   5         33.16         89.60       115.03 o                         
   8  13   5        535.45        549.04       197.30 o                         
   0  14   5       3459.55       4044.03       352.11 o                         
   1  14   5        112.89        100.34       119.99 o                         
   2  14   5        986.63       1069.84       148.63 o                         
   3  14   5        311.31        231.04       118.73 o                         
   4  14   5        167.87         62.18       132.08 o                         
   5  14   5         26.24         15.62       109.26 o                         
   6  14   5        714.83        736.91       142.18 o                         
   1  15   5          4.86         72.40       161.47 o                         
   2  15   5        115.12         89.37       143.91 o                         
   0   0   6      36541.91      37282.01      1165.94 o                         
   1   0   6        776.61        832.76       135.98 o                         
   2   0   6      70198.47      72042.94      1554.19 o                         
   3   0   6        115.10        140.68       101.07 o                         
   4   0   6      35301.92      34494.75       767.97 o                         
   5   0   6       3167.55       3445.70       144.75 o                         
   6   0   6        215.60         30.67        99.86 o                         
   7   0   6       4449.73       4718.57       155.22 o                         
   8   0   6        121.97          6.37       127.99 o                         
   9   0   6       3759.17       4181.43       251.89 o                         
  10   0   6       4087.16       4370.10       419.99 o                         
  11   0   6        620.11        435.68       265.75 o                         
  12   0   6      18099.37      17791.98       878.46 o                         
  13   0   6       3775.71       3696.10       448.82 o                         
  14   0   6       5420.16       4858.44       511.60 o                         
  15   0   6         19.88       -314.21       314.21 o                         
  16   0   6        439.75        247.39       354.54 o                         
   1   1   6       9136.11      10638.74       214.81 o                         
   2   1   6          0.46        -62.93        63.97 o                         
   3   1   6         35.28        -36.92        63.56 o                         
   4   1   6        163.01        218.53        70.11 o                         
   5   1   6       8047.76       7607.73       176.45 o                         
   6   1   6       5239.11       5339.34       191.23 o                         
   7   1   6       3137.09       3134.18       124.74 o                         
   8   1   6       4599.69       4634.67       151.38 o                         
   9   1   6       2636.15       2316.11       118.49 o                         
  10   1   6       3713.96       3850.52       195.07 o                         
  11   1   6        755.20        308.47       165.31 o                         
  12   1   6       3590.46       4098.94       286.10 o                         
  13   1   6        868.20        818.16       225.33 o                         
  14   1   6        833.80        871.35       280.98 o                         
  15   1   6        166.50        470.76       237.67 o                         
  16   1   6         84.94        277.06       232.60 o                         
   0   2   6        741.11       1024.45       136.14 o                         
   1   2   6       1241.00       1417.56        79.14 o                         
   2   2   6       1014.52        792.31        73.89 o                         
   3   2   6      11284.51      11826.78       225.56 o                         
   4   2   6      16615.67      15513.87       326.68 o                         
   5   2   6        153.35        -16.48        90.69 o                         
   6   2   6      12275.29      12113.65       292.02 o                         
   7   2   6         96.46         -6.27        91.46 o                         
   8   2   6        812.60        598.43        88.94 o                         
   9   2   6       1830.40       2069.25       140.36 o                         
  10   2   6        586.24        581.18       137.19 o                         
  11   2   6       3225.42       3202.78       178.51 o                         
  12   2   6        833.31        646.42       192.56 o                         
  13   2   6        125.94        281.65       195.92 o                         
  14   2   6         14.32        200.81       223.49 o                         
  15   2   6        182.07         74.87       198.22 o                         
  16   2   6         46.92        152.41       220.71 o                         
   1   3   6         53.26         20.01        37.29 o                         
   2   3   6        193.17        193.80        65.74 o                         
   3   3   6        515.39        413.37        81.30 o                         
   4   3   6      21415.57      21004.77       435.58 o                         
   5   3   6       1538.82       1668.49       135.16 o                         
   6   3   6      27325.60      26374.33       496.89 o                         
   7   3   6       4716.27       5086.74       227.11 o                         
   8   3   6        826.65        969.93       117.60 o                         
   9   3   6        893.14        991.75       139.37 o                         
  10   3   6        662.35        591.19       126.40 o                         
  11   3   6        935.40       1196.45       184.45 o                         
  12   3   6       1860.95       1801.07       183.68 o                         
  13   3   6          1.44         60.03       170.59 o                         
  14   3   6       9902.92      10867.76       440.74 o                         
  15   3   6        117.22        -96.42       207.54 o                         
  16   3   6       6198.13       6166.65       376.34 o                         
   0   4   6       3086.29       3333.84       173.92 o                         
   1   4   6         23.96        195.38        75.49 o                         
   2   4   6       2866.39       3050.85       153.16 o                         
   3   4   6       4082.54       4340.64       143.80 o                         
   4   4   6         79.05        -30.44        71.08 o                         
   5   4   6        238.79        311.94        77.79 o                         
   6   4   6       5014.76       4820.40       152.46 o                         
   7   4   6         46.53        -68.40        75.65 o                         
   8   4   6       7157.11       7001.59       205.73 o                         
   9   4   6       2474.20       2468.40       161.77 o                         
  10   4   6         30.10        -62.77       120.87 o                         
  11   4   6        708.81        767.90       160.48 o                         
  12   4   6        380.02        401.17       170.70 o                         
  13   4   6        231.42        173.62       194.11 o                         
  14   4   6         60.71        -12.64       158.16 o                         
  15   4   6        183.37        183.13       248.25 o                         
  16   4   6        261.14        201.31       235.68 o                         
   1   5   6        972.05        971.14        63.62 o                         
   2   5   6       3223.11       3200.06       111.76 o                         
   3   5   6        577.14        666.16        80.05 o                         
   4   5   6       1156.41       1102.61        84.16 o                         
   5   5   6       5425.00       5253.63       151.12 o                         
   6   5   6       4847.99       4598.54       159.40 o                         
   7   5   6       3852.71       3890.31       137.12 o                         
   8   5   6       5239.45       5412.71       175.60 o                         
   9   5   6       1290.93       1203.23       121.66 o                         
  10   5   6        480.32        313.36       132.53 o                         
  11   5   6          3.81        130.69       170.15 o                         
  12   5   6        621.61        710.98       177.87 o                         
  13   5   6        518.47        533.07       158.78 o                         
  14   5   6       1372.92       1325.93       257.78 o                         
  15   5   6        655.75        697.74       191.66 o                         
   0   6   6      33766.57      32036.16       756.17 o                         
   1   6   6        664.49        707.99        87.29 o                         
   2   6   6      21387.29      19403.74       372.01 o                         
   3   6   6        286.60        205.17        79.74 o                         
   4   6   6      18048.09      17572.31       333.45 o                         
   5   6   6          9.21        -25.31        60.82 o                         
   6   6   6       4606.88       4713.09       144.75 o                         
   7   6   6         53.43         70.89        76.33 o                         
   8   6   6       1015.31       1175.61       107.03 o                         
   9   6   6        226.32        175.80        92.36 o                         
  10   6   6       4512.04       4415.43       195.05 o                         
  11   6   6       1612.62       1473.65       247.13 o                         
  12   6   6       5795.64       6467.78       308.25 o                         
  13   6   6        925.81        923.37       226.61 o                         
  14   6   6       2360.97       2457.79       256.43 o                         
  15   6   6        179.57        -62.12       195.61 o                         
   1   7   6       2140.98       2440.92       113.07 o                         
   2   7   6         68.37        129.88        87.13 o                         
   3   7   6         20.61        -58.96        59.26 o                         
   4   7   6          6.10        -73.31        73.31 o                         
   5   7   6        342.52        131.40        75.56 o                         
   6   7   6        400.56        405.47        96.10 o                         
   7   7   6        977.01        694.31        98.47 o                         
   8   7   6       1534.79       1594.53       143.97 o                         
   9   7   6         25.56         86.53        89.86 o                         
  10   7   6       4749.13       4960.68       282.29 o                         
  11   7   6         34.80        -52.60       124.07 o                         
  12   7   6        552.53        415.30       200.49 o                         
  13   7   6          0.43        -56.91       186.76 o                         
  14   7   6        163.81         20.63       224.59 o                         
   0   8   6        472.36        414.39       122.85 o                         
   1   8   6        475.21        475.24        89.55 o                         
   2   8   6       4431.77       4353.90       159.01 o                         
   3   8   6        901.43        817.62        85.79 o                         
   4   8   6       9408.56       9412.23       242.08 o                         
   5   8   6        870.40        855.25       111.16 o                         
   6   8   6       1875.16       1908.51       126.64 o                         
   7   8   6       2041.90       2115.05       156.21 o                         
   8   8   6         64.02         54.12        97.50 o                         
   9   8   6       2236.10       2386.27       150.69 o                         
  10   8   6        991.46       1013.57       172.14 o                         
  11   8   6       1723.77       1769.92       166.78 o                         
  12   8   6       1261.38        927.20       240.69 o                         
  13   8   6         80.18        463.34       220.56 o                         
  14   8   6        363.93         61.58       234.36 o                         
   1   9   6         44.35        119.13        81.43 o                         
   2   9   6       3802.03       3913.06       158.29 o                         
   3   9   6        974.07       1071.98       146.68 o                         
   4   9   6       4465.60       4664.87       165.53 o                         
   5   9   6       1209.13       1368.47       118.90 o                         
   6   9   6       1466.91       1290.30       118.01 o                         
   7   9   6       1435.32       1457.05       124.18 o                         
   8   9   6       1646.46       1696.96       152.37 o                         
   9   9   6        930.28        818.70       126.95 o                         
  10   9   6       1210.57       1200.66       186.34 o                         
  11   9   6         42.23       -152.50       195.35 o                         
  12   9   6       1981.90       1346.82       210.49 o                         
  13   9   6         50.38        113.03       239.12 o                         
   0  10   6       3715.12       3605.36       237.25 o                         
   1  10   6         37.46         52.17        81.89 o                         
   2  10   6        926.48        966.69       127.87 o                         
   3  10   6        145.98         75.94        85.99 o                         
   4  10   6         89.46         12.03        98.46 o                         
   5  10   6         24.14          1.46        80.95 o                         
   6  10   6       1436.08       1357.07       132.10 o                         
   7  10   6         24.69        -93.01        93.01 o                         
   8  10   6       3094.15       3086.73       173.58 o                         
   9  10   6          2.97       -144.97       144.97 o                         
  10  10   6        118.83         80.23       135.37 o                         
  11  10   6         30.82        -29.76       136.95 o                         
  12  10   6        690.07        654.79       170.95 o                         
   1  11   6       1500.52       1596.66       131.75 o                         
   2  11   6        242.52        204.98       117.45 o                         
   3  11   6          6.37        -78.33        78.33 o                         
   4  11   6       1166.12       1152.16       121.99 o                         
   5  11   6        758.93        570.63       120.42 o                         
   6  11   6       1146.28       1213.91       147.01 o                         
   7  11   6       1126.22        988.07       145.67 o                         
   8  11   6        212.20        351.82       167.22 o                         
   9  11   6        317.05        306.00       131.83 o                         
  10  11   6        131.61        104.89       147.30 o                         
  11  11   6          0.33       -108.65       169.70 o                         
   0  12   6       8832.72       9370.79       419.11 o                         
   1  12   6          2.82        -83.81       104.80 o                         
   2  12   6       3656.95       3842.40       190.10 o                         
   3  12   6         35.46        -28.99       100.75 o                         
   4  12   6        563.67        464.35       110.48 o                         
   5  12   6         51.51        -19.68       135.28 o                         
   6  12   6        904.51        616.49       127.41 o                         
   7  12   6        302.56        324.06       113.18 o                         
   8  12   6       1355.35       1755.74       186.45 o                         
   9  12   6        597.48        349.36       163.45 o                         
  10  12   6        739.24        521.69       197.37 o                         
   1  13   6        212.99        253.07       125.86 o                         
   2  13   6        138.95         40.90       108.86 o                         
   3  13   6         24.49         38.02       101.03 o                         
   4  13   6         13.20        110.45       102.44 o                         
   5  13   6        151.97         36.50       111.25 o                         
   6  13   6        140.94       -101.90       101.90 o                         
   7  13   6          9.86        106.73       131.55 o                         
   8  13   6         49.46       -123.68       123.68 o                         
   0  14   6       2552.40       3482.59       295.08 o                         
   1  14   6         46.75         56.77       135.11 o                         
   2  14   6       2168.20       2374.38       266.38 o                         
   3  14   6         73.77        184.05       113.53 o                         
   4  14   6        788.60        697.92       135.65 o                         
   5  14   6        126.63        -72.69       106.28 o                         
   1   1   7      44701.94      45921.42       785.15 o                         
   2   1   7       2451.16       2755.29       105.25 o                         
   3   1   7      32813.46      31667.37       569.51 o                         
   4   1   7       2051.82       2002.91       104.64 o                         
   5   1   7      14093.56      13436.04       258.13 o                         
   6   1   7       5646.51       5336.58       162.98 o                         
   7   1   7       1404.42       1419.19       102.55 o                         
   8   1   7         92.24          5.29        77.45 o                         
   9   1   7        962.83        858.91       106.21 o                         
  10   1   7       2154.46       2202.29       188.16 o                         
  11   1   7       4791.48       5104.67       320.69 o                         
  12   1   7         70.68       -186.70       186.70 o                         
  13   1   7       3897.06       3841.09       406.44 o                         
  14   1   7        706.98        529.15       238.82 o                         
  15   1   7        588.97        610.29       256.57 o                         
  16   1   7        237.87        268.82       269.47 o                         
   0   2   7       3832.62       4223.33       168.96 o                         
   1   2   7         97.27         66.46        61.20 o                         
   2   2   7          4.36         84.44        86.00 o                         
   3   2   7        293.38        275.01        74.55 o                         
   4   2   7       1751.02       1831.11       105.97 o                         
   5   2   7      14653.52      14150.95       295.28 o                         
   6   2   7        746.25        650.91        90.34 o                         
   7   2   7       3917.83       3977.94       204.20 o                         
   8   2   7        214.56         85.53        97.79 o                         
   9   2   7        451.20        570.46       122.06 o                         
  10   2   7          7.35        103.16       150.09 o                         
  11   2   7        330.61        430.12       179.26 o                         
  12   2   7       1900.30       2234.87       260.47 o                         
  13   2   7       4579.06       5739.47       361.31 o                         
  14   2   7       1125.38       1057.89       255.69 o                         
  15   2   7       2635.21       2339.39       288.76 o                         
  16   2   7         15.19       -225.45       225.45 o                         
   1   3   7        487.16        631.60        92.71 o                         
   2   3   7        535.85        683.70        94.56 o                         
   3   3   7       2294.75       2382.61       123.60 o                         
   4   3   7       1052.22        881.23        92.72 o                         
   5   3   7        516.57        449.51        93.35 o                         
   6   3   7        256.72        421.97        96.45 o                         
   7   3   7       1913.10       2151.63       134.21 o                         
   8   3   7        824.14        870.97       119.94 o                         
   9   3   7        587.84        406.35       150.73 o                         
  10   3   7       1057.63        955.25       219.11 o                         
  11   3   7         84.29         45.79       176.05 o                         
  12   3   7         57.26         55.96       185.45 o                         
  13   3   7         42.46        -77.43       185.36 o                         
  14   3   7       1197.82       1314.93       230.29 o                         
  15   3   7        235.21         96.45       262.29 o                         
  16   3   7        872.17       1465.66       308.37 o                         
   0   4   7        919.53       1118.61       111.46 o                         
   1   4   7         22.74         -3.83        55.36 o                         
   2   4   7       4925.73       4843.36       139.74 o                         
   3   4   7       4883.83       4727.84       167.96 o                         
   4   4   7       3854.07       3858.19       158.91 o                         
   5   4   7       9095.36       9150.37       248.62 o                         
   6   4   7        289.19        289.62        87.88 o                         
   7   4   7       4662.98       4667.26       175.38 o                         
   8   4   7       1801.13       2110.02       135.91 o                         
   9   4   7        160.83        110.06       124.70 o                         
  10   4   7         93.31        160.89       149.82 o                         
  11   4   7        556.61        269.37       168.08 o                         
  12   4   7       1168.55       1105.25       177.30 o                         
  13   4   7       5034.13       5179.88       278.54 o                         
  14   4   7         51.42         46.19       158.71 o                         
  15   4   7       6865.37       7579.72       394.73 o                         
   1   5   7      21208.84      20639.86       343.42 o                         
   2   5   7       1767.90       1774.29       109.99 o                         
   3   5   7      12434.34      12288.85       278.92 o                         
   4   5   7       4914.22       5038.53       169.04 o                         
   5   5   7      10968.51      10297.20       257.11 o                         
   6   5   7        144.09        -44.23        74.88 o                         
   7   5   7       1917.39       2016.29       123.60 o                         
   8   5   7        740.25        555.53       110.75 o                         
   9   5   7       1665.51       1884.94       143.85 o                         
  10   5   7        490.44        502.31       185.55 o                         
  11   5   7        895.50        533.30       188.85 o                         
  12   5   7         13.61        237.96       185.62 o                         
  13   5   7        601.04        326.06       159.32 o                         
  14   5   7       1204.80       1472.84       258.27 o                         
  15   5   7        243.50        404.69       251.73 o                         
   0   6   7        145.95        178.91        88.38 o                         
   1   6   7        342.73        345.80        64.16 o                         
   2   6   7       1535.37       1480.22        84.69 o                         
   3   6   7       1345.99       1284.49        87.73 o                         
   4   6   7        182.33         94.99        82.37 o                         
   5   6   7        543.71        515.98        84.95 o                         
   6   6   7       1974.80       1868.77       112.39 o                         
   7   6   7        914.95        809.50        98.35 o                         
   8   6   7       3727.28       3635.36       156.26 o                         
   9   6   7       1434.07       1265.79       154.09 o                         
  10   6   7          3.90       -118.21       127.47 o                         
  11   6   7        116.79        155.15       164.45 o                         
  12   6   7       2243.03       2009.40       240.12 o                         
  13   6   7         21.74       -101.34       194.82 o                         
  14   6   7       1127.56       1116.66       209.33 o                         
  15   6   7        282.67       -125.49       195.38 o                         
   1   7   7      23368.23      22580.45       403.22 o                         
   2   7   7        318.79        183.26        79.04 o                         
   3   7   7      17016.72      15907.91       321.56 o                         
   4   7   7         45.15          6.81        76.30 o                         
   5   7   7       1151.89       1173.17       100.45 o                         
   6   7   7        746.50        959.62       111.73 o                         
   7   7   7        570.75        473.10       113.62 o                         
   8   7   7         65.48        -20.30        97.52 o                         
   9   7   7        186.48         35.39       115.07 o                         
  10   7   7        120.13       -132.63       132.63 o                         
  11   7   7       2570.50       2924.87       223.87 o                         
  12   7   7         12.09        121.23       198.92 o                         
  13   7   7       2312.18       2569.97       275.35 o                         
  14   7   7         10.93        141.21       220.74 o                         
   0   8   7       7440.73       7493.48       311.43 o                         
   1   8   7        526.97        438.91        79.88 o                         
   2   8   7       2678.42       2571.51       119.88 o                         
   3   8   7        141.42        199.76        71.95 o                         
   4   8   7       1613.28       1821.79       113.26 o                         
   5   8   7       1472.47       1399.07       116.99 o                         
   6   8   7       1946.64       1953.00       127.66 o                         
   7   8   7       1774.52       1754.38       154.13 o                         
   8   8   7        146.74         49.36       115.69 o                         
   9   8   7       1550.16       1703.55       167.89 o                         
  10   8   7         67.10        -92.54       130.36 o                         
  11   8   7       2545.24       3023.02       268.44 o                         
  12   8   7        330.84        209.65       247.73 o                         
  13   8   7        760.56        664.63       370.68 o                         
   1   9   7         55.68         53.09        71.64 o                         
   2   9   7        644.59        656.07       131.43 o                         
   3   9   7       3016.99       3123.99       142.58 o                         
   4   9   7       2598.34       2720.11       173.89 o                         
   5   9   7       2451.83       2575.75       161.39 o                         
   6   9   7       1388.02       1274.08       129.24 o                         
   7   9   7        507.02        542.39       111.63 o                         
   8   9   7        243.03         15.08       142.64 o                         
   9   9   7          0.46         35.65       124.08 o                         
  10   9   7       2215.14       2138.31       288.80 o                         
  11   9   7        445.22        269.17       148.31 o                         
  12   9   7        316.44        167.59       170.77 o                         
  13   9   7        525.64         23.66       231.47 o                         
   0  10   7        150.04        170.96       118.03 o                         
   1  10   7        702.00        447.01        96.13 o                         
   2  10   7        119.01        126.67        81.46 o                         
   3  10   7       5435.88       5192.45       200.54 o                         
   4  10   7        714.30        817.17       128.83 o                         
   5  10   7       1435.77       1356.27       120.91 o                         
   6  10   7       1095.57       1209.23       125.90 o                         
   7  10   7        904.49       1173.31       140.26 o                         
   8  10   7        244.10        200.11       127.96 o                         
   9  10   7         88.58       -159.76       159.76 o                         
  10  10   7          9.68        -39.39       146.12 o                         
  11  10   7        320.78         88.53       160.50 o                         
  12  10   7         49.42       -115.11       170.68 o                         
   1  11   7       3288.39       3238.41       170.57 o                         
   2  11   7       2675.98       2828.40       160.05 o                         
   3  11   7       2352.71       2552.10       156.26 o                         
   4  11   7        984.70       1054.34       136.62 o                         
   5  11   7       2299.40       2421.06       164.97 o                         
   6  11   7          3.89        -92.61        92.61 o                         
   7  11   7       3270.01       3362.28       206.20 o                         
   8  11   7        209.35        182.64       130.48 o                         
   9  11   7       1812.01       1756.46       214.96 o                         
  10  11   7         49.33        -38.75       178.60 o                         
  11  11   7         57.47        204.19       461.00 o                         
   0  12   7       2548.09       2816.22       245.03 o                         
   1  12   7         40.19          3.04       126.29 o                         
   2  12   7        816.79       1058.68       134.56 o                         
   3  12   7         19.20        -71.78        92.06 o                         
   4  12   7          3.86        -88.36        91.64 o                         
   5  12   7        195.61        184.72        99.53 o                         
   6  12   7       1519.40       1446.70       154.39 o                         
   7  12   7         19.15        -76.72       108.74 o                         
   8  12   7       1270.28       1248.91       157.13 o                         
   9  12   7          1.74        138.87       145.03 o                         
   1  13   7       7956.21       8277.86       301.05 o                         
   2  13   7          2.51        -32.34       117.59 o                         
   3  13   7       2909.16       3071.81       192.00 o                         
   4  13   7          9.27         72.58       104.81 o                         
   5  13   7        691.33        690.44       133.19 o                         
   6  13   7         53.15        107.56       107.44 o                         
   7  13   7        333.37        367.60       123.78 o                         
   0  14   7       1031.35       1045.90       208.88 o                         
   1  14   7         49.24        -94.63       111.37 o                         
   2  14   7        212.32        279.22       120.85 o                         
   3  14   7        157.53         17.16       108.64 o                         
   4  14   7        126.58        143.65       114.23 o                         
   5  14   7         29.96        115.62       123.50 o                         
   0   0   8      20283.97      18663.69       594.87 o                         
   1   0   8       4720.36       4614.13       213.96 o                         
   2   0   8      23616.60      22473.10       597.05 o                         
   3   0   8       2031.66       1907.63       173.84 o                         
   4   0   8       5166.02       5282.97       263.41 o                         
   5   0   8       5644.83       5695.14       250.21 o                         
   6   0   8       3881.07       3953.40       178.87 o                         
   7   0   8      12793.42      12294.73       349.28 o                         
   8   0   8        257.96        331.44       209.54 o                         
   9   0   8        833.86        747.34       267.59 o                         
  10   0   8       1234.00       1802.11       394.74 o                         
  11   0   8       2330.88       2004.48       362.77 o                         
  12   0   8       2114.64       2033.74       418.46 o                         
  13   0   8       5921.17       6267.18       561.53 o                         
  14   0   8       1203.43       1023.88       371.00 o                         
  15   0   8        915.03       1125.82       440.89 o                         
  16   0   8        118.05         -5.27       366.52 o                         
   1   1   8      14827.23      15171.06       312.23 o                         
   2   1   8       2214.41       2467.94       123.46 o                         
   3   1   8       3447.04       3726.52       132.85 o                         
   4   1   8       2882.23       2803.41       126.19 o                         
   5   1   8        359.57        295.33        77.44 o                         
   6   1   8        330.95        259.03        86.55 o                         
   7   1   8       2066.36       2440.83       128.01 o                         
   8   1   8          5.46         30.79        98.48 o                         
   9   1   8         20.37        194.00       155.02 o                         
  10   1   8        347.52        341.39       138.86 o                         
  11   1   8       1448.47       1715.36       261.86 o                         
  12   1   8        217.91        224.44       210.83 o                         
  13   1   8       3663.40       3289.79       348.02 o                         
  14   1   8         46.27        101.88       237.88 o                         
  15   1   8         53.43        242.93       250.66 o                         
  16   1   8       1623.25       1644.94       311.57 o                         
   0   2   8      26085.30      26522.46       773.30 o                         
   1   2   8         34.67        105.10        48.81 o                         
   2   2   8      14158.54      15127.89       416.19 o                         
   3   2   8       1574.36       1709.12        93.57 o                         
   4   2   8        561.36        546.30        67.13 o                         
   5   2   8      12112.64      11922.03       274.51 o                         
   6   2   8         31.31         43.60        74.92 o                         
   7   2   8       1131.51       1091.59       119.65 o                         
   8   2   8       1420.20       1496.10       144.03 o                         
   9   2   8       2608.23       2912.47       207.42 o                         
  10   2   8       2233.99       1961.86       306.94 o                         
  11   2   8       1460.05       1241.54       183.18 o                         
  12   2   8        827.68        386.50       222.12 o                         
  13   2   8        729.31        841.91       243.38 o                         
  14   2   8       1053.15       1468.45       286.02 o                         
  15   2   8       3454.05       3443.44       374.25 o                         
  16   2   8        457.29        206.28       243.87 o                         
   1   3   8        135.04        135.89        70.28 o                         
   2   3   8       7165.14       7319.38       205.93 o                         
   3   3   8      10577.71      10434.68       230.58 o                         
   4   3   8       6684.19       6395.29       194.90 o                         
   5   3   8      14022.49      13491.86       398.47 o                         
   6   3   8       6954.88       7004.90       205.98 o                         
   7   3   8       5721.68       6029.10       214.14 o                         
   8   3   8       2269.51       2376.20       149.94 o                         
   9   3   8        423.18        372.75       160.59 o                         
  10   3   8       1289.32       1055.03       198.71 o                         
  11   3   8       1560.17       1115.36       187.89 o                         
  12   3   8       1489.65       1279.60       197.26 o                         
  13   3   8        283.61        217.89       165.75 o                         
  14   3   8       2348.68       1676.25       292.19 o                         
  15   3   8          1.67         63.75       228.13 o                         
   0   4   8       2420.62       2422.24       126.09 o                         
   1   4   8       2098.70       2084.95       100.09 o                         
   2   4   8       8318.26       8104.03       203.11 o                         
   3   4   8       3137.26       3265.69       145.47 o                         
   4   4   8        713.61        705.83       101.48 o                         
   5   4   8       2218.85       2550.87       142.63 o                         
   6   4   8        696.09        506.71       131.89 o                         
   7   4   8        155.45         48.98        99.42 o                         
   8   4   8         40.44          2.33        99.31 o                         
   9   4   8        808.16        949.02       162.68 o                         
  10   4   8        299.05        142.71       166.86 o                         
  11   4   8         30.55        -71.63       155.69 o                         
  12   4   8        261.02        334.01       175.18 o                         
  13   4   8        240.34         32.98       173.85 o                         
  14   4   8        388.17        349.33       200.04 o                         
  15   4   8       1253.00       1496.29       288.63 o                         
   1   5   8       2502.09       2590.72       112.75 o                         
   2   5   8       6794.80       6733.88       172.94 o                         
   3   5   8       7496.83       6969.06       196.46 o                         
   4   5   8       8152.54       7725.58       230.86 o                         
   5   5   8       2955.14       2967.06       156.97 o                         
   6   5   8        457.35        591.93       101.22 o                         
   7   5   8       2045.76       2206.60       145.19 o                         
   8   5   8        103.41        -81.56       154.97 o                         
   9   5   8         57.60       -106.38       106.38 o                         
  10   5   8         16.09        332.44       159.63 o                         
  11   5   8       4800.68       4716.84       255.72 o                         
  12   5   8         63.79        143.69       158.24 o                         
  13   5   8       4634.08       4838.69       277.69 o                         
  14   5   8        549.29        654.34       222.11 o                         
  15   5   8         91.69        -30.92       211.69 o                         
   0   6   8      17592.76      16852.32       382.08 o                         
   1   6   8        619.50        621.20        61.39 o                         
   2   6   8      14309.99      13859.60       285.70 o                         
   3   6   8          7.11        -68.10        68.10 o                         
   4   6   8       8322.43       8143.05       218.66 o                         
   5   6   8       1077.83        948.39       101.64 o                         
   6   6   8       1107.95       1194.29       110.96 o                         
   7   6   8       3899.42       4176.63       173.38 o                         
   8   6   8       1492.89       1473.39       141.07 o                         
   9   6   8       2542.01       2642.32       170.36 o                         
  10   6   8       2806.27       3081.27       207.24 o                         
  11   6   8       1049.54       1098.37       252.75 o                         
  12   6   8       1849.12       1923.53       297.97 o                         
  13   6   8        739.28        623.41       229.15 o                         
  14   6   8       1218.16        828.40       217.25 o                         
   1   7   8       6161.48       6002.45       173.21 o                         
   2   7   8        739.55        774.36        78.87 o                         
   3   7   8          6.54          6.48        77.91 o                         
   4   7   8        131.20         98.86        68.48 o                         
   5   7   8         49.78        251.00       102.47 o                         
   6   7   8        567.90        558.77       116.99 o                         
   7   7   8        803.49        896.05       137.76 o                         
   8   7   8        919.80        897.89       148.47 o                         
   9   7   8       1008.59        980.85       153.36 o                         
  10   7   8         28.83        147.28       199.16 o                         
  11   7   8          4.11       -158.83       158.83 o                         
  12   7   8        163.21       -201.98       201.98 o                         
  13   7   8         74.52        -54.98       263.78 o                         
  14   7   8        600.20        551.51       300.12 o                         
   0   8   8      15728.83      15458.84       530.29 o                         
   1   8   8         65.59         10.12        84.81 o                         
   2   8   8       2131.77       2432.45       121.26 o                         
   3   8   8       1228.37       1306.19       108.88 o                         
   4   8   8        270.95        271.01        84.62 o                         
   5   8   8       3757.25       3712.64       251.70 o                         
   6   8   8          6.55         -0.91       109.46 o                         
   7   8   8       1053.95        933.10       144.39 o                         
   8   8   8         11.46        -74.35       113.18 o                         
   9   8   8        263.54        138.71       125.05 o                         
  10   8   8         47.01       -121.52       121.52 o                         
  11   8   8        100.26       -143.98       143.98 o                         
  12   8   8       1052.49       1345.21       259.53 o                         
  13   8   8       1328.51       1211.89       278.25 o                         
   1   9   8       3553.94       3756.10       169.76 o                         
   2   9   8        235.07        197.78       116.75 o                         
   3   9   8       2054.22       2011.54       123.30 o                         
   4   9   8       3580.98       3625.24       166.80 o                         
   5   9   8       1797.46       1933.65       135.46 o                         
   6   9   8       1471.08       1518.49       174.93 o                         
   7   9   8       2072.21       1861.08       169.51 o                         
   8   9   8        536.28        340.50       130.59 o                         
   9   9   8       1846.24       1802.79       189.38 o                         
  10   9   8        408.88        417.18       172.49 o                         
  11   9   8         96.63        286.14       201.91 o                         
  12   9   8        395.38        353.06       180.80 o                         
   0  10   8        405.14        269.09       174.97 o                         
   1  10   8        373.28        382.30        93.06 o                         
   2  10   8         42.38        -37.04        87.73 o                         
   3  10   8        631.83        671.96       106.56 o                         
   4  10   8       1469.34       1491.42       127.99 o                         
   5  10   8        139.29        314.07        92.79 o                         
   6  10   8        781.79        724.24       113.95 o                         
   7  10   8         20.80       -105.01       105.01 o                         
   8  10   8         15.44       -128.18       128.18 o                         
   9  10   8        397.47        344.48       176.33 o                         
  10  10   8          3.49       -139.70       139.70 o                         
  11  10   8        404.53        450.33       170.91 o                         
   1  11   8        740.93        544.14       106.24 o                         
   2  11   8        774.17        712.74       129.54 o                         
   3  11   8        935.71        935.29       118.40 o                         
   4  11   8       1191.53       1525.10       143.77 o                         
   5  11   8        111.62        236.90       115.51 o                         
   6  11   8       1205.52       1175.25       247.78 o                         
   7  11   8         52.48        -14.48        98.83 o                         
   8  11   8         78.08         90.61       156.41 o                         
   9  11   8          2.86         84.66       158.38 o                         
  10  11   8          4.74       -151.47       151.47 o                         
   0  12   8       5121.00       5077.51       330.94 o                         
   1  12   8        514.50        449.63       135.53 o                         
   2  12   8       3501.30       3608.41       190.24 o                         
   3  12   8        718.25        687.86       116.49 o                         
   4  12   8       1959.79       1932.29       168.44 o                         
   5  12   8         11.55        -36.21        98.21 o                         
   6  12   8        601.06        403.83       156.36 o                         
   7  12   8         21.29        -99.79       108.24 o                         
   8  12   8        230.10        -29.76       152.23 o                         
   1  13   8        195.38        172.46       113.32 o                         
   2  13   8        524.43        619.89       129.14 o                         
   3  13   8         59.84         42.52        97.27 o                         
   4  13   8        106.40         72.53       109.89 o                         
   5  13   8         15.04          6.09       108.96 o                         
   6  13   8         66.72         60.60       125.69 o                         
   0  14   8        979.75        686.37       205.10 o                         
   1  14   8         46.47        -40.62       109.60 o                         
   2  14   8       1333.23       1557.84       160.08 o                         
   3  14   8        204.69        275.01       144.78 o                         
   1   1   9      21373.57      21128.00       394.77 o                         
   2   1   9         40.26          5.13        67.52 o                         
   3   1   9         14.37        -59.98        59.98 o                         
   4   1   9       1370.32       1439.04        96.21 o                         
   5   1   9        385.14        395.79        87.29 o                         
   6   1   9       2509.56       2430.20       118.98 o                         
   7   1   9        224.26        141.34       104.08 o                         
   8   1   9       2411.25       2471.02       192.25 o                         
   9   1   9       1227.94       1284.80       199.01 o                         
  10   1   9       2663.53       2761.06       194.08 o                         
  11   1   9        320.90         97.21       219.58 o                         
  12   1   9       3340.35       3478.12       309.08 o                         
  13   1   9        240.21         74.39       221.32 o                         
  14   1   9       2903.68       2507.79       311.65 o                         
  15   1   9        923.98       1212.93       311.58 o                         
   0   2   9      17676.23      18136.30       489.23 o                         
   1   2   9       3376.60       3415.68       152.58 o                         
   2   2   9      17910.92      18239.55       358.86 o                         
   3   2   9      15447.49      15689.19       365.13 o                         
   4   2   9      13900.39      13765.92       268.03 o                         
   5   2   9       5908.85       6066.95       180.41 o                         
   6   2   9       9880.71      10015.58       257.21 o                         
   7   2   9        356.89        256.90       116.29 o                         
   8   2   9       2376.14       2079.81       208.38 o                         
   9   2   9        827.36        814.85       220.74 o                         
  10   2   9       4354.09       4339.17       267.83 o                         
  11   2   9         12.43       -153.61       195.19 o                         
  12   2   9       1771.70       2144.84       296.41 o                         
  13   2   9         97.97        245.80       216.20 o                         
  14   2   9        519.63        876.45       286.46 o                         
  15   2   9        880.48       1236.64       310.17 o                         
   1   3   9       1162.90       1112.61        90.81 o                         
   2   3   9          6.89        106.36        71.27 o                         
   3   3   9        711.62        810.35        97.66 o                         
   4   3   9          0.09         10.91        79.85 o                         
   5   3   9       2971.79       3099.39       142.82 o                         
   6   3   9         37.17         30.78        83.02 o                         
   7   3   9         15.29        -91.13        91.13 o                         
   8   3   9        203.89        347.86       172.28 o                         
   9   3   9         37.86         49.14       152.60 o                         
  10   3   9        560.71        279.46       189.67 o                         
  11   3   9        182.16         14.69       184.77 o                         
  12   3   9         49.91        254.91       213.13 o                         
  13   3   9         14.55         88.10       169.91 o                         
  14   3   9        267.07          5.28       307.57 o                         
  15   3   9        798.61       1047.54       255.46 o                         
   0   4   9       4974.72       5264.97       218.73 o                         
   1   4   9       8602.77       8811.12       207.80 o                         
   2   4   9       9196.16       8461.26       205.87 o                         
   3   4   9       5196.12       5358.50       181.56 o                         
   4   4   9      12160.36      12031.82       285.78 o                         
   5   4   9        552.24        462.92       103.93 o                         
   6   4   9       4247.26       3878.50       213.66 o                         
   7   4   9         54.43        -63.98        90.11 o                         
   8   4   9       2141.14       2465.47       202.25 o                         
   9   4   9       1063.45        634.66       167.05 o                         
  10   4   9       1199.85       1432.17       200.06 o                         
  11   4   9        349.82        642.61       187.52 o                         
  12   4   9        256.15        203.61       184.53 o                         
  13   4   9        169.05        282.12       212.33 o                         
  14   4   9          5.61        -91.54       174.38 o                         
  15   4   9         17.86        212.34       260.91 o                         
   1   5   9       4717.11       4511.02       130.29 o                         
   2   5   9       1386.49       1249.10       102.79 o                         
   3   5   9       9179.29       9064.62       238.71 o                         
   4   5   9       1866.65       2012.14       137.75 o                         
   5   5   9          6.89       -119.92       119.92 o                         
   6   5   9        547.95        358.88       106.82 o                         
   7   5   9       1163.57        883.83       131.60 o                         
   8   5   9       1179.67       1066.14       137.93 o                         
   9   5   9          4.39         43.65       137.76 o                         
  10   5   9        656.11        574.34       182.43 o                         
  11   5   9       1189.62        786.23       190.17 o                         
  12   5   9       1533.96       1243.96       232.70 o                         
  13   5   9       1233.30       1543.64       279.24 o                         
  14   5   9       2184.23       1566.02       348.40 o                         
   0   6   9       2001.88       2042.33       112.24 o                         
   1   6   9        517.07        583.35        96.17 o                         
   2   6   9       1739.87       1693.32       137.79 o                         
   3   6   9       8039.40       7516.88       216.81 o                         
   4   6   9        263.80        442.67        82.86 o                         
   5   6   9        864.66        719.31       136.03 o                         
   6   6   9        122.20         38.72        95.65 o                         
   7   6   9        587.19        499.17       147.55 o                         
   8   6   9         17.11        148.76       138.10 o                         
   9   6   9        892.24        414.04       173.10 o                         
  10   6   9         27.70       -138.34       138.34 o                         
  11   6   9         38.69        -42.18       202.22 o                         
  12   6   9       1013.39        736.41       258.62 o                         
  13   6   9         77.75        121.44       214.66 o                         
  14   6   9         14.92        101.74       266.56 o                         
   1   7   9       8006.51       7514.13       212.48 o                         
   2   7   9        272.96        159.60        66.85 o                         
   3   7   9        305.67        377.19        80.14 o                         
   4   7   9         40.32         28.18       102.53 o                         
   5   7   9        186.85         42.94       109.46 o                         
   6   7   9       2042.11       1940.58       170.05 o                         
   7   7   9       1642.09       1815.38       165.54 o                         
   8   7   9       1763.62       1606.82       177.36 o                         
   9   7   9        457.18        365.28       166.60 o                         
  10   7   9       3605.61       4084.85       371.43 o                         
  11   7   9         39.17         21.34       158.10 o                         
  12   7   9       2889.18       3544.97       366.63 o                         
  13   7   9        115.52        -80.10       239.98 o                         
   0   8   9       8191.81       7861.99       402.26 o                         
   1   8   9         28.18         45.93        69.79 o                         
   2   8   9       7704.66       7828.15       226.64 o                         
   3   8   9       1049.33       1039.64       106.69 o                         
   4   8   9       1504.67       1546.87       133.05 o                         
   5   8   9       2686.23       2630.78       160.89 o                         
   6   8   9        773.29        766.43       144.74 o                         
   7   8   9       1068.39       1011.65       153.35 o                         
   8   8   9        900.84       1137.62       166.41 o                         
   9   8   9        536.16        656.19       198.65 o                         
  10   8   9        665.22        573.78       178.59 o                         
  11   8   9        251.08         91.46       238.91 o                         
  12   8   9        936.43        861.79       287.45 o                         
  13   8   9        501.31        763.78       403.80 o                         
   1   9   9       4019.80       4328.70       188.69 o                         
   2   9   9         12.82         14.88       120.40 o                         
   3   9   9        543.24        421.41        89.34 o                         
   4   9   9        745.37        644.19       128.80 o                         
   5   9   9       4104.22       4084.74       230.55 o                         
   6   9   9         54.04          9.56        96.65 o                         
   7   9   9        646.44        308.60       146.36 o                         
   8   9   9        238.72        213.46       145.38 o                         
   9   9   9          3.68         24.16       144.87 o                         
  10   9   9        704.94        554.91       179.36 o                         
  11   9   9        286.14        -12.04       162.32 o                         
  12   9   9         18.72       -151.90       193.86 o                         
   0  10   9       3387.60       3675.71       428.54 o                         
   1  10   9         87.40        -80.11        80.11 o                         
   2  10   9       2624.31       2453.18       209.86 o                         
   3  10   9        695.03        663.08       114.80 o                         
   4  10   9       6143.23       6842.11       259.57 o                         
   5  10   9       1101.64       1133.82       126.26 o                         
   6  10   9       5561.13       5780.64       228.44 o                         
   7  10   9        409.10        368.06       147.69 o                         
   8  10   9       3808.50       3879.97       254.40 o                         
   9  10   9        110.68        -21.74       186.41 o                         
  10  10   9        596.33        643.88       183.63 o                         
  11  10   9        315.75        436.24       242.84 o                         
   1  11   9        941.62       1064.27       122.15 o                         
   2  11   9        979.00       1004.48       122.17 o                         
   3  11   9       1553.27       1368.38       133.18 o                         
   4  11   9       1166.43       1210.63       160.01 o                         
   5  11   9        173.23         62.14       111.22 o                         
   6  11   9        426.56        713.30       142.54 o                         
   7  11   9        323.73        555.94       170.94 o                         
   8  11   9        186.53        114.54       161.60 o                         
   9  11   9        406.82        343.41       186.83 o                         
   0  12   9        996.14       1346.64       202.07 o                         
   1  12   9        718.18        768.52       123.54 o                         
   2  12   9        649.29        537.53       117.30 o                         
   3  12   9       2346.03       2697.57       219.68 o                         
   4  12   9         32.14         26.47       118.90 o                         
   5  12   9        385.09        264.96       129.29 o                         
   6  12   9        143.92        216.33       121.47 o                         
   7  12   9         31.33         54.59       129.49 o                         
   8  12   9         90.53        251.84       246.00 o                         
   1  13   9        134.01        205.34       126.06 o                         
   2  13   9         45.44        -64.34       133.37 o                         
   3  13   9        626.01        846.10       149.48 o                         
   4  13   9          6.96        -58.90       196.76 o                         
   5  13   9        362.03        483.32       143.30 o                         
   0  14   9       1935.93       2094.45       348.22 o                         
   1  14   9          1.03        213.92       193.07 o                         
   0   0  10       6375.19       5890.53       280.17 o                         
   1   0  10       2387.62       2267.92       139.99 o                         
   2   0  10       2567.92       2761.50       251.83 o                         
   3   0  10        193.37        -50.35       126.61 o                         
   4   0  10         74.33        -20.65       126.15 o                         
   5   0  10        279.40        171.26       143.15 o                         
   6   0  10       2108.45       2109.63       218.05 o                         
   7   0  10        166.49        300.13       134.93 o                         
   8   0  10        211.73        137.22       136.13 o                         
   9   0  10      12677.92      11366.38       642.37 o                         
  10   0  10       1538.16       1631.23       420.05 o                         
  11   0  10       9284.32       8567.90       739.46 o                         
  12   0  10        506.56        757.55       331.61 o                         
  13   0  10       1228.36       1636.57       493.81 o                         
  14   0  10          3.49        157.02       353.03 o                         
  15   0  10       1143.90       1333.60       424.48 o                         
   1   1  10       2859.29       3178.17       127.80 o                         
   2   1  10       4654.86       4994.93       158.23 o                         
   3   1  10       2731.51       2745.13       148.43 o                         
   4   1  10       3221.11       3294.07       137.45 o                         
   5   1  10       1839.98       1974.32       126.85 o                         
   6   1  10          3.50         31.67        89.99 o                         
   7   1  10       2550.97       2918.20       260.87 o                         
   8   1  10       3536.58       3118.86       229.86 o                         
   9   1  10        351.71        196.62       169.84 o                         
  10   1  10        480.04        493.86       177.47 o                         
  11   1  10        990.83        971.61       254.98 o                         
  12   1  10        499.34        495.98       281.66 o                         
  13   1  10          3.32         29.96       247.77 o                         
  14   1  10         26.37        -43.58       237.17 o                         
  15   1  10          5.36         63.68       259.95 o                         
   0   2  10      15886.07      16330.90       457.76 o                         
   1   2  10        728.88        668.03        91.12 o                         
   2   2  10        983.85        983.59        92.99 o                         
   3   2  10       2535.94       2754.65       160.94 o                         
   4   2  10       6985.79       7195.85       186.31 o                         
   5   2  10          4.35        -51.88       104.66 o                         
   6   2  10      11436.35      11370.71       363.58 o                         
   7   2  10        647.21        837.32       152.58 o                         
   8   2  10        676.37        839.86       187.13 o                         
   9   2  10       2686.68       2690.99       315.96 o                         
  10   2  10         10.70        216.62       162.95 o                         
  11   2  10       2972.17       3228.52       269.49 o                         
  12   2  10         55.92       -173.87       235.97 o                         
  13   2  10       1623.90       1186.93       263.92 o                         
  14   2  10       1512.77       1417.56       289.06 o                         
  15   2  10        153.04        591.72       268.48 o                         
   1   3  10      17507.49      17542.11       345.89 o                         
   2   3  10        431.64        353.47        94.49 o                         
   3   3  10      13528.72      14356.18       380.60 o                         
   4   3  10        131.58         75.75        65.47 o                         
   5   3  10      11319.13      11436.13       286.11 o                         
   6   3  10        481.81        546.80       115.45 o                         
   7   3  10      12685.17      12318.87       364.35 o                         
   8   3  10        134.86        155.26       152.66 o                         
   9   3  10      10133.28       9867.03       392.92 o                         
  10   3  10          1.76        105.23       216.72 o                         
  11   3  10        909.43        910.31       232.04 o                         
  12   3  10        101.61         96.11       191.01 o                         
  13   3  10         31.40        476.83       309.99 o                         
  14   3  10        554.48        307.04       262.26 o                         
  15   3  10         54.77        262.15       536.08 o                         
   0   4  10       3905.22       4056.76       276.27 o                         
   1   4  10        174.46        200.86        76.62 o                         
   2   4  10       1441.62       1548.87       102.88 o                         
   3   4  10          1.44          5.91        73.91 o                         
   4   4  10        263.99       -100.25       100.25 o                         
   5   4  10        627.32        483.64       120.63 o                         
   6   4  10       2353.88       2175.31       207.24 o                         
   7   4  10        719.36        567.97       120.75 o                         
   8   4  10        753.93        854.63       140.69 o                         
   9   4  10       1322.36       1257.19       196.82 o                         
  10   4  10          0.16        258.59       180.59 o                         
  11   4  10        376.79        537.01       270.71 o                         
  12   4  10        781.99        116.22       353.27 o                         
  13   4  10       1083.68       1004.02       235.90 o                         
  14   4  10        653.62        918.07       278.18 o                         
   1   5  10       6945.94       6435.13       186.94 o                         
   2   5  10      14514.84      14308.15       340.50 o                         
   3   5  10       1270.24       1122.06       131.46 o                         
   4   5  10       5444.34       5156.18       185.87 o                         
   5   5  10       1160.99       1184.10       145.80 o                         
   6   5  10        541.92        465.92       125.95 o                         
   7   5  10       5153.22       4973.36       285.18 o                         
   8   5  10       1556.91       1563.75       216.42 o                         
   9   5  10       4486.00       4748.87       267.78 o                         
  10   5  10        833.51        887.39       213.39 o                         
  11   5  10        288.31        366.02       227.25 o                         
  12   5  10        937.27       1166.90       232.95 o                         
  13   5  10          8.51         -9.45       231.74 o                         
  14   5  10         59.20        -71.27       240.32 o                         
   0   6  10         17.60        -66.13        69.83 o                         
   1   6  10        263.16        184.62        81.46 o                         
   2   6  10         37.49         -4.19        74.57 o                         
   3   6  10        581.73        521.62        83.10 o                         
   4   6  10        204.68        189.05        95.92 o                         
   5   6  10        308.21         80.98        84.16 o                         
   6   6  10        677.04        819.24       159.53 o                         
   7   6  10       2800.56       2935.41       227.48 o                         
   8   6  10        169.13        104.52       301.27 o                         
   9   6  10       4899.13       4784.75       265.10 o                         
  10   6  10         79.95        111.48       133.90 o                         
  11   6  10       4549.22       4665.04       330.98 o                         
  12   6  10        265.65        298.24       223.86 o                         
  13   6  10       2797.00       2382.51       334.42 o                         
   1   7  10        463.43        472.18       110.51 o                         
   2   7  10        407.04        340.57        94.65 o                         
   3   7  10       5386.81       5238.71       204.21 o                         
   4   7  10        775.81        866.01       117.33 o                         
   5   7  10       2097.21       2651.66       171.63 o                         
   6   7  10       1251.58       1442.39       157.49 o                         
   7   7  10         82.82         25.47       119.08 o                         
   8   7  10         14.05       -120.79       136.38 o                         
   9   7  10        201.17        288.49       226.55 o                         
  10   7  10       1542.23       1177.40       215.53 o                         
  11   7  10        630.31        696.18       274.70 o                         
  12   7  10          4.10       -180.07       224.78 o                         
  13   7  10        366.18        -82.70       244.13 o                         
   0   8  10      11070.32      10560.16       508.87 o                         
   1   8  10        108.98         16.86        88.86 o                         
   2   8  10       1482.03       1283.07       124.86 o                         
   3   8  10        450.48        535.50       118.57 o                         
   4   8  10        864.27        801.92       115.08 o                         
   5   8  10         22.42        -75.84       119.49 o                         
   6   8  10        748.67        648.09       135.85 o                         
   7   8  10         82.29         39.21       120.16 o                         
   8   8  10        888.01        852.01       195.93 o                         
   9   8  10       1169.47       1437.66       311.41 o                         
  10   8  10        142.52        382.69       170.38 o                         
  11   8  10       2025.48       1827.77       318.02 o                         
  12   8  10        274.40         82.42       259.65 o                         
   1   9  10       3947.51       3835.70       199.40 o                         
   2   9  10         98.09        189.57        83.65 o                         
   3   9  10       3926.94       4320.74       200.57 o                         
   4   9  10        388.95        511.44       117.11 o                         
   5   9  10       7109.21       7409.44       309.63 o                         
   6   9  10         59.92         -3.98       134.47 o                         
   7   9  10       3433.63       3917.15       242.33 o                         
   8   9  10         76.02         99.88       205.43 o                         
   9   9  10       1291.41       1253.84       272.04 o                         
  10   9  10         21.78       -111.03       160.53 o                         
  11   9  10        932.50        881.26       260.72 o                         
   0  10  10        298.66         17.63       205.12 o                         
   1  10  10        264.50        236.81        91.83 o                         
   2  10  10         50.24        -73.08       171.90 o                         
   3  10  10          4.35         24.55       101.46 o                         
   4  10  10        358.39         43.01       104.29 o                         
   5  10  10        321.88        382.49       129.84 o                         
   6  10  10        103.91        139.34       155.88 o                         
   7  10  10        331.69        158.33       149.84 o                         
   8  10  10        259.39        230.65       181.48 o                         
   9  10  10         31.58        -52.81       174.76 o                         
  10  10  10         30.47       -162.70       162.70 o                         
   1  11  10       1709.41       1747.61       186.13 o                         
   2  11  10        487.84        355.14       118.44 o                         
   3  11  10       1170.19       1030.79       148.97 o                         
   4  11  10        134.90        115.87       118.86 o                         
   5  11  10       1224.79       1144.81       156.32 o                         
   6  11  10         19.33        -81.61       150.61 o                         
   7  11  10       1994.39       2155.57       230.52 o                         
   8  11  10        212.26        393.70       185.49 o                         
   9  11  10        952.49        996.91       231.77 o                         
   0  12  10        121.50        103.81       207.76 o                         
   1  12  10        203.55        198.36       148.70 o                         
   2  12  10        132.59         93.25       138.04 o                         
   3  12  10          5.12         19.25       134.44 o                         
   4  12  10        194.27        154.10       140.76 o                         
   5  12  10        489.06        716.70       147.26 o                         
   6  12  10        101.69         62.75       130.67 o                         
   7  12  10       1501.30       1362.09       388.43 o                         
   1  13  10        209.20        340.38       155.15 o                         
   2  13  10       1114.98        696.86       177.10 o                         
   3  13  10        399.20        412.97       165.22 o                         
   4  13  10        149.49         69.73       144.62 o                         
   1   1  11       1516.41       1575.39       105.84 o                         
   2   1  11       2417.70       2384.23       119.42 o                         
   3   1  11       4815.47       4816.81       194.05 o                         
   4   1  11        526.27        563.24       113.00 o                         
   5   1  11       4664.38       4953.56       199.18 o                         
   6   1  11        242.66        233.03       114.53 o                         
   7   1  11       3545.24       3426.71       178.85 o                         
   8   1  11       3956.63       4004.95       263.43 o                         
   9   1  11       2141.10       2129.42       231.10 o                         
  10   1  11       9947.13       9584.66       451.43 o                         
  11   1  11        248.48         96.61       271.55 o                         
  12   1  11       3531.41       3554.14       357.97 o                         
  13   1  11        199.48        134.91       241.41 o                         
  14   1  11        438.99        407.60       259.02 o                         
   0   2  11       8335.26       8267.79       297.57 o                         
   1   2  11         37.46        -84.33        84.33 o                         
   2   2  11       2301.51       2396.55       124.33 o                         
   3   2  11       1269.87       1247.08       135.42 o                         
   4   2  11       1884.58       2160.45       117.89 o                         
   5   2  11       1482.82       1364.21       118.73 o                         
   6   2  11       8758.36       8105.87       335.65 o                         
   7   2  11        113.86       -138.97       138.97 o                         
   8   2  11       6501.82       6338.94       342.34 o                         
   9   2  11       4717.28       4256.42       294.13 o                         
  10   2  11       2795.87       2795.32       264.61 o                         
  11   2  11       2898.14       2620.12       262.55 o                         
  12   2  11        208.67         12.83       243.17 o                         
  13   2  11        597.83        619.59       282.35 o                         
  14   2  11          6.17       -110.38       242.54 o                         
   1   3  11        641.70        706.70        86.94 o                         
   2   3  11        462.97        504.13        89.37 o                         
   3   3  11       1764.19       1937.06       125.14 o                         
   4   3  11       1195.16       1181.94       106.96 o                         
   5   3  11         10.15       -118.89       118.89 o                         
   6   3  11         84.79        -96.66        96.66 o                         
   7   3  11        639.85        479.25       161.88 o                         
   8   3  11        111.02        390.35       181.11 o                         
   9   3  11        135.43        -61.19       181.18 o                         
  10   3  11       1485.94       1304.02       265.78 o                         
  11   3  11        297.63        233.34       195.50 o                         
  12   3  11         33.58         36.94       248.31 o                         
  13   3  11        389.73        181.65       202.91 o                         
  14   3  11        373.51        312.65       300.89 o                         
   0   4  11       9591.87       9479.42       329.51 o                         
   1   4  11         15.23        -87.03        87.03 o                         
   2   4  11       8382.95       8500.23       251.24 o                         
   3   4  11          6.39         55.05        84.43 o                         
   4   4  11       2270.56       2612.77       236.18 o                         
   5   4  11         91.57         99.44       107.06 o                         
   6   4  11       8812.19       8512.61       277.92 o                         
   7   4  11         67.29         68.52       163.38 o                         
   8   4  11      14195.08      14685.44       482.00 o                         
   9   4  11        347.35        224.31       183.21 o                         
  10   4  11       1880.61       2027.07       315.36 o                         
  11   4  11       1496.35       1770.77       236.17 o                         
  12   4  11          4.85         10.38       202.66 o                         
  13   4  11        908.55        661.32       300.76 o                         
  14   4  11        120.57       -134.17       394.81 o                         
   1   5  11        176.65        325.26       104.94 o                         
   2   5  11        115.95        142.59        86.41 o                         
   3   5  11        415.14        487.86       113.43 o                         
   4   5  11        236.12        600.53       129.13 o                         
   5   5  11       2358.17       2733.93       175.92 o                         
   6   5  11       1695.69       1969.58       167.33 o                         
   7   5  11       4025.22       4130.26       202.68 o                         
   8   5  11       3716.92       3907.61       234.40 o                         
   9   5  11        937.68        702.98       179.24 o                         
  10   5  11       4572.65       5119.63       340.02 o                         
  11   5  11         19.19       -118.51       225.97 o                         
  12   5  11       2478.96       2251.36       419.55 o                         
  13   5  11        283.95         95.88       228.13 o                         
   0   6  11        403.73        399.50       136.61 o                         
   1   6  11        829.00        883.54       117.56 o                         
   2   6  11        908.48        784.16       115.46 o                         
   3   6  11        665.33        697.12       130.61 o                         
   4   6  11        344.07        280.30       121.19 o                         
   5   6  11       1201.61       1168.14       156.15 o                         
   6   6  11        427.77        359.30       133.78 o                         
   7   6  11         17.33        -33.78       131.39 o                         
   8   6  11       2716.45       2481.99       215.11 o                         
   9   6  11       1675.96       1467.62       204.86 o                         
  10   6  11          8.28         -0.28       234.04 o                         
  11   6  11       1482.30        593.15       244.55 o                         
  12   6  11        749.77        787.21       295.40 o                         
  13   6  11         41.22        335.89       243.57 o                         
   1   7  11       1991.75       1730.07       168.30 o                         
   2   7  11        765.40        527.65       130.09 o                         
   3   7  11       1426.88       1459.23       160.19 o                         
   4   7  11        324.23        225.70       129.76 o                         
   5   7  11       2159.36       2246.57       194.47 o                         
   6   7  11         42.90        107.12       132.79 o                         
   7   7  11        456.79        640.50       169.76 o                         
   8   7  11       1510.80       1450.87       207.79 o                         
   9   7  11       1074.31       1024.34       237.07 o                         
  10   7  11       3481.21       3315.86       286.91 o                         
  11   7  11        656.17        714.90       286.92 o                         
  12   7  11       1685.43       1645.10       326.43 o                         
   0   8  11        242.13        412.17       181.54 o                         
   1   8  11        199.16        212.11       107.97 o                         
   2   8  11       1314.23       1264.78       119.32 o                         
   3   8  11        125.46        209.22       107.01 o                         
   4   8  11       7539.36       7384.85       304.85 o                         
   5   8  11        197.38        313.41       140.56 o                         
   6   8  11       5105.30       4875.45       262.78 o                         
   7   8  11        693.47        723.77       171.65 o                         
   8   8  11       1771.51       1653.53       230.63 o                         
   9   8  11       3182.47       2881.12       257.62 o                         
  10   8  11        434.32        498.32       195.11 o                         
  11   8  11       1152.55        947.28       248.02 o                         
   1   9  11         60.86         71.08       114.64 o                         
   2   9  11        152.75        183.14       120.10 o                         
   3   9  11         22.47         84.16       104.32 o                         
   4   9  11        445.47        451.61       124.40 o                         
   5   9  11       1167.93       1029.82       184.39 o                         
   6   9  11        610.36        673.15       164.78 o                         
   7   9  11       3691.07       4075.44       367.68 o                         
   8   9  11        307.64         14.89       162.98 o                         
   9   9  11        378.51         59.12       182.27 o                         
  10   9  11       2382.09       2755.52       289.39 o                         
   0  10  11       2137.30       1969.07       341.89 o                         
   1  10  11         78.80        175.04       127.05 o                         
   2  10  11       2127.89       2185.25       197.63 o                         
   3  10  11          8.97       -122.79       122.79 o                         
   4  10  11       1686.65       1660.83       170.69 o                         
   5  10  11         95.56        -96.24       133.95 o                         
   6  10  11       1337.78       1201.03       178.46 o                         
   7  10  11         65.52        240.70       158.70 o                         
   8  10  11       1279.94       1212.88       211.97 o                         
   9  10  11          5.22        217.01       181.23 o                         
   1  11  11          3.22       -131.48       131.48 o                         
   2  11  11        687.04        538.00       151.64 o                         
   3  11  11        356.62        125.64       162.37 o                         
   4  11  11         25.66         22.48       159.95 o                         
   5  11  11       1903.26       1622.76       195.34 o                         
   6  11  11       1215.19        893.81       203.97 o                         
   7  11  11       1694.26       1785.30       230.26 o                         
   8  11  11        642.09        467.51       254.95 o                         
   0  12  11        119.43        185.48       216.31 o                         
   1  12  11        291.51        487.91       222.55 o                         
   2  12  11        130.57        155.99       153.80 o                         
   3  12  11       1545.46       1095.73       192.19 o                         
   4  12  11         44.98       -108.38       150.97 o                         
   5  12  11        632.05        823.28       184.48 o                         
   6  12  11        925.03        462.23       189.30 o                         
   1  13  11        691.46        234.90       189.19 o                         
   2  13  11          2.86         41.31       208.88 o                         
   0   0  12      20019.68      19755.67       819.62 o                         
   1   0  12        547.20        478.44       129.85 o                         
   2   0  12      10581.11      10031.04       459.75 o                         
   3   0  12        175.03        259.42       155.83 o                         
   4   0  12        643.88        640.26       172.00 o                         
   5   0  12         47.19        -50.92       203.64 o                         
   6   0  12       9426.35       8747.65       410.10 o                         
   7   0  12        506.64        101.75       288.59 o                         
   8   0  12       9594.91       9961.09       505.47 o                         
   9   0  12       1850.90       1783.05       503.06 o                         
  10   0  12       5007.87       4575.45       792.45 o                         
  11   0  12       1749.63       2199.45       501.30 o                         
  12   0  12         20.17         49.96       398.34 o                         
  13   0  12       1380.78        710.63       385.24 o                         
  14   0  12         57.90         47.78       360.75 o                         
   1   1  12        128.54         81.25        68.30 o                         
   2   1  12        175.10         28.84        70.80 o                         
   3   1  12       1839.59       1883.06       130.42 o                         
   4   1  12         16.14         47.30       113.03 o                         
   5   1  12       8116.08       7908.36       279.40 o                         
   6   1  12        526.11        509.86       137.33 o                         
   7   1  12       9720.70       9753.16       527.99 o                         
   8   1  12       1803.19       1619.62       241.21 o                         
   9   1  12       2058.05       1517.35       237.06 o                         
  10   1  12       3424.24       3600.42       307.05 o                         
  11   1  12        355.31        129.76       367.74 o                         
  12   1  12        304.77         32.54       252.75 o                         
  13   1  12        885.74       1021.27       303.82 o                         
  14   1  12        260.07       -152.83       254.25 o                         
   0   2  12       2330.23       2586.53       174.38 o                         
   1   2  12        668.26        689.34       103.47 o                         
   2   2  12        703.60        765.38       114.10 o                         
   3   2  12       3821.70       4048.21       252.06 o                         
   4   2  12       1354.66       1433.57       121.65 o                         
   5   2  12       2297.48       2646.94       150.77 o                         
   6   2  12       3185.95       3009.85       180.71 o                         
   7   2  12        102.62        760.00       194.66 o                         
   8   2  12       5260.95       4909.54       315.36 o                         
   9   2  12       3771.13       3641.40       311.77 o                         
  10   2  12        190.75         70.64       186.54 o                         
  11   2  12       3512.82       3856.32       325.41 o                         
  12   2  12        611.06        400.07       257.34 o                         
  13   2  12         87.18        286.99       318.11 o                         
  14   2  12         33.26        -87.23       252.68 o                         
   1   3  12       6813.80       6939.49       203.09 o                         
   2   3  12       2725.47       2995.00       155.36 o                         
   3   3  12       1342.44       1267.23       122.89 o                         
   4   3  12        651.27        735.29       100.06 o                         
   5   3  12        634.89        680.21       167.76 o                         
   6   3  12        158.69        369.18       163.90 o                         
   7   3  12       3702.33       4020.48       362.75 o                         
   8   3  12       2150.87       2222.55       368.11 o                         
   9   3  12       1175.69       1312.83       236.59 o                         
  10   3  12       4737.73       5498.40       322.12 o                         
  11   3  12         69.21        139.22       201.91 o                         
  12   3  12       2781.19       2363.91       283.89 o                         
  13   3  12        121.23        -68.47       309.40 o                         
   0   4  12        105.23        156.39       114.53 o                         
   1   4  12        510.23        554.54        92.46 o                         
   2   4  12        382.19        486.82       101.08 o                         
   3   4  12       3287.29       3116.48       197.62 o                         
   4   4  12       3065.81       3314.64       210.18 o                         
   5   4  12         19.17         38.72       124.55 o                         
   6   4  12       2529.30       2298.18       174.18 o                         
   7   4  12        785.29        434.87       184.49 o                         
   8   4  12        105.19        -23.42       188.56 o                         
   9   4  12       1060.02       1218.79       224.63 o                         
  10   4  12        508.13        436.65       216.85 o                         
  11   4  12       1592.54       1154.86       249.77 o                         
  12   4  12          2.96       -130.58       214.00 o                         
  13   4  12        196.07        -52.22       226.83 o                         
   1   5  12        130.73        170.55        83.86 o                         
   2   5  12        163.63        -64.82        76.25 o                         
   3   5  12          8.57         15.69        96.90 o                         
   4   5  12        741.39        606.27       133.79 o                         
   5   5  12       3184.72       3481.18       207.65 o                         
   6   5  12        207.93        213.64       147.82 o                         
   7   5  12       3763.55       4188.69       269.33 o                         
   8   5  12        774.81        957.68       162.68 o                         
   9   5  12        889.56        591.62       226.25 o                         
  10   5  12       5222.80       5100.21       504.49 o                         
  11   5  12        603.47        604.46       251.66 o                         
  12   5  12       1446.10       1488.48       324.98 o                         
  13   5  12       1325.46        976.14       278.05 o                         
   0   6  12       8483.99       7912.23       364.28 o                         
   1   6  12          8.71        -76.82        87.80 o                         
   2   6  12       6675.44       6556.05       281.15 o                         
   3   6  12        231.19          6.34       123.30 o                         
   4   6  12       2992.46       3425.53       211.56 o                         
   5   6  12         46.21        -81.16       117.91 o                         
   6   6  12       3337.26       3289.21       237.51 o                         
   7   6  12         71.53          6.82       190.26 o                         
   8   6  12       3715.50       4023.53       271.59 o                         
   9   6  12        499.35        515.28       205.49 o                         
  10   6  12        652.83        963.68       249.00 o                         
  11   6  12       1268.55       1447.97       292.55 o                         
  12   6  12        163.59        -52.40       291.40 o                         
   1   7  12         15.68        -59.23       118.97 o                         
   2   7  12       1137.83        971.27       195.33 o                         
   3   7  12         16.45        -57.64       129.46 o                         
   4   7  12         53.00        139.94       141.57 o                         
   5   7  12        399.67        567.70       145.52 o                         
   6   7  12       1179.07       1107.70       187.23 o                         
   7   7  12        289.86         61.54       212.64 o                         
   8   7  12        189.63        368.78       168.63 o                         
   9   7  12         41.80        -94.79       156.23 o                         
  10   7  12          1.66        -48.62       224.57 o                         
  11   7  12          9.86       -233.92       233.92 o                         
   0   8  12       1585.78       1542.71       237.07 o                         
   1   8  12         55.15        141.96       126.98 o                         
   2   8  12        435.62        345.03       114.15 o                         
   3   8  12       1043.09       1194.16       150.50 o                         
   4   8  12        992.58        886.88       165.50 o                         
   5   8  12       1511.63       1208.07       233.04 o                         
   6   8  12       2702.01       2625.30       236.73 o                         
   7   8  12        178.32        213.74       174.54 o                         
   8   8  12       4294.09       4025.61       309.75 o                         
   9   8  12       3509.43       3113.91       313.37 o                         
  10   8  12        388.62        300.29       180.40 o                         
  11   8  12       1359.82        947.34       643.29 o                         
   1   9  12       1088.42       1010.35       157.21 o                         
   2   9  12          6.11        -73.38       105.90 o                         
   3   9  12       1995.73       1745.62       168.78 o                         
   4   9  12        100.07       -117.38       117.38 o                         
   5   9  12       2317.11       2276.37       207.80 o                         
   6   9  12       1017.40       1012.62       213.93 o                         
   7   9  12       1149.72        919.46       250.26 o                         
   8   9  12        978.13       1326.10       238.95 o                         
   9   9  12       1012.17        928.03       326.30 o                         
   0  10  12          4.96        -95.91       177.52 o                         
   1  10  12         44.25        -30.13       123.28 o                         
   2  10  12        513.39        814.02       159.37 o                         
   3  10  12         48.32         95.05       138.65 o                         
   4  10  12       1360.97       1313.87       167.56 o                         
   5  10  12        465.84        218.51       142.24 o                         
   6  10  12        166.96        246.67       166.07 o                         
   7  10  12        390.28        359.69       168.36 o                         
   8  10  12         70.70       -157.58       239.80 o                         
   1  11  12         10.57        151.96       147.15 o                         
   2  11  12          4.72        -85.35       181.93 o                         
   3  11  12        295.50        -29.79       147.88 o                         
   4  11  12          4.71        -37.43       143.03 o                         
   5  11  12       1122.48        866.53       189.47 o                         
   6  11  12          3.05        114.47       141.56 o                         
   7  11  12       1374.53       1808.81       595.43 o                         
   0  12  12        242.26        117.36       328.81 o                         
   1  12  12         55.81        -58.65       151.21 o                         
   2  12  12        789.44        723.91       179.77 o                         
   3  12  12        121.93         38.92       136.60 o                         
   4  12  12       3209.03       3022.40       261.11 o                         
   1   1  13      10678.92      10578.26       257.78 o                         
   2   1  13       2222.42       2419.83       173.76 o                         
   3   1  13       2728.49       3067.60       179.52 o                         
   4   1  13        806.36        535.94       149.61 o                         
   5   1  13       2378.83       2064.36       197.10 o                         
   6   1  13        227.05        137.42       148.11 o                         
   7   1  13       8046.42       8121.46       344.58 o                         
   8   1  13        900.16        835.95       209.30 o                         
   9   1  13       3962.08       3461.03       294.02 o                         
  10   1  13        141.27        -85.88       209.42 o                         
  11   1  13         42.54       -241.37       266.33 o                         
  12   1  13        407.53        117.80       306.68 o                         
  13   1  13         43.49       -128.32       336.15 o                         
   0   2  13       2682.52       3225.70       333.75 o                         
   1   2  13        947.73       1143.19       112.40 o                         
   2   2  13        491.22        554.19       110.52 o                         
   3   2  13        730.89        719.24       150.13 o                         
   4   2  13       1806.19       2072.36       143.89 o                         
   5   2  13        484.74        335.89       151.17 o                         
   6   2  13       1058.31        887.79       159.24 o                         
   7   2  13        640.79        482.05       203.83 o                         
   8   2  13        669.76        346.69       202.19 o                         
   9   2  13       2794.49       2668.66       294.44 o                         
  10   2  13          5.75        -36.03       192.58 o                         
  11   2  13       2508.48       2595.93       400.42 o                         
  12   2  13        247.31        227.29       266.35 o                         
  13   2  13       1499.24       1319.12       341.03 o                         
   1   3  13        551.44        579.90        93.46 o                         
   2   3  13       2598.80       2801.90       159.97 o                         
   3   3  13         45.87         45.05        99.87 o                         
   4   3  13        417.14        427.69       105.73 o                         
   5   3  13        128.99        196.69       133.49 o                         
   6   3  13        220.37        -29.33       112.37 o                         
   7   3  13       1207.05       1204.25       222.97 o                         
   8   3  13        207.29        115.99       275.53 o                         
   9   3  13        617.98        400.59       211.51 o                         
  10   3  13        268.85        164.03       216.70 o                         
  11   3  13         11.20       -223.98       223.98 o                         
  12   3  13          2.72         43.50       234.83 o                         
  13   3  13          0.40         -2.03       239.34 o                         
   0   4  13        876.69        925.51       152.69 o                         
   1   4  13        213.16        281.11        92.99 o                         
   2   4  13        508.64        647.46       136.16 o                         
   3   4  13        919.46       1062.11       126.04 o                         
   4   4  13        613.44        630.60       135.16 o                         
   5   4  13        744.19        595.80       135.45 o                         
   6   4  13       1874.66       1831.47       236.68 o                         
   7   4  13       2233.75       2634.19       206.53 o                         
   8   4  13         40.99        144.25       211.93 o                         
   9   4  13       5759.14       5916.91       370.88 o                         
  10   4  13         30.83       -200.45       200.45 o                         
  11   4  13       4012.04       4243.22       364.68 o                         
  12   4  13        286.99        -21.48       233.25 o                         
   1   5  13       8539.72       8509.16       256.32 o                         
   2   5  13       2900.28       2608.26       221.10 o                         
   3   5  13       4387.47       4617.12       263.98 o                         
   4   5  13        504.02        426.39       138.92 o                         
   5   5  13       3903.43       3957.44       254.48 o                         
   6   5  13         92.37       -119.90       119.90 o                         
   7   5  13       5526.81       5413.33       278.32 o                         
   8   5  13        879.33        431.12       206.52 o                         
   9   5  13       2362.43       2018.55       289.06 o                         
  10   5  13       2044.18       2317.59       366.09 o                         
  11   5  13        499.64        323.39       276.31 o                         
  12   5  13        479.26        414.31       262.13 o                         
   0   6  13       8426.47       8176.75       365.86 o                         
   1   6  13        642.48        586.08       173.54 o                         
   2   6  13         80.97        207.68       128.90 o                         
   3   6  13       1592.88       1704.55       164.78 o                         
   4   6  13        834.01        929.23       155.98 o                         
   5   6  13       1015.84       1007.17       238.69 o                         
   6   6  13       1561.06       1219.76       188.39 o                         
   7   6  13        315.61        258.65       129.63 o                         
   8   6  13        283.29          1.12       156.37 o                         
   9   6  13        614.60        661.65       221.39 o                         
  10   6  13         22.71        -37.87       232.02 o                         
  11   6  13        175.33        -45.45       299.05 o                         
   1   7  13       2795.19       2818.16       191.94 o                         
   2   7  13          6.61        -31.80       181.80 o                         
   3   7  13       2704.43       3174.08       196.13 o                         
   4   7  13        277.77         63.50       141.24 o                         
   5   7  13       4693.42       4842.11       291.80 o                         
   6   7  13        393.36        443.70       158.73 o                         
   7   7  13       3962.93       4026.46       309.63 o                         
   8   7  13          3.88         57.31       232.23 o                         
   9   7  13       2151.20       2346.71       241.60 o                         
  10   7  13         56.93        172.07       168.02 o                         
  11   7  13        552.87        340.16       505.87 o                         
   0   8  13       1104.59       1275.91       231.47 o                         
   1   8  13         18.73        -15.18       100.66 o                         
   2   8  13          4.44        -12.16       111.68 o                         
   3   8  13        348.87        171.08       131.29 o                         
   4   8  13        100.64       -104.91       104.91 o                         
   5   8  13       1113.28        880.28       235.44 o                         
   6   8  13       2747.14       2866.14       260.14 o                         
   7   8  13       1048.41       1171.97       265.45 o                         
   8   8  13       2107.72       1734.47       244.91 o                         
   9   8  13        432.04        627.70       188.99 o                         
  10   8  13          2.71         11.07       178.15 o                         
   1   9  13        538.83        459.59       163.71 o                         
   2   9  13       2630.80       3053.38       196.75 o                         
   3   9  13         77.38       -107.32       107.32 o                         
   4   9  13       1951.57       2232.20       198.66 o                         
   5   9  13        216.17        134.89       204.47 o                         
   6   9  13         25.48         79.16       150.56 o                         
   7   9  13        144.80        -32.01       166.40 o                         
   8   9  13       1160.11        653.05       218.86 o                         
   0  10  13          7.26         46.37       196.37 o                         
   1  10  13          8.26         28.82       121.10 o                         
   2  10  13         21.26         27.96       130.66 o                         
   3  10  13         50.30          5.26       122.48 o                         
   4  10  13          8.87        -81.62       132.97 o                         
   5  10  13        153.31        101.01       132.81 o                         
   6  10  13        172.86        104.79       161.90 o                         
   7  10  13       1009.03       1067.30       222.54 o                         
   1  11  13       1441.26       1320.30       251.28 o                         
   2  11  13         47.15        143.10       177.36 o                         
   3  11  13       1677.00       1405.81       195.43 o                         
   4  11  13        983.20        868.26       247.48 o                         
   5  11  13        870.29        568.44       175.22 o                         
   0  12  13       2076.51       2136.45       356.32 o                         
   0   0  14       5547.97       5331.02       450.78 o                         
   1   0  14        158.80        370.59       188.16 o                         
   2   0  14       5620.94       5557.75       354.78 o                         
   3   0  14       1148.50       1303.34       247.60 o                         
   4   0  14      10786.18      10075.42       525.48 o                         
   5   0  14        461.23        404.32       228.11 o                         
   6   0  14      11031.31      11230.67       597.77 o                         
   7   0  14        472.84        608.51       439.42 o                         
   8   0  14       6179.57       6636.49       611.24 o                         
   9   0  14       1352.59       1496.25       289.92 o                         
  10   0  14        701.15        616.37       538.47 o                         
  11   0  14        600.80       1321.64       496.42 o                         
  12   0  14         86.58        664.43       594.57 o                         
   1   1  14      10675.94      10514.94       310.87 o                         
   2   1  14        502.63        740.41       164.48 o                         
   3   1  14         22.44        -77.03       130.39 o                         
   4   1  14       1940.25       2148.76       216.68 o                         
   5   1  14        132.75        -65.40       139.27 o                         
   6   1  14        954.86        749.34       210.64 o                         
   7   1  14         63.73        274.66       210.87 o                         
   8   1  14        353.05        275.97       321.40 o                         
   9   1  14         16.11        -10.75       195.01 o                         
  10   1  14        453.76        103.74       297.51 o                         
  11   1  14        456.08       -121.79       335.61 o                         
  12   1  14        135.07        -91.60       314.69 o                         
   0   2  14       6610.62       6831.68       385.83 o                         
   1   2  14       3841.38       3736.45       178.09 o                         
   2   2  14       5412.59       4968.80       202.07 o                         
   3   2  14       6781.55       7042.38       300.88 o                         
   4   2  14        997.71       1386.86       183.86 o                         
   5   2  14         49.49        190.72       151.45 o                         
   6   2  14         90.91         37.22       158.11 o                         
   7   2  14        271.00        154.75       237.83 o                         
   8   2  14        147.04       -205.53       205.53 o                         
   9   2  14        418.33        297.92       210.10 o                         
  10   2  14        108.14        210.68       213.04 o                         
  11   2  14        256.90        114.73       318.53 o                         
  12   2  14       1769.45        933.70       321.92 o                         
   1   3  14       3997.44       4209.58       176.61 o                         
   2   3  14         11.30        -91.06        91.06 o                         
   3   3  14        112.07        -25.63       130.25 o                         
   4   3  14         18.63        228.67       164.47 o                         
   5   3  14         19.42        153.81       156.01 o                         
   6   3  14       1009.24       1146.76       240.94 o                         
   7   3  14        589.87        653.63       261.48 o                         
   8   3  14       2870.73       2757.12       294.31 o                         
   9   3  14        639.25        751.01       250.91 o                         
  10   3  14       4943.97       4574.79       356.49 o                         
  11   3  14        160.51        -93.93       220.46 o                         
  12   3  14       1457.91       1204.94       308.59 o                         
   0   4  14       3682.58       4152.06       255.22 o                         
   1   4  14          6.69        108.26        98.49 o                         
   2   4  14       3381.99       3811.01       176.12 o                         
   3   4  14        329.69        296.67       136.04 o                         
   4   4  14        760.07        768.48       132.43 o                         
   5   4  14       1275.23       1647.28       171.91 o                         
   6   4  14        209.16        366.48       295.36 o                         
   7   4  14          4.81       -212.14       212.14 o                         
   8   4  14         21.72        -47.16       213.99 o                         
   9   4  14        547.08        638.29       234.91 o                         
  10   4  14        631.71        598.65       388.94 o                         
  11   4  14        657.32         92.74       293.40 o                         
   1   5  14       6621.13       6388.62       239.82 o                         
   2   5  14        313.37        403.59       115.65 o                         
   3   5  14         57.58          8.16        94.06 o                         
   4   5  14        967.58       1089.63       226.94 o                         
   5   5  14       2379.28       2181.16       209.68 o                         
   6   5  14        488.96        447.34       143.18 o                         
   7   5  14         79.90       -119.28       119.28 o                         
   8   5  14         15.40        262.47       255.28 o                         
   9   5  14        145.50        144.03       256.60 o                         
  10   5  14         30.07       -173.62       229.57 o                         
  11   5  14         95.32        214.53       258.11 o                         
   0   6  14       6444.23       6787.91       332.38 o                         
   1   6  14        433.90        206.59       110.37 o                         
   2   6  14       3878.36       4025.30       210.30 o                         
   3   6  14        566.43        685.06       128.84 o                         
   4   6  14       3519.78       3723.69       244.32 o                         
   5   6  14        169.38        -29.57       159.67 o                         
   6   6  14       3511.74       3737.13       251.50 o                         
   7   6  14        338.03        471.26       186.53 o                         
   8   6  14       1585.09       2010.41       234.28 o                         
   9   6  14         39.40         50.58       240.92 o                         
  10   6  14        190.07        453.79       255.94 o                         
   1   7  14        131.05        222.23       127.08 o                         
   2   7  14        235.04        362.79       141.42 o                         
   3   7  14        328.63        220.90       112.80 o                         
   4   7  14       1479.95       1906.65       181.31 o                         
   5   7  14          0.64       -181.69       181.69 o                         
   6   7  14        196.31        195.99       164.10 o                         
   7   7  14        411.25        457.93       160.62 o                         
   8   7  14         44.32        105.52       167.59 o                         
   9   7  14         34.46        -35.88       159.91 o                         
  10   7  14         60.86        -18.95       337.64 o                         
   0   8  14       2155.28       2246.99       530.38 o                         
   1   8  14        826.04        723.41       154.10 o                         
   2   8  14       3039.97       3124.92       201.53 o                         
   3   8  14       3441.04       3386.18       229.23 o                         
   4   8  14       1697.49       1889.40       192.63 o                         
   5   8  14        217.30        621.26       248.99 o                         
   6   8  14        240.91        193.38       178.23 o                         
   7   8  14        239.15        258.75       235.92 o                         
   8   8  14        307.65        389.89       189.61 o                         
   9   8  14         61.94       -193.92       193.92 o                         
   1   9  14       1368.54       1309.81       174.30 o                         
   2   9  14        146.34          9.11       146.96 o                         
   3   9  14        952.36        712.98       171.07 o                         
   4   9  14         84.44        -30.20       127.32 o                         
   5   9  14        459.38        282.02       159.95 o                         
   6   9  14        759.85        717.02       205.40 o                         
   7   9  14         81.94          6.43       168.32 o                         
   0  10  14        546.27        232.61       208.41 o                         
   1  10  14        408.37        567.12       160.29 o                         
   2  10  14        404.99        496.05       162.04 o                         
   3  10  14        312.38        553.06       156.67 o                         
   4  10  14         81.20         43.36       142.15 o                         
   5  10  14        598.40        742.05       168.90 o                         
   6  10  14          2.27       -148.51       206.22 o                         
   1  11  14       1412.49       1719.66       224.76 o                         
   2  11  14         88.62       -172.16       172.16 o                         
   3  11  14        396.97       -133.06       334.31 o                         
   1   1  15       1418.76       1955.66       193.36 o                         
   2   1  15       3092.76       3131.04       212.96 o                         
   3   1  15       7287.17       7057.85       316.23 o                         
   4   1  15       2828.46       2844.58       221.48 o                         
   5   1  15       3160.17       3122.01       231.40 o                         
   6   1  15       1182.74       1070.61       309.95 o                         
   7   1  15          8.59       -157.56       171.14 o                         
   8   1  15        260.24        198.96       295.10 o                         
   9   1  15          4.53         79.68       223.61 o                         
  10   1  15        404.14        941.07       356.75 o                         
  11   1  15        985.11        481.73       473.78 o                         
   0   2  15       5233.70       5442.14       335.12 o                         
   1   2  15        387.42        271.70       165.87 o                         
   2   2  15       3830.52       4224.21       241.76 o                         
   3   2  15       1241.18       1031.94       189.25 o                         
   4   2  15         31.73        -39.58       153.50 o                         
   5   2  15       1373.61       1222.91       237.56 o                         
   6   2  15        651.76        407.28       173.85 o                         
   7   2  15       1681.54       1845.80       265.79 o                         
   8   2  15        469.99          4.96       214.57 o                         
   9   2  15          5.28       -144.05       215.59 o                         
  10   2  15        322.58        536.50       290.34 o                         
  11   2  15         75.80       -186.44       240.13 o                         
   1   3  15         15.26        137.85       161.97 o                         
   2   3  15        196.96         88.29       159.56 o                         
   3   3  15         61.55        308.06       154.89 o                         
   4   3  15          4.05        -98.41       176.99 o                         
   5   3  15         35.94        251.90       302.31 o                         
   6   3  15        286.56        396.57       233.48 o                         
   7   3  15        338.44        136.94       220.96 o                         
   8   3  15        128.60        330.52       228.77 o                         
   9   3  15        280.37         93.33       229.33 o                         
  10   3  15         17.33       -264.83       264.83 o                         
  11   3  15        216.96       -230.81       233.76 o                         
   0   4  15      11307.31      11120.48       571.03 o                         
   1   4  15       1110.86       1337.39       166.47 o                         
   2   4  15       5068.00       6028.89       292.21 o                         
   3   4  15        176.98        254.71       140.52 o                         
   4   4  15       1712.42        949.24       226.71 o                         
   5   4  15       1962.73       2284.88       411.13 o                         
   6   4  15        381.83        442.96       228.15 o                         
   7   4  15       2013.78       2502.58       312.57 o                         
   8   4  15        895.85       1241.47       278.75 o                         
   9   4  15        383.14       -180.56       244.75 o                         
  10   4  15        579.71        -22.98       258.98 o                         
  11   4  15          8.19        -77.42       602.47 o                         
   1   5  15       5055.22       5389.32       286.67 o                         
   2   5  15        487.56        456.99       129.48 o                         
   3   5  15        973.16       1121.50       225.83 o                         
   4   5  15        747.65        677.87       235.14 o                         
   5   5  15        181.98         19.83       206.76 o                         
   6   5  15        491.74        517.31       212.66 o                         
   7   5  15         35.57        226.27       245.50 o                         
   8   5  15        387.12        356.73       258.53 o                         
   9   5  15         91.64        368.31       250.49 o                         
  10   5  15         10.65         -2.16       241.60 o                         
   0   6  15       1430.68       1042.47       286.56 o                         
   1   6  15         75.65         31.09       127.02 o                         
   2   6  15         45.81         35.43       133.92 o                         
   3   6  15        188.79        -30.54       124.42 o                         
   4   6  15        136.49        298.45       224.86 o                         
   5   6  15       1689.43       2011.14       296.81 o                         
   6   6  15         20.76       -225.52       225.52 o                         
   7   6  15        129.50        335.64       234.79 o                         
   8   6  15         28.19       -172.45       260.93 o                         
   9   6  15        797.75       1050.09       289.57 o                         
   1   7  15        305.67        139.10       133.68 o                         
   2   7  15       1078.53       1203.90       177.20 o                         
   3   7  15       3241.90       3446.26       214.14 o                         
   4   7  15       1568.08       1378.00       191.67 o                         
   5   7  15       3638.43       4573.48       337.58 o                         
   6   7  15        528.25        601.64       258.61 o                         
   7   7  15       1028.66       1152.41       272.07 o                         
   8   7  15        237.33        436.07       262.88 o                         
   0   8  15       2672.96       2179.41       282.76 o                         
   1   8  15       1389.89       1264.04       155.30 o                         
   2   8  15       2335.81       2222.80       194.68 o                         
   3   8  15       3151.36       3133.94       269.21 o                         
   4   8  15       1588.21       1961.44       286.73 o                         
   5   8  15        599.51        590.53       161.16 o                         
   6   8  15        452.66        545.62       193.93 o                         
   7   8  15          5.97        -84.85       253.94 o                         
   1   9  15        720.35        635.68       207.89 o                         
   2   9  15       1058.32       1203.81       158.30 o                         
   3   9  15         68.86        -45.78       128.20 o                         
   4   9  15        835.46        510.12       165.94 o                         
   5   9  15        391.11        479.57       170.04 o                         
   6   9  15         13.51        157.60       157.85 o                         
   0  10  15       2364.86       2202.96       357.54 o                         
   1  10  15         46.18         75.42       140.84 o                         
   2  10  15        679.66        833.94       177.27 o                         
   3  10  15         64.33       -121.32       153.77 o                         
   0   0  16        368.74        -35.07       341.21 o                         
   1   0  16          0.57        379.20       256.82 o                         
   2   0  16        128.85        174.78       393.13 o                         
   3   0  16       1262.75       1615.16       420.09 o                         
   4   0  16       1757.05       1344.69       292.44 o                         
   5   0  16       1840.30       1464.92       505.24 o                         
   6   0  16        171.76       -168.99       273.17 o                         
   7   0  16        922.93        689.23       266.96 o                         
   8   0  16         14.47        -18.77       246.43 o                         
   9   0  16         13.36       -197.49       956.76 o                         
  10   0  16         37.75        170.65       434.38 o                         
   1   1  16        957.30       1181.89       184.17 o                         
   2   1  16        685.67        865.51       183.52 o                         
   3   1  16       1440.43       1545.69       271.76 o                         
   4   1  16       1824.40       1739.44       219.06 o                         
   5   1  16       2686.53       2726.06       246.26 o                         
   6   1  16       1350.79       1006.73       256.13 o                         
   7   1  16        480.19        232.76       265.93 o                         
   8   1  16        402.63        213.79       267.30 o                         
   9   1  16        211.86        163.09       243.55 o                         
  10   1  16       1124.65        372.45       398.61 o                         
   0   2  16       1099.16       1385.28       254.18 o                         
   1   2  16          5.63       -148.24       148.24 o                         
   2   2  16       1235.77       1269.77       197.86 o                         
   3   2  16          1.47        113.07       164.74 o                         
   4   2  16        678.73        582.55       181.66 o                         
   5   2  16        650.26        617.62       210.72 o                         
   6   2  16       1418.53       1775.89       293.62 o                         
   7   2  16        978.04        293.40       292.66 o                         
   8   2  16       2547.85       2539.27       322.91 o                         
   9   2  16        607.82       1029.90       267.64 o                         
  10   2  16        281.28       -220.67       242.60 o                         
   1   3  16      10392.06       9760.77       346.26 o                         
   2   3  16        172.57         27.58       183.98 o                         
   3   3  16       8462.44       8830.07       372.55 o                         
   4   3  16        183.54         39.72       158.84 o                         
   5   3  16       2757.76       3020.19       329.88 o                         
   6   3  16        620.55        398.06       250.70 o                         
   7   3  16         70.66        -62.54       229.73 o                         
   8   3  16        730.20        558.28       357.97 o                         
   9   3  16        211.17       -229.01       232.06 o                         
  10   3  16         24.08        -88.79       239.57 o                         
   0   4  16       2391.74       2449.01       321.74 o                         
   1   4  16          9.32       -165.46       186.89 o                         
   2   4  16        286.50        162.92       181.79 o                         
   3   4  16          6.90        -23.13       192.07 o                         
   4   4  16          2.92       -196.63       196.63 o                         
   5   4  16         10.60         -9.51       215.95 o                         
   6   4  16        854.69        939.38       255.97 o                         
   7   4  16         73.81        157.52       244.82 o                         
   8   4  16        189.22        -63.27       278.39 o                         
   9   4  16       1404.76       1617.99       367.79 o                         
   1   5  16        881.15        666.82       191.22 o                         
   2   5  16        146.57       -110.20       170.46 o                         
   3   5  16       1778.05       2169.79       223.89 o                         
   4   5  16       1984.49       1990.47       220.32 o                         
   5   5  16        904.08        731.06       238.82 o                         
   6   5  16       2195.25       2012.03       312.99 o                         
   7   5  16        289.12         47.86       247.35 o                         
   8   5  16        520.99        841.08       286.72 o                         
   9   5  16         17.43        -72.14       255.70 o                         
   0   6  16        197.97        654.41       330.13 o                         
   1   6  16        497.39        371.53       171.42 o                         
   2   6  16        723.05        481.19       214.01 o                         
   3   6  16       2261.37       2011.79       223.79 o                         
   4   6  16        635.30        904.95       225.77 o                         
   5   6  16       2217.80       1684.76       290.65 o                         
   6   6  16        284.65        250.04       252.80 o                         
   7   6  16        849.32        875.47       293.04 o                         
   8   6  16         12.23        418.97       289.95 o                         
   1   7  16        149.38        150.23       252.91 o                         
   2   7  16       1209.63       1262.86       278.45 o                         
   3   7  16        103.75         56.14       177.15 o                         
   4   7  16        334.53        430.08       187.71 o                         
   5   7  16        239.24        316.97       241.77 o                         
   6   7  16         78.48        277.37       246.09 o                         
   7   7  16        532.88        760.55       274.41 o                         
   0   8  16        143.76        582.74       210.24 o                         
   1   8  16         12.72        128.89       166.36 o                         
   2   8  16        514.30        511.81       172.72 o                         
   3   8  16          1.31         39.94       167.89 o                         
   4   8  16          4.39       -168.67       168.67 o                         
   5   8  16        317.41        405.47       211.35 o                         
   6   8  16        612.03       1307.69       664.40 o                         
   1   9  16       3718.01       3736.97       280.61 o                         
   2   9  16        168.73        278.27       143.06 o                         
   3   9  16       2004.21       2173.06       212.79 o                         
   1   1  17        391.52        456.19       191.85 o                         
   2   1  17          6.97       -108.67       203.89 o                         
   3   1  17         13.85        264.66       190.66 o                         
   4   1  17       1219.39       1497.36       247.05 o                         
   5   1  17        747.46        489.10       218.42 o                         
   6   1  17       3537.39       3550.13       293.15 o                         
   7   1  17       1085.46        928.52       236.76 o                         
   8   1  17        517.24        641.11       258.97 o                         
   9   1  17        388.57         81.57       455.78 o                         
   0   2  17       1162.09        839.48       293.42 o                         
   1   2  17          0.06        -12.64       200.34 o                         
   2   2  17       3354.26       3382.10       256.07 o                         
   3   2  17        617.44        621.45       199.16 o                         
   4   2  17       4782.97       5510.35       309.20 o                         
   5   2  17        197.49        -35.16       184.90 o                         
   6   2  17       1537.17       1385.55       245.49 o                         
   7   2  17        108.37       -131.60       246.24 o                         
   8   2  17        731.57       1148.24       291.07 o                         
   9   2  17       1425.08       1202.77       304.14 o                         
   1   3  17         94.36         73.47       191.67 o                         
   2   3  17       1246.56       1433.08       232.89 o                         
   3   3  17         26.55        416.75       182.10 o                         
   4   3  17        172.33         76.65       181.34 o                         
   5   3  17        400.50         34.44       235.71 o                         
   6   3  17         45.69        123.44       250.73 o                         
   7   3  17        428.98        491.35       272.96 o                         
   8   3  17         87.38        -87.40       253.91 o                         
   9   3  17          5.06        114.36       560.75 o                         
   0   4  17       3414.65       3576.39       467.47 o                         
   1   4  17        148.59        259.87       186.15 o                         
   2   4  17       5278.92       5510.54       314.08 o                         
   3   4  17        115.73        -35.39       183.41 o                         
   4   4  17       5131.21       5836.18       331.38 o                         
   5   4  17        198.19        144.26       242.50 o                         
   6   4  17        413.29        295.75       405.69 o                         
   7   4  17          7.10       -134.59       266.35 o                         
   8   4  17         67.39        137.03       250.05 o                         
   1   5  17        487.85        263.20       195.68 o                         
   2   5  17          3.93        -18.38       173.30 o                         
   3   5  17          0.99        210.63       187.38 o                         
   4   5  17         11.75        294.68       237.96 o                         
   5   5  17       1205.88       1365.29       315.77 o                         
   6   5  17        254.52         65.58       301.56 o                         
   7   5  17        545.18        466.28       288.62 o                         
   0   6  17        710.02        804.02       274.20 o                         
   1   6  17         82.14        139.14       218.10 o                         
   2   6  17         31.78       -291.92       291.92 o                         
   3   6  17        596.97        363.88       254.74 o                         
   4   6  17        881.21        884.92       262.36 o                         
   5   6  17         48.51         61.11       259.97 o                         
   6   6  17        424.63        530.77       289.73 o                         
   1   7  17          9.87       -211.55       211.55 o                         
   2   7  17        257.07        782.81       340.84 o                         
   3   7  17         70.86        330.56       253.33 o                         
   4   7  17       1861.19       1904.08       318.53 o                         
   5   7  17        177.98        342.81       339.76 o                         
   0   8  17       1216.94        784.96       487.93 o                         
   1   8  17         69.32        218.89       234.28 o                         
   2   8  17        775.05       1136.70       319.68 o                         
   3   8  17        456.77         16.12       327.14 o                         
   0   0  18       2366.68       3388.17      1066.99 o                         
   1   0  18         18.40       -114.27       252.75 o                         
   2   0  18        762.06        985.59       380.95 o                         
   3   0  18       1217.13       1140.82       446.31 o                         
   4   0  18       7926.62       8280.46       619.17 o                         
   5   0  18       3446.86       4794.73       487.95 o                         
   6   0  18       3366.79       3769.65       458.11 o                         
   7   0  18        531.11        -45.41       304.31 o                         
   8   0  18       1051.39        801.06       330.66 o                         
   1   1  18          4.35        -90.85       192.64 o                         
   2   1  18         76.24         18.41       198.76 o                         
   3   1  18        304.73        542.82       304.58 o                         
   4   1  18        247.34        310.03       225.59 o                         
   5   1  18       2315.67       2712.38       291.89 o                         
   6   1  18         20.89        149.52       202.91 o                         
   7   1  18       2079.77       2281.70       463.54 o                         
   8   1  18        452.73        250.00       330.57 o                         
   0   2  18        108.81         40.46       390.06 o                         
   1   2  18        325.88        219.07       222.87 o                         
   2   2  18         86.41         35.97       201.98 o                         
   3   2  18        548.54        564.11       279.25 o                         
   4   2  18        925.15       1335.25       244.00 o                         
   5   2  18          3.48        -33.93       195.65 o                         
   6   2  18       1139.08       1653.02       313.67 o                         
   7   2  18        811.19        443.82       360.75 o                         
   1   3  18       3701.07       3632.84       292.74 o                         
   2   3  18       2156.82       2196.90       275.87 o                         
   3   3  18       2189.63       2122.29       249.69 o                         
   4   3  18        386.92        328.12       193.63 o                         
   5   3  18        502.03        481.47       215.51 o                         
   6   3  18        344.21        243.61       265.58 o                         
   7   3  18         39.62        122.03       304.42 o                         
   0   4  18        460.65         52.25       411.43 o                         
   1   4  18        507.93        229.68       227.38 o                         
   2   4  18        188.46        185.52       212.23 o                         
   3   4  18        244.28        451.19       211.28 o                         
   4   4  18         44.34        -84.97       294.31 o                         
   5   4  18        287.79        332.43       297.74 o                         
   6   4  18        153.00        414.40       282.23 o                         
   1   5  18        104.91       -179.35       240.67 o                         
   2   5  18        983.03       1088.43       266.48 o                         
   3   5  18       1274.47       1583.44       272.28 o                         
   4   5  18        157.54       -271.02       271.02 o                         
   5   5  18       1331.41       1922.91       341.37 o                         
   0   6  18         64.55       -274.58       274.58 o                         
   1   6  18        367.56        450.19       342.81 o                         
   2   6  18        333.07        152.17       252.22 o                         
   3   6  18        857.83        624.83       266.38 o                         
   4   6  18       1586.52       1569.52       304.64 o                         
   1   7  18         68.70        -10.20       265.15 o                         
   1   1  19        163.26        -27.15       215.50 o                         
   2   1  19         29.00        269.47       229.15 o                         
   3   1  19       2914.92       2886.09       328.32 o                         
   4   1  19         14.99        -53.50       225.81 o                         
   5   1  19       4260.39       4692.06       354.53 o                         
   6   1  19          1.52        -73.27       354.45 o                         
   0   2  19        513.73        768.72       344.53 o                         
   1   2  19        246.32        344.31       235.79 o                         
   2   2  19        149.88        116.86       257.82 o                         
   3   2  19        170.24       -217.66       217.66 o                         
   4   2  19        206.99         73.34       231.11 o                         
   5   2  19         91.92        238.51       231.64 o                         
   1   3  19        109.68        -38.25       211.93 o                         
   2   3  19          0.85        212.93       211.68 o                         
   3   3  19        118.96        107.58       331.55 o                         
   4   3  19        190.22        289.66       234.67 o                         
   5   3  19        255.76       -121.26       233.60 o                         
   0   4  19        937.49        600.14       441.30 o                         
   1   4  19        692.08        650.12       224.81 o                         
   2   4  19        631.09        547.97       228.11 o                         
   3   4  19       1213.65        489.33       235.18 o                         
   4   4  19         25.08        527.78       245.78 o                         
   1   5  19       1338.84       1390.83       253.09 o                         
   2   5  19        126.91        421.76       250.87 o                         
   0   0  20        297.01        800.94       567.28 o                         
   1   0  20          0.37       -107.45       487.68 o                         
   2   0  20        156.46         71.50       412.34 o                         
   1   1  20         36.05       -265.64       265.64 o                         
   2   1  20        842.27       1041.68       276.46 o                         
   0   2  20       2623.27       1831.06       448.22 o                         
   1   2  20        212.29         47.84       277.28 o                         
                                                                                
