# Supplementary material for: Crystal structures of three complexes of zinc chloride with tri-tert-butyl­phosphane
Source: Acta Crystallogr E Crystallogr Commun. 2016 Jan 1;72(Pt 1):35–9. doi: 10.1107/S2056989015023373 (PMC4704762; doi:10.1107/S2056989015023373)
Supplement: Supplementary file 4 [file e-72-00035-2sup3.hkl]

data_2                                                                          
_shelx_title ' 33asx in Pna2(1)'                                                
_shelx_refln_list_code          4                                               
_shelx_F_calc_maximum      237.74                                               
_exptl_crystal_F_000       872.00                                               
_reflns_d_resolution_high  0.8291                                               
                                                                                
loop_                                                                           
 _space_group_symop_operation_xyz                                               
 'x, y, z'                                                                      
 '-x, -y, z+1/2'                                                                
 'x+1/2, -y+1/2, z'                                                             
 '-x+1/2, y+1/2, z+1/2'                                                         
                                                                                
_cell_length_a    26.4580                                                       
_cell_length_b     8.9281                                                       
_cell_length_c     8.5790                                                       
_cell_angle_alpha  90.000                                                       
_cell_angle_beta   90.000                                                       
_cell_angle_gamma  90.000                                                       
                                                                                
_shelx_F_squared_multiplier     1.000                                           
                                                                                
loop_                                                                           
 _refln_index_h                                                                 
 _refln_index_k                                                                 
 _refln_index_l                                                                 
 _refln_F_squared_calc                                                          
 _refln_F_squared_meas                                                          
 _refln_F_squared_sigma                                                         
 _refln_observed_status                                                         
   0   0 -10       1725.11       1634.83        63.77 o                         
   2   0 -10         65.47         76.86        13.61 o                         
   4   0 -10       1094.10       1161.34        73.26 o                         
   6   0 -10         56.51         50.88        18.32 o                         
   8   0 -10       1292.37       1337.71        79.37 o                         
   1   1 -10        266.58        256.00        26.37 o                         
   2   1 -10        602.88        573.67        19.80 o                         
   3   1 -10        680.14        605.35        31.82 o                         
   4   1 -10         43.25         31.98        10.08 o                         
   5   1 -10        194.13        195.71        16.85 o                         
   6   1 -10       1141.42       1022.05        29.32 o                         
   7   1 -10        568.19        539.48        29.96 o                         
   0   2 -10        748.07        630.02        22.66 o                         
   1   2 -10         24.09         32.50         7.06 o                         
   2   2 -10        190.98        169.47         9.57 o                         
   3   2 -10         42.92         56.37         7.00 o                         
   4   2 -10        729.25        629.22        18.96 o                         
   5   2 -10        220.87        222.39        12.93 o                         
   2   0  -9       3782.57       3732.98       153.31 o                         
   4   0  -9         69.19         63.85        13.35 o                         
   6   0  -9       2236.21       2338.29       106.50 o                         
   8   0  -9        210.25        189.75        19.54 o                         
  10   0  -9       2857.33       2740.55       123.46 o                         
  12   0  -9        194.90        205.75        13.48 o                         
  14   0  -9       1602.31       1576.81        43.49 o                         
   1   1  -9        186.50        203.51        18.32 o                         
   2   1  -9        303.40        269.31        34.60 o                         
   3   1  -9        142.26        137.66        11.07 o                         
   4   1  -9       1719.31       1601.31        43.32 o                         
   5   1  -9        903.06        866.34        41.22 o                         
   6   1  -9        326.05        321.31        21.93 o                         
   7   1  -9        282.58        269.72        14.92 o                         
   8   1  -9        916.54        858.15        26.18 o                         
   9   1  -9        431.54        464.09        23.59 o                         
  10   1  -9        240.55        243.49         9.90 o                         
  11   1  -9         84.70        107.34        15.68 o                         
  12   1  -9        762.95        759.86        21.53 o                         
  13   1  -9        308.30        308.29        13.04 o                         
  14   1  -9        583.23        553.61        14.71 o                         
  15   1  -9        190.05        207.93        10.20 o                         
   1   2  -9        202.57        198.76        17.54 o                         
   2   2  -9        531.81        499.65        18.87 o                         
   3   2  -9         11.37         14.57         5.79 o                         
   4   2  -9        527.52        484.02        22.70 o                         
   5   2  -9        315.08        276.80        10.51 o                         
   6   2  -9        379.56        329.13        11.95 o                         
   7   2  -9         51.40         58.38         7.63 o                         
   8   2  -9        390.57        394.73        12.69 o                         
   9   2  -9        334.94        300.29        13.38 o                         
  10   2  -9        611.25        564.25        15.73 o                         
  11   2  -9        234.00        245.06        11.96 o                         
  12   2  -9       1024.62        998.87        24.32 o                         
  13   2  -9        105.60        114.14         9.06 o                         
  14   2  -9        368.86        350.22        12.99 o                         
   0   3  -9        775.44        817.29        37.99 o                         
   1   3  -9        502.50        471.07        22.00 o                         
   2   3  -9         15.26          7.91         7.55 o                         
   3   3  -9        444.82        437.49        17.65 o                         
   4   3  -9       1065.64       1031.16        26.33 o                         
   5   3  -9        267.94        288.16        12.56 o                         
   6   3  -9          8.39          4.45         7.41 o                         
   7   3  -9         60.32         72.35         8.82 o                         
   8   3  -9        801.79        723.80        60.37 o                         
   9   3  -9        744.98        676.27        25.69 o                         
  10   3  -9        151.84        153.13        10.89 o                         
  11   3  -9         20.44         28.47         7.88 o                         
  12   3  -9        184.16        227.71        10.73 o                         
  13   3  -9        594.14        593.62        21.54 o                         
   1   4  -9        513.19        456.66        53.25 o                         
   2   4  -9       1464.96       1464.08        41.90 o                         
   3   4  -9        215.43        206.27        14.43 o                         
   4   4  -9         84.90         75.47        10.05 o                         
   5   4  -9         59.17         75.20        10.22 o                         
   6   4  -9       1702.22       1692.58        39.77 o                         
   7   4  -9        109.00         98.79        10.83 o                         
   8   4  -9        116.52        115.87        11.22 o                         
   9   4  -9        121.83        117.84        11.57 o                         
  10   4  -9        777.34        773.17        21.16 o                         
   0   5  -9        753.73        759.18        31.24 o                         
   1   5  -9        310.81        309.44        14.55 o                         
   2   5  -9         10.57         19.56         9.77 o                         
   3   5  -9          8.99          5.84         8.93 o                         
   4   5  -9        531.34        533.09        22.25 o                         
   5   5  -9        446.53        459.84        18.53 o                         
   2   0  -8        340.96        322.22        21.03 o                         
   4   0  -8       2736.65       2755.48       120.07 o                         
   6   0  -8        165.35        163.50        21.37 o                         
   8   0  -8       2356.09       2307.18        68.55 o                         
  10   0  -8        171.49        159.41        27.13 o                         
  12   0  -8       3087.94       2853.90        64.88 o                         
  14   0  -8        102.47        134.63        11.54 o                         
  16   0  -8        711.57        714.81        24.16 o                         
  18   0  -8        348.18        361.68        18.10 o                         
  20   0  -8         96.58         87.23        12.93 o                         
   1   1  -8          7.42         18.06         7.46 o                         
   3   1  -8        449.45        430.61        15.42 o                         
   4   1  -8       1170.33       1072.55        43.87 o                         
   5   1  -8         79.81         73.57         9.26 o                         
   6   1  -8        843.88        819.62        23.32 o                         
   7   1  -8        399.91        400.23        36.63 o                         
   8   1  -8        285.74        308.96        11.84 o                         
   9   1  -8         16.92         19.81         5.51 o                         
  10   1  -8       1619.56       1488.97        27.79 o                         
  11   1  -8        180.59        230.89         8.60 o                         
  12   1  -8        482.68        490.10        12.51 o                         
  13   1  -8        261.60        257.55         9.66 o                         
  14   1  -8       1093.32       1033.69        21.07 o                         
  15   1  -8        243.90        285.93        10.75 o                         
  16   1  -8        642.65        652.25        16.26 o                         
  17   1  -8        166.14        157.23         9.66 o                         
  18   1  -8         29.39         25.20         8.28 o                         
  19   1  -8        251.00        233.53        13.10 o                         
  20   1  -8        144.42        178.18        16.40 o                         
   0   2  -8       3110.23       2739.19        98.36 o                         
   1   2  -8        335.60        319.50        22.39 o                         
   2   2  -8        171.95        168.41         7.95 o                         
   3   2  -8        372.44        417.81        26.54 o                         
   4   2  -8        568.28        549.02        14.41 o                         
   5   2  -8         33.22         32.20         5.44 o                         
   6   2  -8        223.71        218.67        10.20 o                         
   7   2  -8         17.27         11.94         4.95 o                         
   8   2  -8        188.24        184.11        10.13 o                         
   9   2  -8        370.88        351.24        10.33 o                         
  10   2  -8        493.97        472.75        16.51 o                         
  11   2  -8         42.89         45.35         6.42 o                         
  12   2  -8        846.23        778.54        18.25 o                         
  13   2  -8         97.26         98.92         7.93 o                         
  14   2  -8       2062.03       2020.79        33.87 o                         
  15   2  -8         25.59         34.19         7.47 o                         
  16   2  -8        245.60        233.70        15.42 o                         
  17   2  -8        140.25        187.21        11.07 o                         
  18   2  -8       2070.13       2054.63        43.63 o                         
  19   2  -8          6.44          9.43         9.15 o                         
   1   3  -8        910.24        888.64        37.25 o                         
   2   3  -8       2812.27       2844.18        64.75 o                         
   3   3  -8        227.70        211.51         9.72 o                         
   4   3  -8        274.44        263.44        10.46 o                         
   5   3  -8        450.94        466.56        18.60 o                         
   6   3  -8       1597.04       1584.52        26.67 o                         
   7   3  -8        298.57        296.66         9.35 o                         
   8   3  -8        124.38        120.98         7.23 o                         
   9   3  -8         13.27         25.53         5.94 o                         
  10   3  -8        652.78        667.03        15.42 o                         
  11   3  -8        810.69        786.58        17.13 o                         
  12   3  -8        411.24        410.23        12.76 o                         
  13   3  -8        173.89        199.97         9.93 o                         
  14   3  -8        528.49        531.87        15.18 o                         
  15   3  -8        365.02        395.70        13.33 o                         
  16   3  -8        864.69        825.22        19.41 o                         
  17   3  -8         29.44         19.59         9.07 o                         
  18   3  -8        408.89        382.23        14.32 o                         
   0   4  -8       2140.66       1973.87        62.84 o                         
   1   4  -8        432.68        450.58        21.30 o                         
   2   4  -8         38.38         33.57         8.40 o                         
   3   4  -8        621.26        596.92        30.78 o                         
   4   4  -8       2224.78       2199.37        38.63 o                         
   5   4  -8         81.58         98.56         8.40 o                         
   6   4  -8         77.85         67.24         8.15 o                         
   7   4  -8         66.54         81.92         8.38 o                         
   8   4  -8       1895.03       1843.00        34.27 o                         
   9   4  -8         29.84         38.19         8.63 o                         
  10   4  -8         97.86        104.07         9.19 o                         
  11   4  -8        256.65        272.86        12.07 o                         
  12   4  -8        716.85        709.66        18.80 o                         
  13   4  -8          3.20          2.85         8.45 o                         
  14   4  -8         96.89        104.36        10.78 o                         
  15   4  -8        412.85        415.28        20.14 o                         
  16   4  -8        583.21        535.41        17.63 o                         
   1   5  -8        278.38        279.28        11.33 o                         
   2   5  -8        524.08        528.12        15.11 o                         
   3   5  -8        542.04        520.39        17.17 o                         
   4   5  -8         17.92         14.16         7.12 o                         
   5   5  -8         51.64         59.75         8.07 o                         
   6   5  -8        812.93        794.93        19.71 o                         
   7   5  -8        381.50        440.22        18.24 o                         
   8   5  -8        396.40        404.81        14.47 o                         
   9   5  -8         26.52         33.28         9.40 o                         
  10   5  -8        725.59        708.01        19.74 o                         
  11   5  -8        265.14        286.64        16.24 o                         
  12   5  -8        441.74        425.95        20.07 o                         
  13   5  -8        637.22        643.12        19.29 o                         
   0   6  -8        101.10         95.21        15.29 o                         
   1   6  -8        246.15        240.85        10.60 o                         
   2   6  -8          2.47         -3.56         7.55 o                         
   3   6  -8        229.09        229.97        10.60 o                         
   4   6  -8        558.78        565.91        15.91 o                         
   5   6  -8         74.82         94.86         9.11 o                         
   6   6  -8        257.44        255.02        13.25 o                         
   7   6  -8         66.62         86.86        10.48 o                         
   8   6  -8        935.07        910.96        22.92 o                         
   9   6  -8        165.05        176.91        12.37 o                         
   4   0  -7       2197.70       2076.02        62.75 o                         
   6   0  -7       2066.24       2131.28        62.77 o                         
   8   0  -7        372.49        413.29        19.07 o                         
  10   0  -7       2351.13       2331.96        55.21 o                         
  12   0  -7        138.64        168.97        17.46 o                         
  14   0  -7       2606.20       2634.22        78.88 o                         
  16   0  -7       1160.78       1102.60        44.60 o                         
  18   0  -7        277.71        284.86        21.35 o                         
  20   0  -7        355.16        343.83        21.71 o                         
  22   0  -7        264.86        251.57        19.75 o                         
   1   1  -7        369.62        433.47        21.03 o                         
   2   1  -7        931.25        889.32        36.63 o                         
   3   1  -7        505.26        490.75        16.16 o                         
   4   1  -7       1446.04       1485.36        39.19 o                         
   5   1  -7       1018.48       1034.19        22.24 o                         
   6   1  -7        457.83        482.63        13.15 o                         
   7   1  -7        536.53        496.42        13.51 o                         
   8   1  -7        905.60        875.01        19.10 o                         
   9   1  -7        420.21        422.46        10.03 o                         
  10   1  -7        197.20        198.40         7.41 o                         
  11   1  -7        275.32        280.89         9.08 o                         
  12   1  -7       3333.54       3083.51        70.08 o                         
  13   1  -7        275.16        330.58        10.51 o                         
  14   1  -7        776.24        831.49        16.98 o                         
  15   1  -7        298.37        295.94        10.51 o                         
  16   1  -7        833.70        792.14        18.29 o                         
  17   1  -7        260.10        278.63        13.28 o                         
  18   1  -7        746.59        767.66        17.89 o                         
  19   1  -7        201.75        191.34        10.35 o                         
  20   1  -7         23.05         23.28         8.98 o                         
  21   1  -7        371.39        338.22        24.20 o                         
  22   1  -7        218.19        268.41        14.69 o                         
  23   1  -7        225.13        203.11        12.68 o                         
   1   2  -7        441.23        443.39        10.03 o                         
   2   2  -7       1691.33       1517.81        25.96 o                         
   3   2  -7        272.45        258.51         7.74 o                         
   4   2  -7        219.24        225.48         6.45 o                         
   5   2  -7         12.70         27.52         4.21 o                         
   6   2  -7         67.32         87.56         8.11 o                         
   7   2  -7        457.59        446.61        16.72 o                         
   8   2  -7        427.90        447.03        12.78 o                         
   9   2  -7        297.78        314.28         9.31 o                         
  10   2  -7       1280.02       1294.40        22.66 o                         
  11   2  -7       1411.97       1344.23        23.49 o                         
  12   2  -7        765.21        778.85        18.94 o                         
  13   2  -7        222.73        235.72         9.58 o                         
  14   2  -7       1667.38       1542.27        25.79 o                         
  15   2  -7         17.00         45.43         7.96 o                         
  16   2  -7       1738.82       1757.13        31.25 o                         
  17   2  -7         65.02         76.40         8.05 o                         
  18   2  -7        247.23        224.60        11.67 o                         
  19   2  -7        412.64        430.48        15.26 o                         
  20   2  -7       1849.04       1827.24        39.44 o                         
  21   2  -7         41.22         39.70         9.36 o                         
  22   2  -7        396.43        379.86        14.32 o                         
   0   3  -7       2640.83       2616.99        56.51 o                         
   1   3  -7        319.61        298.50         9.73 o                         
   2   3  -7        304.35        314.14         9.14 o                         
   3   3  -7        739.82        746.06        24.96 o                         
   4   3  -7       2441.56       2499.99        54.15 o                         
   5   3  -7        735.94        701.17        14.19 o                         
   6   3  -7        889.62        858.27        16.07 o                         
   7   3  -7        246.54        283.70         8.70 o                         
   8   3  -7       1580.19       1639.54        29.99 o                         
   9   3  -7        978.84        951.81        17.89 o                         
  10   3  -7        682.79        668.84        14.72 o                         
  11   3  -7         43.72         49.31         7.04 o                         
  12   3  -7        549.95        581.76        16.83 o                         
  13   3  -7        865.49        812.99        16.46 o                         
  14   3  -7        752.54        735.72        17.00 o                         
  15   3  -7        396.67        415.81        13.21 o                         
  16   3  -7        590.29        558.98        15.42 o                         
  17   3  -7        248.66        253.92        10.63 o                         
  18   3  -7        643.96        635.54        16.16 o                         
  19   3  -7         19.69         16.11         7.80 o                         
  20   3  -7        630.81        564.40        15.06 o                         
  21   3  -7        112.87        129.96         9.65 o                         
   1   4  -7        696.03        723.04        22.20 o                         
   2   4  -7       3202.11       3073.81        45.29 o                         
   3   4  -7         50.60         81.78         6.51 o                         
   4   4  -7         45.55         33.97         5.52 o                         
   5   4  -7        119.34        151.69        11.48 o                         
   6   4  -7       4413.85       4144.34        80.42 o                         
   7   4  -7        164.28        211.99        11.04 o                         
   8   4  -7        249.14        271.85         9.65 o                         
   9   4  -7        374.57        430.58        15.85 o                         
  10   4  -7       2020.43       1989.23        33.41 o                         
  11   4  -7        572.08        541.18        13.70 o                         
  12   4  -7        786.23        780.03        17.42 o                         
  13   4  -7        644.53        662.16        16.52 o                         
  14   4  -7        540.62        589.14        17.07 o                         
  15   4  -7          2.12          2.59         6.89 o                         
  16   4  -7         74.23         91.10         8.58 o                         
  17   4  -7        413.63        399.25        13.33 o                         
  18   4  -7        664.04        614.28        17.54 o                         
  19   4  -7         60.97         43.46         8.48 o                         
  20   4  -7         24.90         36.59         8.63 o                         
   0   5  -7       1337.15       1312.10        38.98 o                         
   1   5  -7        203.84        196.21         8.51 o                         
   2   5  -7         44.43         36.76         6.57 o                         
   3   5  -7         89.83        120.40         8.86 o                         
   4   5  -7       1919.30       1835.60        31.60 o                         
   5   5  -7         76.25        100.08         8.35 o                         
   6   5  -7         32.05         25.94         6.32 o                         
   7   5  -7         70.25         91.53         8.74 o                         
   8   5  -7       2081.06       1987.17        32.04 o                         
   9   5  -7        135.29        158.25        10.84 o                         
  10   5  -7        772.71        753.38        17.02 o                         
  11   5  -7        251.26        258.06        10.86 o                         
  12   5  -7        526.24        544.80        16.78 o                         
  13   5  -7        220.84        263.17        11.21 o                         
  14   5  -7        264.54        259.86        11.64 o                         
  15   5  -7        787.69        779.46        18.52 o                         
  16   5  -7        212.71        246.26        11.80 o                         
  17   5  -7        377.80        365.26        13.79 o                         
  18   5  -7         66.75         82.77         9.80 o                         
   1   6  -7        289.30        269.58        10.53 o                         
   2   6  -7         68.96         69.42         7.67 o                         
   3   6  -7        172.76        184.90         9.40 o                         
   4   6  -7         53.25         56.27         7.88 o                         
   5   6  -7        303.28        320.44        11.97 o                         
   6   6  -7       1386.72       1410.54        24.91 o                         
   7   6  -7         68.57         88.29         9.33 o                         
   8   6  -7       1377.03       1303.57        27.11 o                         
   9   6  -7        221.20        223.05        13.19 o                         
  10   6  -7        549.10        562.30        17.92 o                         
  11   6  -7          5.17         30.98         8.43 o                         
  12   6  -7       1583.90       1593.61        36.53 o                         
  13   6  -7        117.51        117.82        10.14 o                         
  14   6  -7         14.05          7.01         8.77 o                         
  15   6  -7         65.56         66.83        10.12 o                         
   0   7  -7        220.50        202.15        17.04 o                         
   1   7  -7        431.50        448.58        17.75 o                         
   2   7  -7          4.30         18.32         8.49 o                         
   3   7  -7        101.79        131.15         9.66 o                         
   4   7  -7        774.32        763.75        17.18 o                         
   5   7  -7        693.98        734.31        21.28 o                         
   6   7  -7        187.78        192.12        10.33 o                         
   7   7  -7        351.43        381.51        14.23 o                         
   8   7  -7        784.44        788.30        20.82 o                         
   9   7  -7        820.06        823.10        22.65 o                         
  10   7  -7        522.39        497.86        16.11 o                         
  11   7  -7        403.11        382.74        21.07 o                         
   2   0  -6       1158.18       1091.47        40.02 o                         
   4   0  -6       5362.66       5482.53       135.49 o                         
   6   0  -6        391.81        370.03        14.70 o                         
   8   0  -6       6501.72       6696.04       242.85 o                         
  10   0  -6         95.11         87.05         5.87 o                         
  12   0  -6       3946.87       3993.40        84.70 o                         
  14   0  -6         31.15         27.15         7.11 o                         
  16   0  -6       4142.63       3963.27       103.52 o                         
  18   0  -6        407.59        404.26        15.97 o                         
  20   0  -6        444.15        428.47        20.07 o                         
  22   0  -6        666.88        623.07        28.93 o                         
  24   0  -6        930.12        826.76        44.55 o                         
   2   1  -6       6080.12       6222.54       210.29 o                         
   3   1  -6         90.88        126.29         7.92 o                         
   4   1  -6        290.41        299.20         7.57 o                         
   5   1  -6        762.33        752.90        19.74 o                         
   6   1  -6       3323.56       3376.83        62.55 o                         
   7   1  -6       1620.63       1618.70        34.62 o                         
   8   1  -6        555.57        579.85        13.42 o                         
   9   1  -6        316.84        328.09         7.10 o                         
  10   1  -6       2152.13       2073.94        27.22 o                         
  11   1  -6       1495.79       1489.37        33.72 o                         
  12   1  -6        481.30        504.49        10.96 o                         
  13   1  -6        402.15        390.74         9.52 o                         
  14   1  -6       1265.57       1242.09        24.04 o                         
  15   1  -6        165.75        214.17         7.89 o                         
  16   1  -6        437.55        484.55        11.60 o                         
  17   1  -6         55.94         62.84         6.52 o                         
  18   1  -6        867.22        805.90        22.02 o                         
  19   1  -6         31.96         66.96         7.88 o                         
  20   1  -6        684.24        759.70        19.01 o                         
  21   1  -6        203.16        192.64        11.15 o                         
  22   1  -6        243.33        218.76        12.15 o                         
  23   1  -6         83.70         88.33         9.71 o                         
  24   1  -6        469.12        533.15        16.50 o                         
  25   1  -6        398.86        351.96        14.52 o                         
   0   2  -6       3254.44       3104.61        61.23 o                         
   1   2  -6        351.13        367.74         9.90 o                         
   2   2  -6        130.00        153.65         5.95 o                         
   3   2  -6        368.25        354.93         7.74 o                         
   4   2  -6       1803.22       1706.36        27.18 o                         
   5   2  -6        520.45        507.24         7.77 o                         
   6   2  -6        688.46        707.33        11.39 o                         
   7   2  -6        157.76        163.31         4.56 o                         
   8   2  -6        860.56        859.21        14.70 o                         
   9   2  -6        546.40        539.93        11.80 o                         
  10   2  -6       1763.42       1683.08        29.67 o                         
  11   2  -6        253.25        257.22         7.52 o                         
  12   2  -6       1467.25       1501.26        23.89 o                         
  13   2  -6        549.40        534.44        12.18 o                         
  14   2  -6       1402.45       1452.09        22.53 o                         
  15   2  -6        226.80        226.30         8.37 o                         
  16   2  -6        966.32        964.44        18.79 o                         
  17   2  -6        464.89        440.04        13.12 o                         
  18   2  -6       1728.47       1720.96        28.74 o                         
  19   2  -6         81.84         98.92         8.10 o                         
  20   2  -6        298.38        312.47        12.29 o                         
  21   2  -6         82.15        114.60         9.65 o                         
  22   2  -6       2196.22       2174.92        45.48 o                         
  23   2  -6        151.09        164.26        11.33 o                         
  24   2  -6        326.88        301.58        18.53 o                         
  25   2  -6         78.11        125.16        11.29 o                         
   1   3  -6        882.19        861.52        14.23 o                         
   2   3  -6       1363.42       1440.43        24.88 o                         
   3   3  -6       1207.15       1167.23        21.39 o                         
   4   3  -6         39.14         48.87         4.43 o                         
   5   3  -6        467.38        444.15         9.57 o                         
   6   3  -6       2177.65       2185.97        40.30 o                         
   7   3  -6       1718.10       1656.19        26.86 o                         
   8   3  -6        209.74        222.26         6.79 o                         
   9   3  -6         79.07         99.22         6.25 o                         
  10   3  -6       1394.85       1439.58        29.61 o                         
  11   3  -6        628.28        601.46        13.78 o                         
  12   3  -6        630.70        621.23        12.73 o                         
  13   3  -6        267.73        268.82         8.06 o                         
  14   3  -6        993.19       1012.13        17.53 o                         
  15   3  -6        745.57        716.38        14.71 o                         
  16   3  -6       1871.98       1785.79        29.47 o                         
  17   3  -6         95.28         97.69         7.71 o                         
  18   3  -6        801.47        800.00        16.65 o                         
  19   3  -6        525.73        522.90        13.90 o                         
  20   3  -6       1556.74       1507.96        29.96 o                         
  21   3  -6          5.25         24.08         8.40 o                         
  22   3  -6        320.71        304.85        12.63 o                         
  23   3  -6         93.95        107.71        10.05 o                         
  24   3  -6        373.70        360.37        14.08 o                         
   0   4  -6       4629.91       4288.56       156.02 o                         
   1   4  -6        760.09        741.33        14.04 o                         
   2   4  -6         84.40         70.20         5.89 o                         
   3   4  -6        645.24        666.34        14.25 o                         
   4   4  -6       4161.03       4011.60        52.55 o                         
   5   4  -6        204.36        237.83         8.31 o                         
   6   4  -6        242.95        247.54         7.68 o                         
   7   4  -6        558.79        595.27        16.69 o                         
   8   4  -6       3420.96       3173.16        51.07 o                         
   9   4  -6         86.55        120.62         9.72 o                         
  10   4  -6        277.86        284.54        11.44 o                         
  11   4  -6         23.00         47.67         6.45 o                         
  12   4  -6        982.73        956.57        22.43 o                         
  13   4  -6         27.99         34.11         6.68 o                         
  14   4  -6        527.51        531.59        15.62 o                         
  15   4  -6        471.62        473.24        13.51 o                         
  16   4  -6        429.54        433.86        13.10 o                         
  17   4  -6         58.33         77.38         8.21 o                         
  18   4  -6        128.31        161.80         9.85 o                         
  19   4  -6        128.62        139.54        11.29 o                         
  20   4  -6        278.10        280.58        12.26 o                         
  21   4  -6          6.16          1.54         8.37 o                         
  22   4  -6          6.66         14.59         8.93 o                         
  23   4  -6        288.80        308.56        14.45 o                         
   1   5  -6        959.29        921.51        18.59 o                         
   2   5  -6       2721.45       2677.10        63.60 o                         
   3   5  -6        285.85        278.25        11.90 o                         
   4   5  -6        329.54        316.94        10.22 o                         
   5   5  -6        222.16        248.14         9.96 o                         
   6   5  -6       1577.03       1561.65        26.04 o                         
   7   5  -6         15.47         19.63         7.01 o                         
   8   5  -6        176.71        178.56         8.89 o                         
   9   5  -6        134.94        135.55         8.36 o                         
  10   5  -6       1258.09       1260.28        24.75 o                         
  11   5  -6        131.51        172.95         9.75 o                         
  12   5  -6        544.75        563.33        14.68 o                         
  13   5  -6        417.91        396.19        12.66 o                         
  14   5  -6        647.85        648.89        16.19 o                         
  15   5  -6        247.00        256.03        11.28 o                         
  16   5  -6        502.31        489.52        15.37 o                         
  17   5  -6       1206.85       1183.89        23.04 o                         
  18   5  -6        123.12        132.99        10.06 o                         
  19   5  -6        444.75        430.16        14.59 o                         
  20   5  -6        305.33        385.93        14.87 o                         
  21   5  -6       1372.58       1341.48        29.81 o                         
   0   6  -6        483.05        462.54        17.51 o                         
   1   6  -6         38.92         45.65         6.82 o                         
   2   6  -6         36.69         38.56         7.05 o                         
   3   6  -6        419.06        427.68        12.76 o                         
   4   6  -6        462.92        470.04        13.33 o                         
   5   6  -6        123.44        106.82         7.92 o                         
   6   6  -6        191.58        186.69         9.15 o                         
   7   6  -6        546.04        549.21        20.23 o                         
   8   6  -6        956.81        954.51        19.58 o                         
   9   6  -6         59.79         69.57         8.23 o                         
  10   6  -6       1023.36        973.18        22.69 o                         
  11   6  -6        208.92        220.78        10.83 o                         
  12   6  -6        534.60        524.54        15.89 o                         
  13   6  -6         48.90         54.17         9.16 o                         
  14   6  -6       1573.25       1581.24        29.34 o                         
  15   6  -6        388.14        395.59        14.21 o                         
  16   6  -6        182.91        184.69        12.74 o                         
  17   6  -6         16.26         22.86         9.76 o                         
  18   6  -6       1038.32       1085.01        24.59 o                         
   1   7  -6        740.02        754.06        17.13 o                         
   2   7  -6       1358.51       1312.21        27.39 o                         
   3   7  -6        878.65        860.64        21.84 o                         
   4   7  -6        228.80        238.73        10.81 o                         
   5   7  -6        380.38        403.29        12.38 o                         
   6   7  -6       1422.07       1424.54        24.54 o                         
   7   7  -6        478.70        544.75        17.85 o                         
   8   7  -6        514.39        509.13        16.27 o                         
   9   7  -6        442.94        451.77        14.83 o                         
  10   7  -6        499.29        506.94        16.45 o                         
  11   7  -6        569.19        573.04        16.65 o                         
  12   7  -6        474.62        468.06        17.15 o                         
  13   7  -6        281.96        288.00        13.18 o                         
  14   7  -6        301.12        326.82        18.62 o                         
  15   7  -6        349.75        325.55        13.92 o                         
   0   8  -6       2455.31       2516.24        84.15 o                         
   1   8  -6        401.77        405.62        13.99 o                         
   2   8  -6        129.68        140.46        11.51 o                         
   3   8  -6        121.51        130.36        10.23 o                         
   4   8  -6       1387.81       1465.17        28.95 o                         
   5   8  -6        127.49        142.04         9.96 o                         
   6   8  -6          5.71          0.41         7.64 o                         
   7   8  -6        426.81        467.84        17.54 o                         
   8   8  -6       1201.36       1199.57        24.74 o                         
   9   8  -6        230.35        244.14        12.93 o                         
  10   8  -6         68.16         51.97         9.93 o                         
   4   0  -5       8752.96       9117.12       218.24 o                         
   6   0  -5      14896.51      15484.59       367.31 o                         
   8   0  -5       1120.91       1115.82        30.04 o                         
  10   0  -5       6104.14       6314.05       128.97 o                         
  12   0  -5        599.28        658.57        16.39 o                         
  14   0  -5       3367.38       3348.17        73.07 o                         
  16   0  -5        796.16        755.88        20.98 o                         
  18   0  -5       4866.04       4822.64       128.60 o                         
  20   0  -5        417.68        432.64        17.19 o                         
  22   0  -5         35.06         13.64        10.04 o                         
  24   0  -5        633.65        581.77        22.08 o                         
  26   0  -5        987.54        882.00        28.17 o                         
   2   1  -5        931.94        963.26        25.42 o                         
   3   1  -5       1217.36       1333.64        35.73 o                         
   4   1  -5       6973.40       6930.53       119.10 o                         
   5   1  -5        445.65        544.15        27.61 o                         
   6   1  -5       1335.95       1459.17        24.27 o                         
   7   1  -5        763.01        791.14        20.02 o                         
   8   1  -5       4456.79       4556.25        72.62 o                         
   9   1  -5       4462.19       4564.29        72.91 o                         
  10   1  -5       5840.93       5836.73        77.72 o                         
  11   1  -5        501.23        517.65        15.02 o                         
  12   1  -5       1329.85       1309.02        20.26 o                         
  13   1  -5       2232.87       2131.12        35.26 o                         
  14   1  -5        523.30        536.67        12.67 o                         
  15   1  -5         25.48         36.73         4.81 o                         
  16   1  -5        700.29        695.45        15.57 o                         
  17   1  -5        174.30        159.54         7.50 o                         
  18   1  -5        977.21        967.40        17.25 o                         
  19   1  -5        217.82        259.30        10.17 o                         
  20   1  -5        748.42        681.47        18.61 o                         
  21   1  -5        168.70        188.69         9.72 o                         
  22   1  -5       1256.78       1416.48        32.85 o                         
  23   1  -5        470.54        483.11        14.10 o                         
  24   1  -5        141.53        154.78         9.91 o                         
  25   1  -5        226.42        228.62        11.44 o                         
  26   1  -5        408.58        423.56        14.86 o                         
  27   1  -5        588.77        562.45        16.55 o                         
   1   2  -5        979.13       1009.48        17.59 o                         
   2   2  -5       2710.22       2622.88        34.49 o                         
   3   2  -5       3366.52       3426.34        69.73 o                         
   4   2  -5        453.74        460.88         9.32 o                         
   5   2  -5        833.24        878.62        11.65 o                         
   6   2  -5       3642.80       3677.43        59.09 o                         
   7   2  -5       1404.26       1499.35        23.25 o                         
   8   2  -5       3130.50       3158.93        44.42 o                         
   9   2  -5        278.76        279.99         6.40 o                         
  10   2  -5        438.45        504.95         8.43 o                         
  11   2  -5        824.47        779.63        12.67 o                         
  12   2  -5       3693.08       3661.94        55.55 o                         
  13   2  -5        107.81        124.15         5.57 o                         
  14   2  -5        375.32        386.91         8.99 o                         
  15   2  -5        405.44        415.60        10.27 o                         
  16   2  -5       2153.13       2091.11        40.09 o                         
  17   2  -5        157.05        164.14         7.58 o                         
  18   2  -5        899.95        902.18        18.87 o                         
  19   2  -5        925.74        902.24        17.59 o                         
  20   2  -5       3403.88       3511.16        71.17 o                         
  21   2  -5        237.14        251.71        11.02 o                         
  22   2  -5        341.21        303.39        11.69 o                         
  23   2  -5        418.63        507.35        16.00 o                         
  24   2  -5       2015.42       2014.74        48.78 o                         
  25   2  -5         67.20         72.23         8.86 o                         
  26   2  -5        260.91        245.62        11.79 o                         
  27   2  -5        126.32        135.55        10.37 o                         
   0   3  -5       3150.17       3156.14        80.57 o                         
   1   3  -5       1440.90       1398.96        25.11 o                         
   2   3  -5        297.42        293.18         6.43 o                         
   3   3  -5        423.52        390.92         9.08 o                         
   4   3  -5       5066.53       5233.72        82.47 o                         
   5   3  -5       4611.46       4457.63        59.81 o                         
   6   3  -5        301.05        345.41         8.33 o                         
   7   3  -5       3120.55       3144.67        41.63 o                         
   8   3  -5       4512.42       4630.70        68.83 o                         
   9   3  -5        548.51        542.75        12.99 o                         
  10   3  -5         76.07         95.16         4.88 o                         
  11   3  -5        144.75        177.81         6.17 o                         
  12   3  -5       1300.94       1292.78        20.64 o                         
  13   3  -5         79.73         79.71         5.47 o                         
  14   3  -5       1312.33       1245.37        26.62 o                         
  15   3  -5        596.67        608.56        13.31 o                         
  16   3  -5       1080.83       1145.06        18.39 o                         
  17   3  -5       1658.73       1635.88        29.56 o                         
  18   3  -5       2354.05       2266.88        35.54 o                         
  19   3  -5          9.99         20.64         6.22 o                         
  20   3  -5        923.70        907.76        20.08 o                         
  21   3  -5        132.80        129.60         8.92 o                         
  22   3  -5        886.11        919.09        22.76 o                         
  23   3  -5        114.47        127.59         9.38 o                         
  24   3  -5         59.64         44.38         8.40 o                         
  25   3  -5        101.86        101.73         9.99 o                         
  26   3  -5        155.83        174.06        11.50 o                         
   1   4  -5        501.25        497.22        12.83 o                         
   2   4  -5       8179.44       8084.87       162.88 o                         
   3   4  -5        428.16        478.53        13.58 o                         
   4   4  -5        794.15        690.73        15.83 o                         
   5   4  -5       1535.84       1535.39        23.54 o                         
   6   4  -5       5581.99       5254.38        77.68 o                         
   7   4  -5         14.69         45.36         4.98 o                         
   8   4  -5        148.78        183.84         6.77 o                         
   9   4  -5       1946.62       1968.05        36.46 o                         
  10   4  -5       2971.19       2845.03        42.73 o                         
  11   4  -5        478.93        474.74        13.77 o                         
  12   4  -5        738.06        702.39        18.65 o                         
  13   4  -5        296.14        320.62        10.57 o                         
  14   4  -5       1217.47       1183.89        22.35 o                         
  15   4  -5         52.36         55.72         6.67 o                         
  16   4  -5        361.51        375.76        11.16 o                         
  17   4  -5        198.97        196.51        13.25 o                         
  18   4  -5        621.40        590.23        14.32 o                         
  19   4  -5         16.13         17.97         8.00 o                         
  20   4  -5         53.57         69.23         8.53 o                         
  21   4  -5        413.57        388.90        16.42 o                         
  22   4  -5        244.93        260.67        12.05 o                         
  23   4  -5         86.89         85.23         9.54 o                         
  24   4  -5         64.45         43.41         9.21 o                         
  25   4  -5         78.78         65.37         9.91 o                         
   0   5  -5       3867.00       3927.78       106.66 o                         
   1   5  -5       2308.88       2287.88        36.23 o                         
   2   5  -5        318.64        309.58        10.20 o                         
   3   5  -5        607.15        604.28        13.47 o                         
   4   5  -5       1281.47       1270.05        21.96 o                         
   5   5  -5        395.31        346.78        10.36 o                         
   6   5  -5        519.92        485.60        14.19 o                         
   7   5  -5        511.73        508.05        12.90 o                         
   8   5  -5       1152.39       1230.21        22.29 o                         
   9   5  -5        147.41        155.64         9.43 o                         
  10   5  -5        339.83        321.59        11.78 o                         
  11   5  -5        382.07        402.62        12.54 o                         
  12   5  -5       2356.46       2317.48        38.24 o                         
  13   5  -5        154.32        204.01        13.98 o                         
  14   5  -5       1007.60        976.92        19.71 o                         
  15   5  -5        274.29        274.03        10.69 o                         
  16   5  -5        843.36        802.89        20.42 o                         
  17   5  -5        209.70        197.43         9.99 o                         
  18   5  -5        607.57        600.41        16.59 o                         
  19   5  -5       1755.09       1648.23        30.60 o                         
  20   5  -5        119.42        145.02        10.29 o                         
  21   5  -5        525.93        538.91        16.47 o                         
  22   5  -5        428.66        466.25        15.38 o                         
  23   5  -5        778.48        730.23        20.82 o                         
   1   6  -5        320.69        342.00        11.01 o                         
   2   6  -5        628.25        662.71        14.68 o                         
   3   6  -5        192.24        200.14         8.71 o                         
   4   6  -5        162.59        180.20        10.17 o                         
   5   6  -5       1148.76       1151.55        23.54 o                         
   6   6  -5        504.29        486.40        12.77 o                         
   7   6  -5        299.90        292.46        10.25 o                         
   8   6  -5        278.15        293.10        10.98 o                         
   9   6  -5        385.72        387.66        12.24 o                         
  10   6  -5       1005.83       1039.13        21.53 o                         
  11   6  -5         17.87         44.76         8.25 o                         
  12   6  -5       1065.45       1041.68        22.11 o                         
  13   6  -5        321.22        325.25        14.03 o                         
  14   6  -5       1739.95       1655.61        30.08 o                         
  15   6  -5         22.28         56.70         8.50 o                         
  16   6  -5       1941.28       1886.19        35.56 o                         
  17   6  -5        378.54        429.54        14.53 o                         
  18   6  -5         68.24         83.29         9.49 o                         
  19   6  -5         53.96         58.78         9.67 o                         
  20   6  -5        988.36       1041.61        27.86 o                         
  21   6  -5         63.35         77.87        10.94 o                         
   0   7  -5       2694.51       2591.22        65.25 o                         
   1   7  -5       1370.07       1358.54        25.88 o                         
   2   7  -5        341.62        376.46        13.68 o                         
   3   7  -5        809.66        811.22        17.44 o                         
   4   7  -5       1166.84       1107.09        20.64 o                         
   5   7  -5        507.58        530.77        13.65 o                         
   6   7  -5        150.09        149.36        10.39 o                         
   7   7  -5        512.19        530.17        17.08 o                         
   8   7  -5        573.02        608.05        16.30 o                         
   9   7  -5        426.13        428.90        13.94 o                         
  10   7  -5        123.07        119.36         9.54 o                         
  11   7  -5        139.52        134.79        10.00 o                         
  12   7  -5        949.65        904.97        22.87 o                         
  13   7  -5        358.60        366.17        13.86 o                         
  14   7  -5        659.57        699.76        21.28 o                         
  15   7  -5        410.51        408.63        14.77 o                         
  16   7  -5        259.29        271.22        13.06 o                         
  17   7  -5        138.32        160.70        11.62 o                         
  18   7  -5        174.17        166.65        12.74 o                         
   1   8  -5        623.38        620.99        18.09 o                         
   2   8  -5       1960.02       1921.63        33.95 o                         
   3   8  -5        265.32        275.45        11.73 o                         
   4   8  -5         47.00         40.30         8.75 o                         
   5   8  -5        212.62        241.79        10.76 o                         
   6   8  -5        837.48        848.16        19.26 o                         
   7   8  -5        135.91        156.66        10.19 o                         
   8   8  -5         88.98         76.83         9.05 o                         
   9   8  -5        264.60        309.54        13.40 o                         
  10   8  -5       1163.81       1151.08        25.50 o                         
  11   8  -5        192.60        188.53        11.87 o                         
  12   8  -5          6.05         17.01        10.10 o                         
  13   8  -5        783.40        795.81        20.81 o                         
  14   8  -5        402.98        416.61        15.79 o                         
   0   9  -5        322.38        364.10        19.34 o                         
   1   9  -5         46.21         41.48         9.27 o                         
   2   9  -5         21.20         27.74         8.99 o                         
   3   9  -5        228.31        236.51        12.04 o                         
   4   9  -5        424.23        454.44        14.29 o                         
   5   9  -5        111.15        119.33         9.89 o                         
   6   9  -5         23.38         10.38         8.54 o                         
   7   9  -5         82.94         95.04        11.00 o                         
   8   9  -5        542.49        516.20        20.96 o                         
   4   0  -4      20123.26      21713.41       416.62 o                         
   6   0  -4        729.90        704.31        22.66 o                         
   8   0  -4       9225.34       9843.80       192.06 o                         
  10   0  -4       2961.87       2871.50        53.42 o                         
  12   0  -4       2574.72       2703.78        51.33 o                         
  14   0  -4       1245.02       1293.65        34.73 o                         
  16   0  -4       2126.00       2197.42        63.39 o                         
  18   0  -4         45.17         42.22         8.68 o                         
  20   0  -4        312.44        355.87        16.71 o                         
  22   0  -4        331.61        339.73        16.24 o                         
  24   0  -4        314.48        320.45        16.44 o                         
  26   0  -4        205.74        219.48        15.80 o                         
  28   0  -4        246.06        233.40        25.17 o                         
   2   1  -4       7190.94       7528.63       178.62 o                         
   3   1  -4        380.49        403.53        14.14 o                         
   4   1  -4         58.67         57.35         4.29 o                         
   5   1  -4        524.53        542.47        10.62 o                         
   6   1  -4       6293.31       6180.51       122.48 o                         
   7   1  -4       1921.57       1984.77        34.13 o                         
   8   1  -4       5400.41       5574.28        68.02 o                         
   9   1  -4        227.03        274.25         6.23 o                         
  10   1  -4       3783.49       3880.07        49.16 o                         
  11   1  -4       4240.49       4285.72        58.27 o                         
  12   1  -4       3813.27       4043.13        60.81 o                         
  13   1  -4       1253.48       1314.50        23.81 o                         
  14   1  -4       1777.18       1801.93        31.89 o                         
  15   1  -4        965.92        956.95        15.78 o                         
  16   1  -4        568.76        567.44        12.26 o                         
  17   1  -4        341.72        336.62        12.31 o                         
  18   1  -4       1113.61       1155.04        28.38 o                         
  19   1  -4        229.27        244.39         9.76 o                         
  20   1  -4       1529.87       1599.73        31.53 o                         
  21   1  -4        310.34        316.99        12.01 o                         
  22   1  -4         72.12         82.14         7.88 o                         
  23   1  -4        305.73        310.98        12.67 o                         
  24   1  -4       1032.53       1116.94        26.64 o                         
  25   1  -4        221.62        244.25        11.89 o                         
  26   1  -4         59.59         67.14        10.13 o                         
  27   1  -4        211.07        210.37        11.48 o                         
  28   1  -4        438.28        476.08        16.02 o                         
  29   1  -4        641.24        644.62        17.23 o                         
   0   2  -4       1275.33       1189.44        22.55 o                         
   1   2  -4        304.27        309.23         5.14 o                         
   2   2  -4        209.87        206.39         5.36 o                         
   3   2  -4        400.63        412.65         6.29 o                         
   4   2  -4       4526.21       4497.77        69.70 o                         
   5   2  -4       1158.35       1184.38        15.16 o                         
   6   2  -4        977.67       1023.89        16.90 o                         
   7   2  -4        670.43        644.65        10.04 o                         
   8   2  -4       2448.68       2453.43        32.60 o                         
   9   2  -4        981.47       1024.91        15.52 o                         
  10   2  -4       4110.77       4153.96        52.51 o                         
  11   2  -4        179.56        184.35         5.54 o                         
  12   2  -4        383.45        419.99        11.67 o                         
  13   2  -4       1380.71       1448.11        26.31 o                         
  14   2  -4       3190.51       3140.90        49.76 o                         
  15   2  -4        308.66        283.55         9.00 o                         
  16   2  -4        772.12        774.28        15.96 o                         
  17   2  -4        100.25        118.90         6.90 o                         
  18   2  -4       4500.81       4519.83        84.74 o                         
  19   2  -4         64.57         77.87         9.17 o                         
  20   2  -4        936.41        969.06        22.05 o                         
  21   2  -4         50.77         97.59         8.24 o                         
  22   2  -4       3382.23       3467.61        63.80 o                         
  23   2  -4        210.54        236.79        10.70 o                         
  24   2  -4        232.50        236.76        11.59 o                         
  25   2  -4        265.66        291.17        11.59 o                         
  26   2  -4       1425.74       1385.90        34.92 o                         
  27   2  -4          7.61         19.79         8.64 o                         
  28   2  -4        403.64        403.52        14.57 o                         
   1   3  -4        451.74        468.26         9.50 o                         
   2   3  -4       6036.03       6443.55        89.96 o                         
   3   3  -4       2657.35       2571.29        39.73 o                         
   4   3  -4       2039.94       2054.73        29.97 o                         
   5   3  -4       1303.19       1329.56        22.68 o                         
   6   3  -4      10572.02      10887.33       140.85 o                         
   7   3  -4        919.53        969.05        17.54 o                         
   8   3  -4        971.07       1018.54        17.15 o                         
   9   3  -4       2336.43       2415.86        33.41 o                         
  10   3  -4       4378.38       4556.69        58.81 o                         
  11   3  -4        117.34        121.32         4.98 o                         
  12   3  -4        421.97        426.76         9.30 o                         
  13   3  -4        185.43        215.10         7.05 o                         
  14   3  -4        963.47       1032.28        21.47 o                         
  15   3  -4        566.95        540.20        11.34 o                         
  16   3  -4       1029.22       1039.84        18.84 o                         
  17   3  -4        165.09        157.20         7.44 o                         
  18   3  -4        698.77        774.72        16.69 o                         
  19   3  -4        543.62        587.88        14.31 o                         
  20   3  -4       1418.75       1378.27        27.86 o                         
  21   3  -4         79.99         75.62         7.83 o                         
  22   3  -4        444.53        428.01        14.51 o                         
  23   3  -4          3.40         10.66         8.17 o                         
  24   3  -4        325.91        378.39        13.34 o                         
  25   3  -4        293.92        304.16        12.63 o                         
  26   3  -4         10.88         13.98         9.14 o                         
  27   3  -4          6.59         -5.42         8.74 o                         
  28   3  -4        197.68        208.54        14.00 o                         
   0   4  -4      10307.07       9944.11       249.86 o                         
   1   4  -4         89.96        127.33         7.52 o                         
   2   4  -4        199.71        200.20         5.98 o                         
   3   4  -4          7.72         27.70         5.25 o                         
   4   4  -4       8521.91       8347.64       102.52 o                         
   5   4  -4        823.65        867.53        16.03 o                         
   6   4  -4        411.31        422.79         9.83 o                         
   7   4  -4       2020.51       2032.46        32.03 o                         
   8   4  -4       7821.74       7412.14       100.14 o                         
   9   4  -4        142.09        164.68         6.91 o                         
  10   4  -4        215.29        232.01         7.32 o                         
  11   4  -4        202.17        247.10         8.79 o                         
  12   4  -4       2515.72       2408.11        35.22 o                         
  13   4  -4        104.54         92.49         6.22 o                         
  14   4  -4        212.41        223.10         9.96 o                         
  15   4  -4        430.49        426.71        11.50 o                         
  16   4  -4       1155.86       1073.63        20.93 o                         
  17   4  -4         53.34         79.20         7.33 o                         
  18   4  -4        323.27        346.77        11.94 o                         
  19   4  -4        850.73        868.77        19.72 o                         
  20   4  -4        373.00        369.10        12.33 o                         
  21   4  -4        270.01        288.69        11.48 o                         
  22   4  -4        104.66        107.23         9.22 o                         
  23   4  -4        581.25        535.07        21.07 o                         
  24   4  -4         97.94         86.95         9.84 o                         
  25   4  -4         17.64         15.48         9.26 o                         
  26   4  -4         65.30         75.25        10.03 o                         
   1   5  -4        478.28        506.88         9.82 o                         
   2   5  -4       3331.11       3312.70        49.41 o                         
   3   5  -4        235.91        236.68         6.92 o                         
   4   5  -4        261.17        256.23         6.80 o                         
   5   5  -4       1208.69       1180.17        24.36 o                         
   6   5  -4       1005.08       1069.26        17.51 o                         
   7   5  -4        188.58        186.24         6.61 o                         
   8   5  -4        272.47        254.70         8.41 o                         
   9   5  -4       2587.37       2651.51        38.38 o                         
  10   5  -4       1618.43       1642.58        28.80 o                         
  11   5  -4        481.94        490.96        13.08 o                         
  12   5  -4        641.07        587.92        13.29 o                         
  13   5  -4        123.33        134.81         7.87 o                         
  14   5  -4       2438.27       2392.68        39.50 o                         
  15   5  -4        120.50        154.47         8.39 o                         
  16   5  -4       1167.02       1159.95        21.78 o                         
  17   5  -4        420.93        403.89        13.65 o                         
  18   5  -4        494.84        538.44        16.27 o                         
  19   5  -4        598.86        592.76        17.11 o                         
  20   5  -4        810.42        800.25        19.40 o                         
  21   5  -4       1430.65       1381.95        39.11 o                         
  22   5  -4         22.50         30.36         8.82 o                         
  23   5  -4        147.61        167.54        10.95 o                         
  24   5  -4        567.17        595.73        17.94 o                         
  25   5  -4        235.00        221.73        12.75 o                         
   0   6  -4       2570.91       2650.37        55.69 o                         
   1   6  -4        314.14        318.54         7.84 o                         
   2   6  -4        312.39        315.23         8.08 o                         
   3   6  -4       1554.59       1480.25        23.02 o                         
   4   6  -4        492.39        504.37        12.36 o                         
   5   6  -4        991.57        931.55        16.67 o                         
   6   6  -4        599.51        625.14        14.00 o                         
   7   6  -4       1352.02       1255.41        22.14 o                         
   8   6  -4       1188.49       1126.32        20.60 o                         
   9   6  -4        240.70        227.74         9.13 o                         
  10   6  -4       1064.60       1067.52        21.47 o                         
  11   6  -4        139.54        168.00         8.54 o                         
  12   6  -4       1409.74       1381.89        25.63 o                         
  13   6  -4        233.59        281.30        10.91 o                         
  14   6  -4       1816.29       1813.69        31.44 o                         
  15   6  -4        300.81        318.90        11.43 o                         
  16   6  -4        673.26        638.38        17.10 o                         
  17   6  -4         21.15         64.57         8.64 o                         
  18   6  -4       1489.22       1439.72        28.62 o                         
  19   6  -4        461.69        490.08        16.66 o                         
  20   6  -4         73.61         93.95        11.10 o                         
  21   6  -4         27.11         38.09         9.69 o                         
  22   6  -4        681.18        649.00        18.77 o                         
  23   6  -4         65.09         78.81        10.37 o                         
   1   7  -4        859.04        843.93        18.72 o                         
   2   7  -4       1755.48       1675.46        31.65 o                         
   3   7  -4       1149.39       1128.36        20.02 o                         
   4   7  -4        144.34        160.00         9.15 o                         
   5   7  -4        635.49        625.02        13.78 o                         
   6   7  -4        355.91        353.62        10.74 o                         
   7   7  -4        672.19        675.14        14.69 o                         
   8   7  -4         90.25         95.93         8.41 o                         
   9   7  -4        514.73        478.74        20.21 o                         
  10   7  -4       1096.11       1079.17        40.27 o                         
  11   7  -4        581.77        570.90        14.70 o                         
  12   7  -4        255.34        285.91        11.24 o                         
  13   7  -4        382.59        358.41        12.28 o                         
  14   7  -4       1170.30       1191.32        22.85 o                         
  15   7  -4        633.05        658.57        17.80 o                         
  16   7  -4        712.59        780.17        22.55 o                         
  17   7  -4        322.37        328.03        13.55 o                         
  18   7  -4        220.16        240.98        12.34 o                         
  19   7  -4        252.00        279.38        13.25 o                         
  20   7  -4        102.01        117.08        11.36 o                         
   0   8  -4       1886.23       1912.93        54.82 o                         
   1   8  -4        825.74        770.55        16.55 o                         
   2   8  -4         78.21         95.81         8.29 o                         
   3   8  -4        330.71        344.01        11.23 o                         
   4   8  -4        884.00        845.44        18.99 o                         
   5   8  -4         93.30         90.97         8.18 o                         
   6   8  -4          4.00          3.95         7.11 o                         
   7   8  -4        485.76        503.27        18.00 o                         
   8   8  -4       1229.51       1211.65        28.52 o                         
   9   8  -4         60.99         72.24         8.56 o                         
  10   8  -4        278.44        285.38        11.66 o                         
  11   8  -4        246.89        278.31        11.96 o                         
  12   8  -4       1733.88       1755.13        39.78 o                         
  13   8  -4         43.68         56.51         9.51 o                         
  14   8  -4         70.43         98.87         9.91 o                         
  15   8  -4        968.79        904.75        26.05 o                         
  16   8  -4        282.14        278.11        13.72 o                         
  17   8  -4         52.47         46.22         9.78 o                         
   1   9  -4        223.29        252.01        11.50 o                         
   2   9  -4        641.31        654.52        20.22 o                         
   3   9  -4         32.21         34.25         9.59 o                         
   4   9  -4        355.55        371.07        12.72 o                         
   5   9  -4        154.20        158.90        10.18 o                         
   6   9  -4        577.53        609.23        15.84 o                         
   7   9  -4        317.28        351.33        15.46 o                         
   8   9  -4         27.60         26.72         8.42 o                         
   9   9  -4        162.92        178.47        11.42 o                         
  10   9  -4        446.36        465.94        15.74 o                         
  11   9  -4        116.47        140.53        10.75 o                         
  12   9  -4        121.10        142.72        10.90 o                         
   4   0  -3       2898.09       3431.47        68.89 o                         
   6   0  -3      20696.07      22819.11       430.03 o                         
   8   0  -3        552.23        508.76         9.72 o                         
  10   0  -3       4107.07       4331.98       110.91 o                         
  12   0  -3       1630.78       1687.54        34.60 o                         
  14   0  -3       2507.66       2402.76        58.54 o                         
  16   0  -3       1285.94       1340.16        36.88 o                         
  18   0  -3       4294.82       4207.13       141.99 o                         
  22   0  -3        841.76        753.10        38.24 o                         
  24   0  -3        815.78        772.65        62.41 o                         
  26   0  -3        151.30        132.39        13.94 o                         
  28   0  -3        254.84        245.18        20.04 o                         
  30   0  -3        171.83        178.49        16.50 o                         
   2   1  -3       2459.72       2808.39        97.68 o                         
   3   1  -3       3429.58       4039.08       100.24 o                         
   4   1  -3       8756.37       9383.05       215.11 o                         
   5   1  -3        301.58        383.00         7.70 o                         
   6   1  -3        321.34        461.39         7.03 o                         
   7   1  -3       3827.14       3975.27        48.98 o                         
   8   1  -3      10094.87      10396.84       140.29 o                         
   9   1  -3       2394.59       2336.56        35.71 o                         
  10   1  -3       2174.81       2184.72        34.18 o                         
  11   1  -3        883.94        997.39        17.14 o                         
  12   1  -3       2760.25       2912.89        44.57 o                         
  13   1  -3        120.11        136.68         5.36 o                         
  14   1  -3       1589.06       1567.25        24.87 o                         
  15   1  -3        453.01        447.26         9.34 o                         
  16   1  -3       3875.76       3761.95        56.70 o                         
  17   1  -3        110.70        160.11         9.50 o                         
  18   1  -3        708.68        748.70        19.55 o                         
  19   1  -3        577.33        548.04        18.04 o                         
  20   1  -3       1614.88       1511.72        33.76 o                         
  21   1  -3        330.86        340.52        12.40 o                         
  22   1  -3       1925.93       1912.80        83.98 o                         
  23   1  -3        150.56        162.75         9.64 o                         
  24   1  -3        108.32        128.86         8.96 o                         
  25   1  -3        212.30        200.55        10.86 o                         
  26   1  -3        960.40        873.73        38.11 o                         
  27   1  -3        350.45        365.63        14.10 o                         
  28   1  -3         18.03         45.49         9.04 o                         
  29   1  -3         61.77         74.50         9.96 o                         
  30   1  -3        471.75        550.65        28.54 o                         
   1   2  -3        592.14        550.06        10.01 o                         
   2   2  -3        826.96        825.34        13.66 o                         
   3   2  -3       2114.40       2269.13        33.19 o                         
   4   2  -3       4455.73       4495.29        55.06 o                         
   5   2  -3         84.95        114.62         3.28 o                         
   6   2  -3       6645.49       7154.25        85.46 o                         
   7   2  -3        179.36        197.58         5.40 o                         
   8   2  -3       3864.09       3753.93        51.27 o                         
   9   2  -3       1202.39       1254.79        18.91 o                         
  10   2  -3       2346.72       2348.45        37.93 o                         
  11   2  -3        641.11        668.20        12.33 o                         
  12   2  -3       3359.41       3297.15        51.17 o                         
  13   2  -3       1251.75       1263.79        21.66 o                         
  14   2  -3        812.53        828.48        15.40 o                         
  15   2  -3        879.34        877.30        17.38 o                         
  16   2  -3       2801.08       2683.73        36.78 o                         
  17   2  -3        412.09        412.83        10.68 o                         
  18   2  -3       1677.59       1634.79        33.71 o                         
  19   2  -3        761.70        728.95        22.26 o                         
  20   2  -3       4779.56       4489.93        71.48 o                         
  21   2  -3        387.77        348.14        18.51 o                         
  22   2  -3        586.35        537.93        23.21 o                         
  23   2  -3         38.16         62.06         7.40 o                         
  24   2  -3       2167.25       2093.98        46.20 o                         
  25   2  -3        180.41        191.09        10.93 o                         
  26   2  -3        211.67        222.02        10.79 o                         
  27   2  -3        159.09        183.15        10.43 o                         
  28   2  -3       1119.20       1144.43        31.23 o                         
  29   2  -3         20.19         37.66        10.54 o                         
   0   3  -3       3208.08       3355.45        68.66 o                         
   1   3  -3       3859.45       3807.50        52.31 o                         
   2   3  -3       2380.80       2434.60        34.71 o                         
   3   3  -3        751.00        769.75        12.08 o                         
   4   3  -3       3890.85       4067.70        51.23 o                         
   5   3  -3       3280.05       3273.11        42.36 o                         
   6   3  -3       3520.78       3514.79        45.50 o                         
   7   3  -3       2204.10       2232.91        33.15 o                         
   8   3  -3       5616.90       5814.01        78.25 o                         
   9   3  -3        899.96        885.98        14.74 o                         
  10   3  -3       1353.77       1429.15        22.27 o                         
  11   3  -3        522.15        512.35        10.48 o                         
  12   3  -3       3561.98       3674.57        46.58 o                         
  13   3  -3        280.29        301.87         7.52 o                         
  14   3  -3        539.11        533.10        10.69 o                         
  15   3  -3        222.08        207.51         7.18 o                         
  16   3  -3        817.15        836.66        28.44 o                         
  17   3  -3       1739.47       1607.67        31.77 o                         
  18   3  -3       2581.18       2341.54        42.92 o                         
  19   3  -3        214.03        206.68        12.57 o                         
  20   3  -3        436.24        477.32        21.61 o                         
  21   3  -3        223.93        234.30        13.16 o                         
  22   3  -3       1951.11       1865.83        42.04 o                         
  23   3  -3        208.67        189.75        10.27 o                         
  24   3  -3        319.88        307.11        12.10 o                         
  25   3  -3        126.11        137.15         9.88 o                         
  26   3  -3        461.87        442.57        16.65 o                         
  27   3  -3        225.10        228.50        12.07 o                         
  28   3  -3         44.67         41.32         9.93 o                         
  29   3  -3         31.63         33.92         9.88 o                         
   1   4  -3       1946.11       2161.48        32.91 o                         
   2   4  -3       8150.72       7799.21        90.08 o                         
   3   4  -3       1143.00       1127.32        17.07 o                         
   4   4  -3       1006.72        980.16        15.93 o                         
   5   4  -3       1577.02       1589.44        26.19 o                         
   6   4  -3       6444.10       6251.55        78.87 o                         
   7   4  -3       2308.14       2474.23        34.56 o                         
   8   4  -3        126.20        154.59         5.57 o                         
   9   4  -3        542.70        569.35        12.41 o                         
  10   4  -3       5249.59       5042.61        65.92 o                         
  11   4  -3        769.88        768.76        14.29 o                         
  12   4  -3        404.28        393.03         9.38 o                         
  13   4  -3        285.48        305.87         8.56 o                         
  14   4  -3       1904.00       1676.56        30.02 o                         
  15   4  -3          6.75         13.45         4.94 o                         
  16   4  -3        471.04        479.33        24.24 o                         
  17   4  -3       1204.74       1085.16        28.84 o                         
  18   4  -3        418.39        355.60        13.91 o                         
  19   4  -3        188.26        186.79         9.04 o                         
  20   4  -3        438.50        443.20        17.53 o                         
  21   4  -3       1243.99       1189.89        43.14 o                         
  22   4  -3         77.95         78.65         8.72 o                         
  23   4  -3        170.44        171.14        10.29 o                         
  24   4  -3        115.03        128.59         9.98 o                         
  25   4  -3        260.04        268.07        12.42 o                         
  26   4  -3         43.84         35.97         9.55 o                         
  27   4  -3         50.50         38.73        10.02 o                         
  28   4  -3         56.46         58.45        10.50 o                         
   0   5  -3       5791.59       5828.17       105.68 o                         
   1   5  -3        706.60        718.36        12.09 o                         
   2   5  -3        645.63        650.90        11.79 o                         
   3   5  -3         58.90         55.01         4.56 o                         
   4   5  -3       3178.09       3156.89        43.68 o                         
   5   5  -3       1048.49       1043.91        17.34 o                         
   6   5  -3        430.71        413.21         8.34 o                         
   7   5  -3       1022.66        964.52        22.63 o                         
   8   5  -3       1562.16       1521.04        26.84 o                         
   9   5  -3        289.41        293.51         8.51 o                         
  10   5  -3         72.05         85.06         5.46 o                         
  11   5  -3        343.73        344.85         9.45 o                         
  12   5  -3       1443.61       1393.33        25.56 o                         
  13   5  -3        399.04        389.01        12.06 o                         
  14   5  -3       1314.25       1325.53        35.76 o                         
  15   5  -3         63.36         56.80         6.75 o                         
  16   5  -3       1885.08       1796.98        36.76 o                         
  17   5  -3       1479.38       1393.79        34.43 o                         
  18   5  -3       1644.64       1582.49        37.17 o                         
  19   5  -3       1600.20       1559.11        43.04 o                         
  20   5  -3        135.63        158.00        10.13 o                         
  21   5  -3        597.06        575.31        16.66 o                         
  22   5  -3        580.17        548.72        17.54 o                         
  23   5  -3       1266.13       1213.73        39.65 o                         
  24   5  -3         16.93         16.21         8.59 o                         
  25   5  -3         51.03         58.64         9.69 o                         
  26   5  -3        371.77        376.37        15.67 o                         
   1   6  -3        117.71        125.79         5.63 o                         
   2   6  -3       3202.90       3217.09        56.58 o                         
   3   6  -3        591.80        554.77        15.61 o                         
   4   6  -3       1932.55       1888.75        34.76 o                         
   5   6  -3        790.21        754.88        14.22 o                         
   6   6  -3        155.81        161.11         6.73 o                         
   7   6  -3         99.95        114.97         5.89 o                         
   8   6  -3       1023.98        946.07        25.11 o                         
   9   6  -3        260.98        264.72         9.05 o                         
  10   6  -3        394.37        414.19        28.59 o                         
  11   6  -3         73.84         81.28         6.74 o                         
  12   6  -3       3253.61       2961.81        58.85 o                         
  13   6  -3        275.63        304.93        10.14 o                         
  14   6  -3        894.08        818.39        23.20 o                         
  15   6  -3        116.72        132.84         8.89 o                         
  16   6  -3       2758.84       2646.58        54.80 o                         
  17   6  -3        472.65        471.64        13.59 o                         
  18   6  -3        502.79        503.77        18.48 o                         
  19   6  -3         25.97         19.85         8.49 o                         
  20   6  -3        989.18       1001.10        28.32 o                         
  21   6  -3        544.72        551.37        18.58 o                         
  22   6  -3         95.47         79.87        10.03 o                         
  23   6  -3         36.75         45.46        10.13 o                         
  24   6  -3        672.25        644.56        26.38 o                         
   0   7  -3       5169.12       5148.32       116.79 o                         
   1   7  -3       2510.11       2430.81        44.01 o                         
   2   7  -3        209.04        229.63         8.04 o                         
   3   7  -3        708.57        724.76        16.54 o                         
   4   7  -3       2081.23       2035.51        44.56 o                         
   5   7  -3       1358.18       1225.40        39.37 o                         
   6   7  -3        108.96        101.19         6.54 o                         
   7   7  -3        758.84        742.57        24.20 o                         
   8   7  -3        444.06        395.37        11.79 o                         
   9   7  -3        393.98        405.00        11.92 o                         
  10   7  -3        734.82        716.86        19.23 o                         
  11   7  -3        535.06        520.75        14.57 o                         
  12   7  -3       1823.03       1788.21        42.05 o                         
  13   7  -3        885.52        869.34        28.68 o                         
  14   7  -3       1074.28       1075.11        42.88 o                         
  15   7  -3        434.16        423.51        12.73 o                         
  16   7  -3        502.21        498.77        14.38 o                         
  17   7  -3        631.57        637.51        17.09 o                         
  18   7  -3        319.89        350.18        13.55 o                         
  19   7  -3         28.33         23.13         9.88 o                         
  20   7  -3        323.36        290.95        13.37 o                         
  21   7  -3        178.11        191.15        11.86 o                         
  22   7  -3         63.84         65.01        10.97 o                         
   1   8  -3        816.97        785.65        19.50 o                         
   2   8  -3       2754.73       2622.24        50.05 o                         
   3   8  -3       1073.46       1000.66        18.62 o                         
   4   8  -3        172.80        164.20         7.92 o                         
   5   8  -3        342.14        341.78        10.79 o                         
   6   8  -3       2024.60       1983.67        38.23 o                         
   7   8  -3         40.83         57.08         7.42 o                         
   8   8  -3         53.69         50.53         6.91 o                         
   9   8  -3        340.50        323.95        10.39 o                         
  10   8  -3       2441.30       2479.99        45.52 o                         
  11   8  -3        434.05        468.35        13.37 o                         
  12   8  -3        133.23        146.08         9.08 o                         
  13   8  -3        822.63        793.81        18.52 o                         
  14   8  -3        996.79       1083.47        27.98 o                         
  15   8  -3         89.30         91.98        10.45 o                         
  16   8  -3        122.48        119.63        10.73 o                         
  17   8  -3        687.13        678.03        30.76 o                         
  18   8  -3         93.67        102.61        10.83 o                         
  19   8  -3        155.45        152.41        12.44 o                         
   0   9  -3        643.08        689.63        20.55 o                         
   1   9  -3        194.12        202.15         9.85 o                         
   2   9  -3        139.68        155.39         9.15 o                         
   3   9  -3        838.80        834.20        19.78 o                         
   4   9  -3        476.74        493.25        14.11 o                         
   5   9  -3         50.54         51.69         7.25 o                         
   6   9  -3        370.32        381.86        11.36 o                         
   7   9  -3        150.30        154.01         9.66 o                         
   8   9  -3       1078.56       1128.41        25.21 o                         
   9   9  -3        297.06        352.95        12.24 o                         
  10   9  -3         25.77         34.53         8.48 o                         
  11   9  -3        474.14        497.68        15.63 o                         
  12   9  -3        274.94        317.09        12.72 o                         
  13   9  -3        232.70        256.98        12.72 o                         
  14   9  -3        288.71        326.53        13.93 o                         
   1  10  -3        454.06        514.40        15.47 o                         
   2  10  -3         92.40         87.56        10.00 o                         
   3  10  -3         80.90         90.18         9.48 o                         
   4  10  -3        316.61        336.14        15.75 o                         
   5  10  -3        381.28        377.31        12.84 o                         
   6  10  -3         57.91         60.50         9.39 o                         
   7  10  -3        227.98        254.40        12.35 o                         
   2   0  -2       2619.98       3079.73       106.50 o                         
   4   0  -2       5037.27       5614.13       135.26 o                         
   6   0  -2        382.42        401.24         6.95 o                         
   8   0  -2       9105.75       9697.21       166.67 o                         
  10   0  -2       7615.67       7684.72       150.75 o                         
  12   0  -2       8686.01       8730.69       224.07 o                         
  14   0  -2       3612.78       3391.98        65.90 o                         
  16   0  -2       8361.89       8183.32       182.80 o                         
  18   0  -2        102.49        131.74        10.84 o                         
  20   0  -2       1336.68       1385.94        50.68 o                         
  22   0  -2       1300.04       1283.45        71.91 o                         
  24   0  -2        142.16        131.90        11.56 o                         
  26   0  -2        782.32        777.64        42.08 o                         
  28   0  -2        215.91        252.99        19.04 o                         
  30   0  -2        700.78        716.76        44.49 o                         
   1   1  -2       8515.65       9421.13       157.35 o                         
   2   1  -2      15749.04      16771.64       249.20 o                         
   3   1  -2       2878.70       3229.89        45.39 o                         
   4   1  -2       2379.77       2809.07        43.91 o                         
   5   1  -2       1164.86       1189.12        18.88 o                         
   6   1  -2      12065.90      12618.86       187.33 o                         
   7   1  -2       4561.71       4853.07        64.61 o                         
   8   1  -2        341.33        382.31        14.48 o                         
   9   1  -2       1211.87       1209.85        17.12 o                         
  10   1  -2       2291.24       2304.89        31.89 o                         
  11   1  -2       6226.07       6035.23        81.69 o                         
  12   1  -2       1660.23       1684.31        26.31 o                         
  13   1  -2        893.50        870.18        14.29 o                         
  14   1  -2       4318.21       4242.22        56.20 o                         
  15   1  -2        302.77        308.53        10.91 o                         
  16   1  -2       2748.82       2612.32        44.14 o                         
  17   1  -2        600.04        617.29        18.68 o                         
  18   1  -2       3846.20       3715.86        64.53 o                         
  19   1  -2        238.71        248.45        12.48 o                         
  20   1  -2       1873.62       1873.86        35.55 o                         
  21   1  -2        237.48        255.58         9.13 o                         
  22   1  -2        386.86        365.84        12.30 o                         
  23   1  -2        328.08        341.92        12.96 o                         
  24   1  -2       1732.82       1760.25        35.61 o                         
  25   1  -2         80.42        133.16         8.31 o                         
  26   1  -2        110.86        124.37         8.35 o                         
  27   1  -2         66.91         72.78         8.52 o                         
  28   1  -2        995.32       1019.22        28.33 o                         
  29   1  -2        643.42        616.37        25.26 o                         
  30   1  -2         28.65         66.92         9.90 o                         
  31   1  -2          9.39         31.61        11.12 o                         
   0   2  -2        181.48        142.81         9.89 o                         
   1   2  -2       1793.94       1769.60        29.41 o                         
   2   2  -2       2695.76       2726.92        39.59 o                         
   3   2  -2       3787.09       4262.17        55.95 o                         
   4   2  -2       6824.00       6990.12        88.80 o                         
   5   2  -2        256.75        258.30         5.37 o                         
   6   2  -2       3053.60       3279.62        43.89 o                         
   7   2  -2       7444.97       7414.33        90.00 o                         
   8   2  -2       4554.47       4858.76        63.34 o                         
   9   2  -2       1032.92       1196.86        23.21 o                         
  10   2  -2       3938.78       3899.87        50.29 o                         
  11   2  -2       1036.22       1101.49        16.79 o                         
  12   2  -2       2631.08       2532.46        38.37 o                         
  13   2  -2        718.22        716.43        12.57 o                         
  14   2  -2        803.67        740.32        14.28 o                         
  15   2  -2       2863.84       2592.64        43.68 o                         
  16   2  -2       1009.35       1016.04        24.17 o                         
  17   2  -2        309.18        303.69        12.13 o                         
  18   2  -2       3674.67       3573.38        56.67 o                         
  19   2  -2        245.88        233.60        11.70 o                         
  20   2  -2       1453.59       1398.72        27.06 o                         
  21   2  -2         19.06         58.71         6.89 o                         
  22   2  -2       2934.87       2909.40        55.96 o                         
  23   2  -2        342.02        300.28        17.92 o                         
  24   2  -2        724.00        725.81        20.63 o                         
  25   2  -2        268.48        317.45        11.58 o                         
  26   2  -2       2251.40       2310.10        45.81 o                         
  27   2  -2         66.89        110.68        10.12 o                         
  28   2  -2        439.79        410.40        16.54 o                         
  29   2  -2         89.93        144.54        14.81 o                         
  30   2  -2       1150.56       1194.54        41.18 o                         
   1   3  -2       2567.03       2319.88        36.12 o                         
   2   3  -2       2720.55       2682.50        41.28 o                         
   3   3  -2       2507.50       2647.99        34.63 o                         
   4   3  -2         35.53         46.35         3.13 o                         
   5   3  -2        273.68        317.45         6.71 o                         
   6   3  -2       4724.15       4795.28        65.17 o                         
   7   3  -2       2191.00       2182.90        32.03 o                         
   8   3  -2         34.61         58.72         4.37 o                         
   9   3  -2       1186.65       1115.21        21.96 o                         
  10   3  -2       8066.39       7840.79       154.52 o                         
  11   3  -2       4133.09       3872.84        56.02 o                         
  12   3  -2        289.78        293.50        13.46 o                         
  13   3  -2        170.75        178.04         7.94 o                         
  14   3  -2       2468.56       2481.19        41.47 o                         
  15   3  -2       1145.72       1076.44        21.73 o                         
  16   3  -2       1192.51       1144.97        25.15 o                         
  17   3  -2        109.59         95.97         5.41 o                         
  18   3  -2        644.74        750.15        40.59 o                         
  19   3  -2        711.18        730.77        20.52 o                         
  20   3  -2       3908.98       3821.42        64.09 o                         
  21   3  -2        354.84        335.08        14.94 o                         
  22   3  -2       1240.76       1219.68        26.71 o                         
  23   3  -2        339.66        382.77        15.31 o                         
  24   3  -2       2182.76       2087.69        35.94 o                         
  25   3  -2         14.87         31.46         7.77 o                         
  26   3  -2        377.58        353.64        13.37 o                         
  27   3  -2          0.81          5.20         7.54 o                         
  28   3  -2        249.25        256.92        12.71 o                         
  29   3  -2        155.07        152.98        11.36 o                         
   0   4  -2      15723.07      15298.88       240.10 o                         
   1   4  -2       1171.75       1194.27        20.95 o                         
   2   4  -2        154.92        149.02         5.32 o                         
   3   4  -2       1600.93       1573.65        27.29 o                         
   4   4  -2      11439.59      10837.79       152.54 o                         
   5   4  -2       3438.52       3472.69        51.97 o                         
   6   4  -2       1606.41       1538.54        30.51 o                         
   7   4  -2       3938.81       3898.40        62.82 o                         
   8   4  -2      12657.92      11901.68       192.94 o                         
   9   4  -2       2634.08       2691.65        51.63 o                         
  10   4  -2        242.60        231.82         7.20 o                         
  11   4  -2          1.55          6.67         3.93 o                         
  12   4  -2       4869.14       4570.37        85.67 o                         
  13   4  -2        851.74        859.60        27.15 o                         
  14   4  -2         88.35         95.19         5.90 o                         
  15   4  -2        173.10        189.38         7.43 o                         
  16   4  -2        971.62        869.24        26.99 o                         
  17   4  -2        374.73        378.11        13.63 o                         
  18   4  -2        231.91        242.71        24.42 o                         
  19   4  -2        965.02        930.61        26.37 o                         
  20   4  -2        132.37        145.22         8.02 o                         
  21   4  -2          3.59         17.13         7.16 o                         
  22   4  -2        310.06        335.80        11.60 o                         
  23   4  -2        230.42        252.58        10.95 o                         
  24   4  -2        195.64        212.75        10.05 o                         
  25   4  -2         32.53         29.44         7.66 o                         
  26   4  -2         23.67         34.40         8.21 o                         
  27   4  -2        325.56        334.15        12.95 o                         
  28   4  -2         79.37         93.10        10.41 o                         
   1   5  -2        322.83        328.21         7.65 o                         
   2   5  -2       7293.37       7113.40        94.10 o                         
   3   5  -2       1755.41       1605.40        29.21 o                         
   4   5  -2        784.80        739.50        15.57 o                         
   5   5  -2       1270.66       1200.21        23.87 o                         
   6   5  -2       6352.71       6168.73        91.54 o                         
   7   5  -2        197.29        201.09         6.65 o                         
   8   5  -2       1150.27       1094.62        21.53 o                         
   9   5  -2        600.65        590.57        16.99 o                         
  10   5  -2       1680.27       1671.98        33.70 o                         
  11   5  -2        622.75        597.65        15.56 o                         
  12   5  -2       1564.25       1502.05        32.23 o                         
  13   5  -2        202.18        192.28         7.45 o                         
  14   5  -2       1160.18       1096.73        27.75 o                         
  15   5  -2        431.20        389.33        11.83 o                         
  16   5  -2       1501.63       1390.72        33.71 o                         
  17   5  -2        655.97        649.89        20.59 o                         
  18   5  -2        820.19        811.90        21.27 o                         
  19   5  -2        767.74        707.54        19.25 o                         
  20   5  -2        261.88        277.55        10.46 o                         
  21   5  -2       2080.76       1976.91        41.61 o                         
  22   5  -2         18.57         27.65         7.41 o                         
  23   5  -2         37.98         50.11         8.94 o                         
  24   5  -2        271.00        297.16        11.77 o                         
  25   5  -2       1175.37       1143.51        31.00 o                         
  26   5  -2         62.46         63.34         9.90 o                         
  27   5  -2         31.41         43.22        10.20 o                         
   0   6  -2       2299.82       2332.36        65.80 o                         
   1   6  -2        211.77        215.51         8.58 o                         
   2   6  -2       1003.84        981.91        21.08 o                         
   3   6  -2        437.54        450.65        10.66 o                         
   4   6  -2        769.64        742.39        14.95 o                         
   5   6  -2        112.71        121.60         5.67 o                         
   6   6  -2        381.93        399.77        17.06 o                         
   7   6  -2        397.33        402.77        12.03 o                         
   8   6  -2         25.89         22.24         4.89 o                         
   9   6  -2        209.51        242.98         8.01 o                         
  10   6  -2       2810.49       2612.39        44.53 o                         
  11   6  -2       1549.86       1528.56        35.79 o                         
  12   6  -2        725.28        657.63        49.64 o                         
  13   6  -2        476.38        484.85        16.31 o                         
  14   6  -2       4393.65       4081.80        68.30 o                         
  15   6  -2        431.77        460.86        15.11 o                         
  16   6  -2       1050.21       1090.06        28.18 o                         
  17   6  -2         74.73         64.69         8.22 o                         
  18   6  -2       2231.38       2132.34        43.57 o                         
  19   6  -2        477.35        519.31        17.12 o                         
  20   6  -2        527.25        550.52        14.93 o                         
  21   6  -2         55.43         41.80         7.93 o                         
  22   6  -2        662.36        650.29        26.00 o                         
  23   6  -2        457.38        448.50        14.75 o                         
  24   6  -2        137.53        148.94        10.30 o                         
  25   6  -2         61.00         62.46        10.29 o                         
   1   7  -2       3039.36       2937.56        44.21 o                         
   2   7  -2       3286.41       3145.39        52.33 o                         
   3   7  -2       4496.59       4378.73        68.62 o                         
   4   7  -2        214.26        228.81         8.01 o                         
   5   7  -2        757.07        734.84        21.66 o                         
   6   7  -2        841.07        769.35        17.15 o                         
   7   7  -2        753.44        672.24        17.00 o                         
   8   7  -2        488.45        459.97        11.46 o                         
   9   7  -2        283.53        259.75         9.71 o                         
  10   7  -2        837.98        846.44        29.55 o                         
  11   7  -2        148.91        152.15         8.39 o                         
  12   7  -2       1434.35       1402.18        49.25 o                         
  13   7  -2        267.57        268.22        10.97 o                         
  14   7  -2       1401.73       1404.92        38.93 o                         
  15   7  -2        457.11        455.55        17.63 o                         
  16   7  -2        955.85        901.47        29.28 o                         
  17   7  -2         73.72         95.59         8.88 o                         
  18   7  -2        418.85        414.44        13.60 o                         
  19   7  -2        435.44        461.46        14.37 o                         
  20   7  -2        330.19        361.86        14.10 o                         
  21   7  -2         46.67         41.72         9.71 o                         
  22   7  -2          6.57          3.11         7.99 o                         
  23   7  -2        100.11        108.98        11.09 o                         
   0   8  -2       5164.50       5010.88       141.69 o                         
   1   8  -2       1040.32        906.05        19.75 o                         
   2   8  -2        113.02        118.00         7.22 o                         
   3   8  -2        257.22        258.07        10.35 o                         
   4   8  -2       3695.19       3562.49        58.05 o                         
   5   8  -2        462.71        449.22        13.52 o                         
   6   8  -2         66.59         51.76         6.22 o                         
   7   8  -2         32.19         33.60         6.72 o                         
   8   8  -2       1888.68       1832.26        39.48 o                         
   9   8  -2        126.89        141.06         8.92 o                         
  10   8  -2         29.66         40.92         7.92 o                         
  11   8  -2        334.42        315.44        11.36 o                         
  12   8  -2        864.87        838.38        29.91 o                         
  13   8  -2        234.98        254.68        10.99 o                         
  14   8  -2        163.33        170.99         9.88 o                         
  15   8  -2       1380.05       1308.18        41.77 o                         
  16   8  -2        220.23        224.23        11.18 o                         
  17   8  -2        216.06        205.89        10.98 o                         
  18   8  -2         15.13         16.96        11.22 o                         
  19   8  -2        265.20        290.02        12.46 o                         
  20   8  -2          2.20         -5.13         8.84 o                         
   1   9  -2        373.32        387.80        12.40 o                         
   2   9  -2        376.40        386.93        13.20 o                         
   3   9  -2         46.52         45.36         7.82 o                         
   4   9  -2        442.28        477.25        13.83 o                         
   5   9  -2        177.77        186.48         8.81 o                         
   6   9  -2       1334.58       1384.57        27.54 o                         
   7   9  -2        191.05        220.03        10.18 o                         
   8   9  -2        349.46        377.27        13.45 o                         
   9   9  -2        263.88        285.11        11.83 o                         
  10   9  -2       1066.46       1106.45        26.63 o                         
  11   9  -2        387.52        411.36        15.00 o                         
  12   9  -2         33.82         48.26         9.05 o                         
  13   9  -2       1054.35       1054.04        30.58 o                         
  14   9  -2         84.30        119.38         9.99 o                         
  15   9  -2        327.65        363.84        13.62 o                         
  16   9  -2        276.44        320.07        13.77 o                         
   0  10  -2         45.76         35.45        12.26 o                         
   1  10  -2        168.45        196.57        11.08 o                         
   2  10  -2        121.96        128.86         9.80 o                         
   3  10  -2        906.63        933.05        19.40 o                         
   4  10  -2         54.47         42.76         8.58 o                         
   5  10  -2         35.43         32.99         9.64 o                         
   6  10  -2        461.93        533.02        14.93 o                         
   7  10  -2        908.45        961.69        22.68 o                         
   8  10  -2        225.04        237.55        11.65 o                         
   9  10  -2         79.82         75.01         9.43 o                         
  10  10  -2        308.84        337.69        19.35 o                         
   2   0  -1      56519.96      66119.50      1682.66 o                         
   4   0  -1       2735.33       2757.48        77.71 o                         
   6   0  -1        454.37        436.48        10.41 o                         
   8   0  -1      11693.81      11930.71       228.36 o                         
  10   0  -1      11983.12      12544.47       239.84 o                         
  12   0  -1       4849.64       4920.04       125.50 o                         
  14   0  -1       7666.40       7715.45       162.00 o                         
  16   0  -1        775.60        634.68        20.13 o                         
  18   0  -1       2191.11       2070.96        46.22 o                         
  20   0  -1        321.11        342.21        18.91 o                         
  22   0  -1        421.62        432.26        19.34 o                         
  24   0  -1        276.87        291.22        13.91 o                         
  26   0  -1         23.69         36.64         9.96 o                         
  28   0  -1        544.18        524.62        24.74 o                         
  30   0  -1        318.42        381.50        22.97 o                         
   0   1  -1       8433.31       8722.96       291.69 o                         
   1   1  -1       3577.69       3474.57        44.72 o                         
   2   1  -1         70.36        107.48         2.91 o                         
   3   1  -1       3198.31       3297.82        40.36 o                         
   4   1  -1       8772.22       8801.73       154.47 o                         
   5   1  -1       2919.93       3130.17        40.46 o                         
   6   1  -1        222.85        288.35         8.66 o                         
   7   1  -1       4343.51       4495.31        60.24 o                         
   8   1  -1       4479.30       4411.31        68.89 o                         
   9   1  -1       8222.71       8532.36       112.12 o                         
  10   1  -1        765.31        774.15        17.09 o                         
  11   1  -1       1241.91       1275.68        21.10 o                         
  12   1  -1       5407.47       5208.51        82.11 o                         
  13   1  -1       1769.55       1731.66        39.03 o                         
  14   1  -1       5977.92       5846.68        86.26 o                         
  15   1  -1       1862.27       1792.81        53.52 o                         
  16   1  -1       4562.06       4447.82        68.51 o                         
  17   1  -1        272.90        273.58        12.05 o                         
  18   1  -1       2254.09       2222.52        38.98 o                         
  19   1  -1       1644.04       1584.04        28.50 o                         
  20   1  -1        694.67        676.52        19.11 o                         
  21   1  -1         38.91         51.98         5.61 o                         
  22   1  -1       1078.13       1075.20        25.68 o                         
  23   1  -1         67.13         93.02         6.74 o                         
  24   1  -1         76.84         92.62         7.12 o                         
  25   1  -1        304.52        326.89        10.72 o                         
  26   1  -1       1496.40       1564.07        32.24 o                         
  27   1  -1        694.81        751.82        26.21 o                         
  28   1  -1          4.34         60.41         9.51 o                         
  29   1  -1         63.53         91.67         9.93 o                         
  30   1  -1        786.98        792.20        22.43 o                         
  31   1  -1        547.61        577.92        21.10 o                         
   1   2  -1       2575.76       2602.72        40.17 o                         
   2   2  -1       7338.01       7288.90       108.29 o                         
   3   2  -1       1789.86       1868.41        37.41 o                         
   4   2  -1       8066.38       8465.05       178.23 o                         
   5   2  -1       4353.26       4394.05        65.84 o                         
   6   2  -1       7948.27       7869.27       124.10 o                         
   7   2  -1        350.35        366.72        10.88 o                         
   8   2  -1       8030.74       8151.96       128.51 o                         
   9   2  -1       1416.79       1348.08        25.63 o                         
  10   2  -1       2651.75       2583.70        40.97 o                         
  11   2  -1        471.99        541.35        14.27 o                         
  12   2  -1       4091.09       3855.37        59.19 o                         
  13   2  -1       1822.96       1679.54        29.67 o                         
  14   2  -1        800.40        727.75        14.21 o                         
  15   2  -1        299.32        334.62         8.61 o                         
  16   2  -1       5910.19       5860.67        81.34 o                         
  17   2  -1        295.43        223.97         8.47 o                         
  18   2  -1        270.50        265.14        17.28 o                         
  19   2  -1        129.47        148.05         6.91 o                         
  20   2  -1       5025.06       4915.83        76.73 o                         
  21   2  -1         47.20         72.25         9.40 o                         
  22   2  -1        809.56        811.55        20.67 o                         
  23   2  -1         50.75         68.42         7.58 o                         
  24   2  -1       1605.63       1639.88        32.44 o                         
  25   2  -1         27.73         51.20         7.72 o                         
  26   2  -1        528.95        534.59        19.69 o                         
  27   2  -1        213.45        281.17        13.55 o                         
  28   2  -1       1895.63       1967.38        69.55 o                         
  29   2  -1         77.58        120.67        10.28 o                         
  30   2  -1        398.67        351.75        14.88 o                         
  31   2  -1         98.30        138.94        11.46 o                         
   0   3  -1       6128.08       6414.34       119.83 o                         
   1   3  -1       6863.11       6786.82        84.99 o                         
   2   3  -1       4574.63       4616.50        61.60 o                         
   3   3  -1       4021.00       3965.52        57.98 o                         
   4   3  -1       8663.25       8802.57       134.22 o                         
   5   3  -1        678.36        656.31        16.83 o                         
   6   3  -1       1295.42       1202.08        20.94 o                         
   7   3  -1        394.07        346.70         9.54 o                         
   8   3  -1      11060.27      10667.03       191.92 o                         
   9   3  -1       2750.11       2713.04        43.71 o                         
  10   3  -1        139.96        144.27         6.24 o                         
  11   3  -1        639.02        615.02        17.23 o                         
  12   3  -1       8046.32       8006.74       109.37 o                         
  13   3  -1        940.95        876.92        18.26 o                         
  14   3  -1       1656.06       1670.72        36.66 o                         
  15   3  -1        499.76        522.63        15.73 o                         
  16   3  -1        207.08        248.87         8.80 o                         
  17   3  -1        291.79        278.97        10.28 o                         
  18   3  -1       2386.26       2344.74        44.92 o                         
  19   3  -1        632.89        633.20        19.18 o                         
  20   3  -1        271.11        286.52        13.44 o                         
  21   3  -1         88.51        108.06         7.66 o                         
  22   3  -1       1777.31       1654.95        34.60 o                         
  23   3  -1         59.08         59.73         7.21 o                         
  24   3  -1        691.22        684.26        20.50 o                         
  25   3  -1         39.64         39.16         7.44 o                         
  26   3  -1        893.36        867.30        41.62 o                         
  27   3  -1         92.79        125.33        13.90 o                         
  28   3  -1        114.75        109.74        10.37 o                         
  29   3  -1         73.94         96.86        10.44 o                         
  30   3  -1         80.22         78.42        10.36 o                         
   1   4  -1        278.00        227.62         6.14 o                         
   2   4  -1      10425.02       9899.18       141.20 o                         
   3   4  -1       1067.00       1124.56        23.66 o                         
   4   4  -1        384.45        369.50         8.37 o                         
   5   4  -1       2571.64       2607.31        41.13 o                         
   6   4  -1      11168.57       9928.40       204.34 o                         
   7   4  -1        145.49        155.45         5.09 o                         
   8   4  -1         22.51         41.08         4.02 o                         
   9   4  -1       2720.85       2739.71        45.95 o                         
  10   4  -1      10819.08      10127.72       178.08 o                         
  11   4  -1       2352.91       2361.76        46.46 o                         
  12   4  -1        151.21        130.33        10.98 o                         
  13   4  -1        226.63        208.77         7.29 o                         
  14   4  -1       3043.23       2864.99        44.71 o                         
  15   4  -1        168.12        159.87         8.11 o                         
  16   4  -1         49.01         45.41         5.40 o                         
  17   4  -1        357.87        345.38        10.99 o                         
  18   4  -1        566.06        521.76        19.38 o                         
  19   4  -1        460.83        450.39        16.90 o                         
  20   4  -1        420.75        395.57        15.93 o                         
  21   4  -1        150.48        148.61         8.45 o                         
  22   4  -1        299.56        305.74        17.31 o                         
  23   4  -1          4.16         17.08         7.16 o                         
  24   4  -1        457.26        438.14        25.19 o                         
  25   4  -1        319.04        352.79        13.97 o                         
  26   4  -1         57.25         79.36         9.49 o                         
  27   4  -1         19.55         10.64         9.01 o                         
  28   4  -1         28.21         35.93         9.48 o                         
  29   4  -1         46.48         36.97         9.69 o                         
   0   5  -1       3052.39       2824.58        81.05 o                         
   1   5  -1       1397.55       1306.55        23.31 o                         
   2   5  -1        272.82        221.89         6.73 o                         
   3   5  -1       3347.74       3463.51        53.86 o                         
   4   5  -1       4336.32       4091.94        58.09 o                         
   5   5  -1       1699.71       1675.85        30.50 o                         
   6   5  -1        270.42        273.41         7.18 o                         
   7   5  -1       1434.92       1308.58        25.51 o                         
   8   5  -1       3914.28       3810.94        62.63 o                         
   9   5  -1        730.33        651.13        12.39 o                         
  10   5  -1        981.34        864.99        20.00 o                         
  11   5  -1        402.52        387.03        10.83 o                         
  12   5  -1        782.90        802.20        20.81 o                         
  13   5  -1        911.20        869.36        20.62 o                         
  14   5  -1       1150.90       1112.19        22.34 o                         
  15   5  -1        316.62        302.36        10.39 o                         
  16   5  -1       1885.05       1856.17        40.46 o                         
  17   5  -1       1232.90       1241.44        26.54 o                         
  18   5  -1        764.31        725.11        19.94 o                         
  19   5  -1        492.36        491.48        17.04 o                         
  20   5  -1        834.87        804.00        22.19 o                         
  21   5  -1         65.75         92.62         8.41 o                         
  22   5  -1        661.36        632.06        20.47 o                         
  23   5  -1       1139.99       1165.72        27.78 o                         
  24   5  -1         29.75         36.56         8.65 o                         
  25   5  -1         17.41         27.32         9.42 o                         
  26   5  -1        389.83        387.44        15.35 o                         
  27   5  -1       1189.53       1208.47        41.61 o                         
  28   5  -1          4.72         22.52        10.11 o                         
   1   6  -1        818.47        803.00        15.06 o                         
   2   6  -1       1588.88       1482.02        28.83 o                         
   3   6  -1        100.54        113.97         5.17 o                         
   4   6  -1        339.13        332.99         9.89 o                         
   5   6  -1         44.93         38.41         4.29 o                         
   6   6  -1        810.80        792.58        18.81 o                         
   7   6  -1        397.96        409.70        11.65 o                         
   8   6  -1       1550.68       1487.78        29.84 o                         
   9   6  -1        343.52        333.87        13.80 o                         
  10   6  -1        215.12        180.41        16.22 o                         
  11   6  -1       1510.98       1496.19        34.48 o                         
  12   6  -1       5460.24       5221.84        83.61 o                         
  13   6  -1       1383.30       1380.47        28.33 o                         
  14   6  -1        614.25        588.03        24.47 o                         
  15   6  -1         78.71         66.18         6.98 o                         
  16   6  -1       1908.58       1807.37        41.16 o                         
  17   6  -1        316.87        320.72        12.07 o                         
  18   6  -1       1203.28       1225.47        28.78 o                         
  19   6  -1         77.44         73.76         8.05 o                         
  20   6  -1       1018.09        946.21        25.88 o                         
  21   6  -1        590.89        579.89        26.09 o                         
  22   6  -1        239.71        269.53        13.27 o                         
  23   6  -1        156.33        159.22        11.33 o                         
  24   6  -1       1265.20       1252.20        40.93 o                         
  25   6  -1        308.60        311.65        14.75 o                         
  26   6  -1         59.06         57.01        10.41 o                         
   0   7  -1       2781.80       2746.59        61.17 o                         
   1   7  -1       3592.26       3490.89        54.10 o                         
   2   7  -1        386.93        363.97        11.53 o                         
   3   7  -1       1460.19       1396.88        29.22 o                         
   4   7  -1       2678.81       2501.74        40.96 o                         
   5   7  -1       2416.53       2369.72        42.74 o                         
   6   7  -1         52.62         47.73         5.44 o                         
   7   7  -1        598.29        541.11        15.57 o                         
   8   7  -1        741.19        704.57        19.79 o                         
   9   7  -1        282.42        326.38        11.61 o                         
  10   7  -1       2582.49       2432.82        52.26 o                         
  11   7  -1        550.29        486.88        12.68 o                         
  12   7  -1       1489.24       1422.71        35.29 o                         
  13   7  -1         48.80         48.37         7.48 o                         
  14   7  -1        674.83        683.59        19.03 o                         
  15   7  -1        362.11        402.75        14.16 o                         
  16   7  -1        701.31        689.97        22.48 o                         
  17   7  -1        503.48        506.86        17.01 o                         
  18   7  -1        342.20        382.68        16.91 o                         
  19   7  -1         54.30         63.90         8.75 o                         
  20   7  -1        392.11        391.46        18.31 o                         
  21   7  -1        295.13        330.91        13.77 o                         
  22   7  -1        650.34        650.77        30.21 o                         
  23   7  -1         23.72         36.35         9.69 o                         
  24   7  -1         94.13        125.43        16.77 o                         
   1   8  -1        433.84        434.65        11.29 o                         
   2   8  -1       2310.89       2343.87        65.85 o                         
   3   8  -1       1445.29       1360.19        29.74 o                         
   4   8  -1         30.42         36.10         6.38 o                         
   5   8  -1        203.11        201.20         8.89 o                         
   6   8  -1       4411.97       4317.07        81.41 o                         
   7   8  -1        222.32        212.81         9.56 o                         
   8   8  -1        451.79        462.59        12.70 o                         
   9   8  -1        441.85        435.33        12.94 o                         
  10   8  -1       1032.22       1001.80        27.52 o                         
  11   8  -1        249.88        288.82        10.89 o                         
  12   8  -1         23.67          4.76         7.10 o                         
  13   8  -1        760.52        742.67        20.66 o                         
  14   8  -1        276.55        318.40        11.70 o                         
  15   8  -1         41.04         61.21         9.08 o                         
  16   8  -1         85.17        106.97         9.31 o                         
  17   8  -1        764.66        812.85        26.68 o                         
  18   8  -1        400.92        431.39        17.28 o                         
  19   8  -1        210.10        192.06        12.20 o                         
  20   8  -1        126.78        133.14        11.57 o                         
  21   8  -1        134.25        133.29        12.33 o                         
   0   9  -1         80.14         77.22        11.66 o                         
   1   9  -1         46.20         31.44         7.34 o                         
   2   9  -1         49.31         62.81         7.92 o                         
   3   9  -1         15.49          8.13         6.98 o                         
   4   9  -1        560.10        565.22        13.94 o                         
   5   9  -1         29.35         33.06         7.71 o                         
   6   9  -1        500.84        557.75        13.84 o                         
   7   9  -1        332.12        350.65        11.70 o                         
   8   9  -1       1748.53       1828.08        40.74 o                         
   9   9  -1        207.53        241.28        13.68 o                         
  10   9  -1         16.43         20.82         7.71 o                         
  11   9  -1        889.72        855.38        27.28 o                         
  12   9  -1        213.40        252.21        11.61 o                         
  13   9  -1        449.41        411.34        15.21 o                         
  14   9  -1         49.01         61.87        10.44 o                         
  15   9  -1        589.22        611.18        20.42 o                         
  16   9  -1         79.92         93.21        11.58 o                         
  17   9  -1         14.05         29.92        11.00 o                         
   1  10  -1         52.95         53.61         8.50 o                         
   2  10  -1         14.96         14.41         8.70 o                         
   3  10  -1         93.76        110.26         9.40 o                         
   4  10  -1        462.93        495.97        14.65 o                         
   5  10  -1        513.28        528.74        15.40 o                         
   6  10  -1        180.98        171.89        11.01 o                         
   7  10  -1        182.34        193.24        10.78 o                         
   8  10  -1        260.97        280.30        12.95 o                         
   9  10  -1        864.31        929.29        23.60 o                         
  10  10  -1        201.29        245.65        12.82 o                         
  11  10  -1         78.58         89.62        11.11 o                         
   4   0   0      48379.16      51050.57      1233.30 o                         
   6   0   0       3497.48       3874.33       151.68 o                         
   8   0   0        181.08        166.80         6.46 o                         
  10   0   0        276.63        289.35        12.98 o                         
  12   0   0      11013.22      11719.68       286.62 o                         
  14   0   0       5624.24       5677.44       118.66 o                         
  16   0   0        761.04        755.17        25.26 o                         
  18   0   0         21.99         65.83         7.23 o                         
  20   0   0        283.35        280.45        12.13 o                         
  22   0   0        794.94        714.71        24.60 o                         
  24   0   0        948.04        962.29        35.05 o                         
  26   0   0         36.95         22.70        10.80 o                         
  28   0   0          2.92         51.41        13.48 o                         
  30   0   0        278.00        295.77        18.58 o                         
   1   1   0        826.99        763.91        23.87 o                         
   2   1   0      20334.77      21608.47       340.96 o                         
   3   1   0       5553.80       5724.54        88.57 o                         
   4   1   0       3159.93       3317.43        52.88 o                         
   5   1   0         41.81         66.32         3.58 o                         
   6   1   0       1158.20       1120.95        18.86 o                         
   7   1   0        628.10        745.74        12.93 o                         
   8   1   0       1435.90       1466.11        22.38 o                         
   9   1   0       1473.36       1475.64        26.63 o                         
  10   1   0       9365.49       9114.20       133.12 o                         
  11   1   0       1393.07       1276.42        21.00 o                         
  12   1   0       2606.81       2583.65        37.96 o                         
  13   1   0       4617.70       4717.21        65.44 o                         
  14   1   0      13049.53      12805.86       181.23 o                         
  15   1   0        957.15        992.83        23.06 o                         
  16   1   0       9077.74       9153.28       121.96 o                         
  17   1   0       4974.64       5136.32        78.16 o                         
  18   1   0        811.76        872.30        22.70 o                         
  19   1   0        460.59        450.15        11.33 o                         
  20   1   0        779.01        687.67        17.31 o                         
  21   1   0          1.98         10.37         5.51 o                         
  22   1   0          4.25          7.42         5.36 o                         
  23   1   0         12.45          8.34         6.14 o                         
  24   1   0        528.90        571.83        17.91 o                         
  25   1   0          8.42         33.34         7.66 o                         
  26   1   0        128.40        139.97         9.25 o                         
  27   1   0        260.40        252.26        14.87 o                         
  28   1   0       1244.94       1294.88        35.63 o                         
  29   1   0       1252.99       1271.73        35.89 o                         
  30   1   0         13.35        103.83        10.35 o                         
  31   1   0         13.68         22.02        12.52 o                         
   0   2   0         28.30         69.65         3.80 o                         
   1   2   0      19227.26      20514.21       269.51 o                         
   2   2   0       5805.80       5947.66       106.85 o                         
   3   2   0      24831.98      25331.57       318.39 o                         
   4   2   0       2863.44       2809.37        43.89 o                         
   5   2   0       2016.73       2197.01        32.08 o                         
   6   2   0       3643.16       3633.96        55.51 o                         
   7   2   0       2222.62       2245.10        35.18 o                         
   8   2   0       1367.13       1221.33        23.86 o                         
   9   2   0        193.81        258.57         8.94 o                         
  10   2   0       1887.43       1859.56        31.22 o                         
  11   2   0        762.85        803.53        17.44 o                         
  12   2   0       3634.38       3413.74        53.33 o                         
  13   2   0          4.02          3.65         3.49 o                         
  14   2   0       4877.08       4627.71        70.34 o                         
  15   2   0       2428.54       2264.32        38.88 o                         
  16   2   0        328.60        296.94        11.54 o                         
  17   2   0        277.59        333.83         8.30 o                         
  18   2   0      10248.97       9980.67       146.00 o                         
  19   2   0        451.23        573.00        13.10 o                         
  20   2   0        651.83        670.19        19.27 o                         
  21   2   0        621.98        568.20        18.38 o                         
  22   2   0       2500.96       2446.84        49.55 o                         
  23   2   0        782.20        766.96        21.85 o                         
  24   2   0        713.89        835.03        26.63 o                         
  25   2   0        264.64        277.40        11.27 o                         
  26   2   0       2392.96       2368.08        50.83 o                         
  27   2   0        112.21        166.61        12.01 o                         
  28   2   0        551.74        586.35        18.42 o                         
  29   2   0         42.03         97.05        10.10 o                         
  30   2   0       1359.39       1299.24        36.79 o                         
  31   2   0         30.42         71.18        10.14 o                         
   1   3   0      19960.00      20129.59       254.25 o                         
   2   3   0       2179.23       2334.05        32.57 o                         
   3   3   0        197.70        222.44         4.99 o                         
   4   3   0      16196.52      16302.20       344.63 o                         
   5   3   0       1632.30       1564.31        27.87 o                         
   6   3   0      15175.25      16137.23       233.33 o                         
   7   3   0        248.36        254.94         6.33 o                         
   8   3   0       2793.17       2682.50        43.97 o                         
   9   3   0        459.46        464.94        13.47 o                         
  10   3   0      10146.55      10149.16       150.05 o                         
  11   3   0       7157.33       6730.56       102.05 o                         
  12   3   0        938.21        856.58        18.94 o                         
  13   3   0       2311.56       2220.97        38.17 o                         
  14   3   0        703.69        666.02        17.26 o                         
  15   3   0        590.86        559.84        15.84 o                         
  16   3   0        468.54        442.09        11.83 o                         
  17   3   0         13.21         18.96         4.44 o                         
  18   3   0         29.03         41.79         4.99 o                         
  19   3   0         51.21         58.69         5.66 o                         
  20   3   0        744.93        734.53        20.63 o                         
  21   3   0       2078.49       1965.57        38.57 o                         
  22   3   0        660.30        658.39        20.43 o                         
  23   3   0        321.04        317.07        13.22 o                         
  24   3   0       1582.43       1490.81        37.21 o                         
  25   3   0          0.40         14.59         7.52 o                         
  26   3   0        121.18        109.16        10.38 o                         
  27   3   0         75.72         60.74         8.99 o                         
  28   3   0        653.87        617.40        20.68 o                         
  29   3   0        127.61        153.41        11.08 o                         
  30   3   0          0.50         -2.15         9.20 o                         
   0   4   0       5580.90       5302.91       101.31 o                         
   1   4   0        440.75        432.80        10.52 o                         
   2   4   0        650.38        740.43        15.14 o                         
   3   4   0         58.08         31.09         3.03 o                         
   4   4   0       9050.96       8384.15       114.80 o                         
   5   4   0        917.95        920.79        18.83 o                         
   6   4   0        118.32        150.63         5.80 o                         
   7   4   0         28.89         30.64         4.25 o                         
   8   4   0      17312.40      15729.48       242.56 o                         
   9   4   0       1740.63       1726.77        31.32 o                         
  10   4   0        359.35        344.80        11.16 o                         
  11   4   0         58.86         45.77         4.57 o                         
  12   4   0       3304.20       3171.00        51.72 o                         
  13   4   0        780.35        718.11        16.73 o                         
  14   4   0         25.93         13.56         3.95 o                         
  15   4   0        979.94        884.34        21.05 o                         
  16   4   0        493.62        449.68        12.64 o                         
  17   4   0       2126.14       2006.83        37.95 o                         
  18   4   0         31.62         50.25         5.76 o                         
  19   4   0        346.80        359.31        11.34 o                         
  20   4   0        492.21        458.37        12.22 o                         
  21   4   0        591.36        530.57        18.53 o                         
  22   4   0       1643.94       1597.00        38.45 o                         
  23   4   0        502.10        514.26        14.72 o                         
  24   4   0         99.92        109.43        11.59 o                         
  25   4   0        206.30        238.16        11.53 o                         
  26   4   0        208.98        233.86        13.57 o                         
  27   4   0        183.67        173.93        11.18 o                         
  28   4   0        226.68        262.81        12.87 o                         
  29   4   0         40.92         29.46         9.59 o                         
   1   5   0       1382.86       1422.91        24.73 o                         
   2   5   0       2042.54       1831.99        30.01 o                         
   3   5   0       3125.75       3335.00        48.62 o                         
   4   5   0       1467.40       1447.36        26.10 o                         
   5   5   0       6935.42       7213.91        99.69 o                         
   6   5   0       6601.91       6233.23        96.89 o                         
   7   5   0        813.86        823.74        20.69 o                         
   8   5   0       1640.61       1532.74        30.86 o                         
   9   5   0       1599.34       1472.50        30.05 o                         
  10   5   0       1475.99       1464.87        30.19 o                         
  11   5   0        279.47        314.17        12.26 o                         
  12   5   0       2410.93       2219.11        41.40 o                         
  13   5   0        388.54        327.12         9.16 o                         
  14   5   0        274.87        281.67         9.33 o                         
  15   5   0       2365.23       2263.61        41.57 o                         
  16   5   0        824.75        794.60        21.78 o                         
  17   5   0          3.49         -0.36         5.57 o                         
  18   5   0       2544.24       2494.82        46.47 o                         
  19   5   0       1242.06       1237.72        29.54 o                         
  20   5   0       1849.41       1767.89        37.19 o                         
  21   5   0        304.49        291.76        13.30 o                         
  22   5   0        311.41        285.75        11.82 o                         
  23   5   0          0.24          7.50         8.12 o                         
  24   5   0       1366.65       1267.78        35.44 o                         
  25   5   0       1296.48       1270.58        35.78 o                         
  26   5   0         37.54         59.51        11.22 o                         
  27   5   0          2.18         -6.61         9.04 o                         
  28   5   0        242.79        291.59        13.86 o                         
   0   6   0       1919.59       1775.52        67.46 o                         
   1   6   0        510.57        487.14        14.17 o                         
   2   6   0        510.44        478.31        12.38 o                         
   3   6   0        524.18        489.01        13.08 o                         
   4   6   0       2379.94       2449.46        39.09 o                         
   5   6   0        475.21        500.23        12.06 o                         
   6   6   0         36.91         52.80         4.55 o                         
   7   6   0        186.97        229.30         7.43 o                         
   8   6   0        221.87        229.76         9.48 o                         
   9   6   0        532.88        493.67        13.50 o                         
  10   6   0       5278.64       5220.39        85.04 o                         
  11   6   0       1785.18       1668.42        34.08 o                         
  12   6   0          9.14         20.36         6.38 o                         
  13   6   0         41.96         46.17         7.41 o                         
  14   6   0       2303.45       2194.42        43.79 o                         
  15   6   0        195.11        219.59         8.58 o                         
  16   6   0       1004.34        980.67        25.96 o                         
  17   6   0        226.70        219.27         9.05 o                         
  18   6   0        526.46        536.25        19.59 o                         
  19   6   0        235.26        241.57        10.51 o                         
  20   6   0       1705.44       1796.78        42.53 o                         
  21   6   0          1.40          1.54        10.14 o                         
  22   6   0       1504.84       1406.51        37.53 o                         
  23   6   0        621.64        578.36        20.34 o                         
  24   6   0         47.49         57.00         9.68 o                         
  25   6   0         90.12         90.70        12.37 o                         
  26   6   0       1221.57       1302.25        38.43 o                         
   1   7   0        680.77        639.11        17.87 o                         
   2   7   0       1869.89       1918.41        36.91 o                         
   3   7   0       2100.56       2101.04        36.33 o                         
   4   7   0       1893.31       1872.18        33.65 o                         
   5   7   0        853.52        832.14        25.70 o                         
   6   7   0       1216.13       1263.97        30.04 o                         
   7   7   0       1480.12       1534.35        32.76 o                         
   8   7   0         38.53         23.44         5.98 o                         
   9   7   0       1098.89        977.06        26.64 o                         
  10   7   0        991.64        960.57        26.60 o                         
  11   7   0         16.55         25.57         6.43 o                         
  12   7   0        575.30        575.24        19.51 o                         
  13   7   0        592.78        571.55        15.13 o                         
  14   7   0       1701.36       1639.15        35.75 o                         
  15   7   0        287.97        312.50        11.51 o                         
  16   7   0         26.98         24.29         7.94 o                         
  17   7   0        226.78        222.71        10.49 o                         
  18   7   0       1686.68       1599.06        40.54 o                         
  19   7   0       1105.48       1112.63        35.13 o                         
  20   7   0        624.66        652.19        21.39 o                         
  21   7   0          2.32         16.75        11.69 o                         
  22   7   0        286.55        312.96        13.70 o                         
  23   7   0          0.50          1.24        10.11 o                         
  24   7   0        551.27        526.97        25.22 o                         
   0   8   0        470.99        489.15        22.59 o                         
   1   8   0       1123.27       1091.49        24.65 o                         
   2   8   0          1.41         -6.10         6.10 o                         
   3   8   0          6.63          5.03         6.03 o                         
   4   8   0       3163.01       3171.41        53.64 o                         
   5   8   0       1244.48       1165.01        27.52 o                         
   6   8   0        124.49        118.45         7.63 o                         
   7   8   0        301.10        296.23        10.27 o                         
   8   8   0       3359.62       3378.65        59.98 o                         
   9   8   0          0.48          4.45         7.57 o                         
  10   8   0         29.86         24.03         7.46 o                         
  11   8   0        417.72        405.60        12.73 o                         
  12   8   0        669.24        715.75        17.80 o                         
  13   8   0        196.36        215.44        13.72 o                         
  14   8   0         84.18        109.79         9.64 o                         
  15   8   0        790.35        753.45        24.49 o                         
  16   8   0       1127.17       1130.11        33.74 o                         
  17   8   0        486.40        466.06        14.43 o                         
  18   8   0          5.77         22.50         9.61 o                         
  19   8   0        597.01        638.31        18.94 o                         
  20   8   0        147.48        156.28        11.54 o                         
  21   8   0         97.22        121.42        12.97 o                         
   1   9   0         27.08         20.44         6.77 o                         
   2   9   0        334.02        352.54        10.79 o                         
   3   9   0        259.95        267.42        10.33 o                         
   4   9   0        691.04        695.38        17.71 o                         
   5   9   0         27.76         26.22         7.72 o                         
   6   9   0       1573.46       1545.43        36.21 o                         
   7   9   0          2.52          2.64         7.69 o                         
   8   9   0        429.74        486.23        18.53 o                         
   9   9   0        672.17        676.29        26.03 o                         
  10   9   0        716.58        758.80        28.03 o                         
  11   9   0        130.31        166.60        11.24 o                         
  12   9   0         16.05         19.70         9.57 o                         
  13   9   0        597.11        625.50        17.52 o                         
  14   9   0         19.48         27.10         9.59 o                         
  15   9   0          0.08          6.99        10.46 o                         
  16   9   0        211.22        218.15        11.89 o                         
  17   9   0        406.62        429.77        14.83 o                         
   0  10   0         71.90         88.77        14.55 o                         
   1  10   0         65.92         60.63        10.46 o                         
   2  10   0        219.67        233.11        13.24 o                         
   3  10   0        161.63        183.62        13.40 o                         
   4  10   0          3.96          1.20        12.27 o                         
   5  10   0        428.97        437.05        17.54 o                         
   6  10   0        372.53        426.19        17.45 o                         
   7  10   0        778.37        788.78        26.98 o                         
   8  10   0        200.47        228.62        13.36 o                         
   9  10   0         68.22         74.29        11.01 o                         
  10  10   0         30.64         30.57        11.89 o                         
  11  10   0        566.79        631.73        21.02 o                         
   2   0   1      56029.76      64168.23      1460.28 o                         
   4   0   1       2676.97       2682.04        56.15 o                         
   6   0   1        513.20        495.17        17.02 o                         
   8   0   1      11353.86      11271.70       320.07 o                         
  10   0   1      11548.02      11605.64       238.65 o                         
  12   0   1       4554.74       4595.98       108.68 o                         
  14   0   1       7629.97       7461.59       156.58 o                         
  16   0   1        905.81        781.78        31.61 o                         
  18   0   1       2398.21       2357.77        70.55 o                         
  20   0   1        310.93        313.20        13.52 o                         
  22   0   1        451.96        437.44        31.20 o                         
  24   0   1        302.78        355.06        21.41 o                         
  26   0   1         16.76         29.99        10.46 o                         
  28   0   1        618.54        602.67        38.11 o                         
  30   0   1        310.62        387.34        23.07 o                         
   0   1   1       8223.67       8875.95       137.53 o                         
   1   1   1       3575.78       3459.86        55.36 o                         
   2   1   1         83.65        126.84         3.28 o                         
   3   1   1       3184.30       3316.52        43.90 o                         
   4   1   1       8323.10       7993.12       166.72 o                         
   5   1   1       2932.95       3113.29        63.75 o                         
   6   1   1        270.50        324.88        12.73 o                         
   7   1   1       4318.06       4358.43        60.71 o                         
   8   1   1       4312.26       4111.56        54.18 o                         
   9   1   1       8256.99       8343.70       132.24 o                         
  10   1   1        742.05        743.39        16.56 o                         
  11   1   1       1279.71       1267.09        25.14 o                         
  12   1   1       5487.74       5239.67        76.99 o                         
  13   1   1       1766.94       1704.98        29.62 o                         
  14   1   1       5971.17       5797.89        86.23 o                         
  15   1   1       1870.08       1700.62        34.24 o                         
  16   1   1       4615.74       4456.46        67.66 o                         
  17   1   1        270.96        266.23        31.20 o                         
  18   1   1       2265.58       2192.35        43.53 o                         
  19   1   1       1645.35       1589.48        33.77 o                         
  20   1   1        706.76        672.96        18.78 o                         
  21   1   1         38.96         52.22         5.64 o                         
  22   1   1       1058.96       1068.93        28.15 o                         
  23   1   1         72.48         90.34         7.63 o                         
  24   1   1         82.93        104.67         8.35 o                         
  25   1   1        307.11        326.38        11.62 o                         
  26   1   1       1536.87       1693.72        44.38 o                         
  27   1   1        696.68        768.41        27.25 o                         
  28   1   1          2.16         45.60        10.57 o                         
  29   1   1         63.39         89.48         9.84 o                         
  30   1   1        837.44        852.88        32.54 o                         
  31   1   1        550.00        632.07        21.32 o                         
   1   2   1       2477.49       2415.80        30.43 o                         
   2   2   1       7155.85       7039.07        89.36 o                         
   3   2   1       1786.84       1845.63        23.66 o                         
   4   2   1       7987.67       8176.14       114.58 o                         
   5   2   1       4306.76       4331.33        55.85 o                         
   6   2   1       7604.80       7461.78        90.09 o                         
   7   2   1        340.07        362.49         8.43 o                         
   8   2   1       7952.96       8304.78       111.89 o                         
   9   2   1       1380.20       1292.58        20.27 o                         
  10   2   1       2676.38       2602.64        38.99 o                         
  11   2   1        481.99        552.39        13.65 o                         
  12   2   1       4116.88       3829.07        55.62 o                         
  13   2   1       1816.31       1638.59        35.23 o                         
  14   2   1        895.40        825.21        20.46 o                         
  15   2   1        302.87        317.35        10.97 o                         
  16   2   1       5963.99       5886.64       106.08 o                         
  17   2   1        320.48        275.51         9.09 o                         
  18   2   1        226.02        212.33         8.56 o                         
  19   2   1        133.60        152.18         6.30 o                         
  20   2   1       5095.55       4845.96       111.89 o                         
  21   2   1         50.26         71.10        11.23 o                         
  22   2   1        834.06        834.45        28.48 o                         
  23   2   1         48.43         63.27         7.42 o                         
  24   2   1       1684.45       1709.13        43.94 o                         
  25   2   1         31.66         70.12         8.66 o                         
  26   2   1        552.28        597.99        20.62 o                         
  27   2   1        216.53        270.06        12.25 o                         
  28   2   1       1892.86       1981.17        52.34 o                         
  29   2   1         77.17        137.32        11.05 o                         
  30   2   1        402.10        413.20        18.18 o                         
  31   2   1        103.82        145.14        11.20 o                         
   0   3   1       6114.76       6504.19       209.83 o                         
   1   3   1       6827.08       6825.48        92.58 o                         
   2   3   1       4561.86       4641.31        64.06 o                         
   3   3   1       3980.02       3948.49        55.77 o                         
   4   3   1       8526.64       8691.46       118.64 o                         
   5   3   1        656.72        629.94        11.89 o                         
   6   3   1       1359.56       1203.88        22.57 o                         
   7   3   1        392.07        350.97        10.27 o                         
   8   3   1      11233.26      11011.46       138.14 o                         
   9   3   1       2772.64       2680.11        44.68 o                         
  10   3   1         99.60        102.82         4.57 o                         
  11   3   1        615.74        587.08        18.01 o                         
  12   3   1       8369.81       8056.54       121.18 o                         
  13   3   1        963.55        898.61        20.16 o                         
  14   3   1       1498.57       1454.65        23.21 o                         
  15   3   1        494.92        509.93        14.36 o                         
  16   3   1        237.05        282.34         7.30 o                         
  17   3   1        301.46        281.16        11.20 o                         
  18   3   1       2268.76       2140.83        34.69 o                         
  19   3   1        620.14        577.98        17.19 o                         
  20   3   1        267.07        283.89        13.38 o                         
  21   3   1         90.01        115.55         8.09 o                         
  22   3   1       1748.80       1687.39        38.51 o                         
  23   3   1         51.67         62.56         8.32 o                         
  24   3   1        708.73        722.13        27.96 o                         
  25   3   1         38.04         49.70         8.17 o                         
  26   3   1        889.61        858.69        27.41 o                         
  27   3   1         97.00         81.08        11.39 o                         
  28   3   1        111.64         97.75         9.69 o                         
  29   3   1         79.37        109.01        10.31 o                         
  30   3   1         86.12         99.42        10.47 o                         
   1   4   1        293.01        252.06         6.96 o                         
   2   4   1      10655.05       9921.66       125.09 o                         
   3   4   1       1024.65       1048.83        19.13 o                         
   4   4   1        418.61        417.71        10.86 o                         
   5   4   1       2524.10       2507.53        39.48 o                         
   6   4   1      11395.43      10379.81       138.77 o                         
   7   4   1        166.37        184.23         5.89 o                         
   8   4   1         23.13         33.71         4.21 o                         
   9   4   1       2625.07       2623.91        41.76 o                         
  10   4   1      10916.64      10220.68       140.40 o                         
  11   4   1       2350.06       2338.65        38.08 o                         
  12   4   1        125.25        114.67         6.12 o                         
  13   4   1        243.29        245.42         7.12 o                         
  14   4   1       3017.73       2816.36        49.29 o                         
  15   4   1        163.38        155.31         6.81 o                         
  16   4   1         23.57         26.83         5.13 o                         
  17   4   1        389.74        359.01        12.53 o                         
  18   4   1        539.86        487.05        14.37 o                         
  19   4   1        455.31        435.09        18.05 o                         
  20   4   1        360.01        320.79        13.44 o                         
  21   4   1        163.77        175.04        10.04 o                         
  22   4   1        304.53        317.60        15.31 o                         
  23   4   1          3.75         17.88         7.46 o                         
  24   4   1        414.84        389.81        16.01 o                         
  25   4   1        353.85        396.19        17.78 o                         
  26   4   1         62.52         68.81         9.28 o                         
  27   4   1         18.58         13.94         9.70 o                         
  28   4   1         11.03         11.92         9.37 o                         
  29   4   1         52.93         35.18        10.35 o                         
   0   5   1       2950.35       2692.88        57.62 o                         
   1   5   1       1363.65       1254.16        22.50 o                         
   2   5   1        263.72        232.98         6.70 o                         
   3   5   1       3284.12       3344.42        47.83 o                         
   4   5   1       4320.37       4067.80        60.63 o                         
   5   5   1       1656.50       1630.23        29.15 o                         
   6   5   1        261.10        248.70         7.30 o                         
   7   5   1       1362.38       1229.59        24.01 o                         
   8   5   1       3882.61       3718.40        54.57 o                         
   9   5   1        785.91        705.68        28.75 o                         
  10   5   1       1011.26        934.46        22.19 o                         
  11   5   1        408.65        399.20        11.01 o                         
  12   5   1        729.74        754.93        18.45 o                         
  13   5   1        943.84        894.68        22.43 o                         
  14   5   1       1238.78       1225.81        30.13 o                         
  15   5   1        330.62        291.74        11.76 o                         
  16   5   1       1875.95       1849.26        33.17 o                         
  17   5   1       1211.38       1195.73        31.08 o                         
  18   5   1        782.74        748.79        23.59 o                         
  19   5   1        503.84        485.19        17.90 o                         
  20   5   1        832.56        842.37        29.72 o                         
  21   5   1         62.68         91.51         9.13 o                         
  22   5   1        669.82        637.37        24.09 o                         
  23   5   1       1173.63       1206.94        37.51 o                         
  24   5   1         30.70         29.54         8.45 o                         
  25   5   1         17.78         33.31        11.07 o                         
  26   5   1        404.50        415.36        16.53 o                         
  27   5   1       1203.75       1207.22        35.42 o                         
  28   5   1          3.53          4.47        11.10 o                         
   1   6   1        884.44        884.55        17.29 o                         
   2   6   1       1642.30       1553.32        27.09 o                         
   3   6   1        114.78        131.98         5.73 o                         
   4   6   1        322.50        320.17         8.54 o                         
   5   6   1         74.16         86.95         6.37 o                         
   6   6   1        887.56        870.19        22.85 o                         
   7   6   1        416.71        402.15        13.75 o                         
   8   6   1       1561.23       1487.25        31.42 o                         
   9   6   1        315.35        302.81        12.33 o                         
  10   6   1        135.08        106.75         6.42 o                         
  11   6   1       1516.83       1483.39        28.01 o                         
  12   6   1       5479.47       5314.67       103.35 o                         
  13   6   1       1369.92       1383.67        30.16 o                         
  14   6   1        544.12        522.37        15.81 o                         
  15   6   1         80.15         84.07         7.81 o                         
  16   6   1       1928.07       1866.26        37.68 o                         
  17   6   1        292.72        303.20        10.92 o                         
  18   6   1       1213.25       1197.55        32.80 o                         
  19   6   1         77.10         74.92         8.23 o                         
  20   6   1       1021.44        987.39        38.96 o                         
  21   6   1        572.36        587.87        26.52 o                         
  22   6   1        239.41        262.66        12.14 o                         
  23   6   1        152.63        155.36        10.90 o                         
  24   6   1       1259.08       1197.37        42.16 o                         
  25   6   1        315.01        366.86        17.46 o                         
  26   6   1         52.03         51.93        13.51 o                         
   0   7   1       2883.60       2843.35        90.58 o                         
   1   7   1       3583.24       3503.78        56.12 o                         
   2   7   1        377.15        345.87         9.92 o                         
   3   7   1       1420.58       1350.21        26.22 o                         
   4   7   1       2847.66       2737.30        48.27 o                         
   5   7   1       2371.26       2261.46        37.60 o                         
   6   7   1         60.47         66.40         6.09 o                         
   7   7   1        578.08        518.82        13.25 o                         
   8   7   1        749.86        695.72        21.93 o                         
   9   7   1        282.38        317.86        10.31 o                         
  10   7   1       2653.13       2638.43        50.42 o                         
  11   7   1        618.74        587.62        14.96 o                         
  12   7   1       1371.31       1276.05        32.24 o                         
  13   7   1         56.56         69.76         7.65 o                         
  14   7   1        706.47        682.73        19.13 o                         
  15   7   1        382.21        418.51        12.86 o                         
  16   7   1        656.27        670.32        19.52 o                         
  17   7   1        503.25        494.16        17.66 o                         
  18   7   1        330.47        355.76        14.96 o                         
  19   7   1         30.87         28.36         7.92 o                         
  20   7   1        382.25        393.16        15.04 o                         
  21   7   1        292.11        324.93        13.65 o                         
  22   7   1        622.61        624.40        28.90 o                         
  23   7   1         27.86         47.91        12.10 o                         
  24   7   1         83.17         99.82        18.64 o                         
   1   8   1        427.14        397.78        10.71 o                         
   2   8   1       2241.62       2268.35        36.11 o                         
   3   8   1       1454.27       1393.45        29.86 o                         
   4   8   1         24.37         12.76         6.37 o                         
   5   8   1        164.56        153.09         8.60 o                         
   6   8   1       4377.61       4409.84        69.38 o                         
   7   8   1        216.15        179.04         9.33 o                         
   8   8   1        498.70        506.00        13.12 o                         
   9   8   1        431.89        430.67        14.62 o                         
  10   8   1       1065.27       1069.92        31.79 o                         
  11   8   1        236.14        255.54        10.99 o                         
  12   8   1         41.67         39.36         7.78 o                         
  13   8   1        775.96        727.83        24.40 o                         
  14   8   1        285.93        317.96        12.56 o                         
  15   8   1         35.68         59.78         8.74 o                         
  16   8   1         64.71         98.65         9.33 o                         
  17   8   1        765.19        807.99        24.52 o                         
  18   8   1        391.29        424.93        18.22 o                         
  19   8   1        207.76        177.10        12.12 o                         
  20   8   1        159.52        204.77        13.87 o                         
  21   8   1        144.33        161.18        13.67 o                         
   0   9   1         55.52         53.59        11.96 o                         
   1   9   1         50.57         34.73         9.20 o                         
   2   9   1         46.46         50.80         8.61 o                         
   3   9   1         31.27         42.12         8.95 o                         
   4   9   1        570.20        576.74        17.02 o                         
   5   9   1         43.27         54.44         9.20 o                         
   6   9   1        506.08        564.03        16.99 o                         
   7   9   1        374.01        384.29        15.36 o                         
   8   9   1       1758.49       1860.51        45.60 o                         
   9   9   1        195.30        195.10        12.04 o                         
  10   9   1         28.66         56.38         9.32 o                         
  11   9   1        883.37        900.71        25.47 o                         
  12   9   1        205.19        209.04        12.54 o                         
  13   9   1        436.63        422.09        15.69 o                         
  14   9   1         30.28         31.84        10.42 o                         
  15   9   1        564.18        590.37        18.38 o                         
  16   9   1         87.11        105.63        11.34 o                         
  17   9   1         14.95         20.76        10.51 o                         
   1  10   1         35.25         34.64         9.08 o                         
   2  10   1         30.22         35.83         9.88 o                         
   3  10   1         91.54        110.18        11.77 o                         
   4  10   1        472.99        477.80        17.79 o                         
   5  10   1        536.91        595.63        19.36 o                         
   6  10   1        223.36        238.97        14.36 o                         
   7  10   1        192.21        192.42        13.64 o                         
   8  10   1        286.48        290.86        15.27 o                         
   9  10   1        874.75        966.39        25.01 o                         
  10  10   1        209.10        248.00        14.76 o                         
  11  10   1         70.94         85.50        11.94 o                         
   0   0   2      19548.69      21819.27       774.68 o                         
   2   0   2       2645.69       3243.21       118.71 o                         
   4   0   2       5078.65       5607.44       139.71 o                         
   6   0   2        348.35        361.43        10.74 o                         
   8   0   2       9187.79       9703.13       510.80 o                         
  10   0   2       7170.90       7321.48       120.82 o                         
  12   0   2       8955.10       8979.90       199.35 o                         
  14   0   2       3801.49       3534.15        79.13 o                         
  16   0   2       8689.26       8702.40       212.93 o                         
  18   0   2        169.07        211.19        10.47 o                         
  20   0   2       1305.52       1283.40        37.79 o                         
  22   0   2       1106.40        948.49        28.55 o                         
  24   0   2        114.69        119.01        11.82 o                         
  26   0   2        751.46        739.61        32.01 o                         
  28   0   2        202.66        211.38        20.66 o                         
  30   0   2        735.67        717.84        42.21 o                         
   1   1   2       8548.78       9451.07       239.11 o                         
   2   1   2      16655.67      16800.28       342.63 o                         
   3   1   2       2899.08       3259.76        62.17 o                         
   4   1   2       2477.74       2708.18        41.13 o                         
   5   1   2       1167.14       1172.51        17.55 o                         
   6   1   2      11418.24      12107.63       173.89 o                         
   7   1   2       4551.18       4931.79        99.06 o                         
   8   1   2        268.52        325.63         6.45 o                         
   9   1   2       1190.31       1168.11        21.59 o                         
  10   1   2       2339.56       2344.18        36.28 o                         
  11   1   2       6223.57       5991.75        95.84 o                         
  12   1   2       1610.29       1577.52        24.49 o                         
  13   1   2        924.53        947.27        14.54 o                         
  14   1   2       4450.23       4326.45        67.44 o                         
  15   1   2        301.47        327.49        10.89 o                         
  16   1   2       2855.84       2661.90        53.95 o                         
  17   1   2        581.74        612.65        15.00 o                         
  18   1   2       3775.68       3583.98        82.03 o                         
  19   1   2        236.16        260.68        12.65 o                         
  20   1   2       1773.32       1795.74        35.02 o                         
  21   1   2        237.26        234.78         9.39 o                         
  22   1   2        408.46        396.30        15.16 o                         
  23   1   2        323.75        324.73        14.68 o                         
  24   1   2       1627.32       1585.40        39.78 o                         
  25   1   2         86.76        143.36        12.14 o                         
  26   1   2        131.16        161.00         9.53 o                         
  27   1   2         63.57         58.71         9.64 o                         
  28   1   2       1038.48       1035.64        40.31 o                         
  29   1   2        644.86        658.75        28.57 o                         
  30   1   2         27.19         54.29        13.42 o                         
  31   1   2         10.02         18.69        12.13 o                         
   0   2   2        135.76        101.35         4.87 o                         
   1   2   2       1859.61       1827.01        25.43 o                         
   2   2   2       2746.57       2706.15        47.02 o                         
   3   2   2       3868.22       4271.02        58.07 o                         
   4   2   2       6516.51       6698.24        97.73 o                         
   5   2   2        269.66        277.10         5.58 o                         
   6   2   2       2985.88       3181.43        41.37 o                         
   7   2   2       7305.83       7377.49        97.41 o                         
   8   2   2       4232.46       4496.06        58.37 o                         
   9   2   2       1034.82       1249.27        18.62 o                         
  10   2   2       3849.60       3869.92        53.00 o                         
  11   2   2       1016.79       1086.92        17.03 o                         
  12   2   2       2855.77       2819.73        38.95 o                         
  13   2   2        717.97        728.49        13.57 o                         
  14   2   2        851.19        771.71        21.99 o                         
  15   2   2       2932.51       2646.99        40.58 o                         
  16   2   2        960.83        923.34        17.76 o                         
  17   2   2        309.22        307.26        10.01 o                         
  18   2   2       3699.14       3427.44        57.87 o                         
  19   2   2        250.67        254.24        14.39 o                         
  20   2   2       1427.59       1300.73        31.18 o                         
  21   2   2         20.26         51.02         6.06 o                         
  22   2   2       2978.14       2852.01        51.43 o                         
  23   2   2        330.75        294.59        14.08 o                         
  24   2   2        764.01        769.61        26.81 o                         
  25   2   2        267.28        315.12        13.93 o                         
  26   2   2       2343.73       2403.41        49.61 o                         
  27   2   2         67.89        110.20        21.82 o                         
  28   2   2        451.47        449.62        23.12 o                         
  29   2   2         90.98        148.79        14.07 o                         
  30   2   2       1145.62       1254.94        45.30 o                         
   1   3   2       2655.57       2429.06        31.55 o                         
   2   3   2       2505.68       2438.51        33.29 o                         
   3   3   2       2504.47       2602.84        51.77 o                         
   4   3   2         19.00         25.34         2.79 o                         
   5   3   2        235.01        252.49         5.83 o                         
   6   3   2       4759.22       4909.05        65.86 o                         
   7   3   2       2200.21       2117.19        29.54 o                         
   8   3   2         18.80         30.52         2.97 o                         
   9   3   2       1095.54        976.41        19.58 o                         
  10   3   2       8176.28       7838.27       102.75 o                         
  11   3   2       4169.91       3895.66        56.38 o                         
  12   3   2        243.94        255.58         8.03 o                         
  13   3   2        192.55        193.57         6.82 o                         
  14   3   2       2410.97       2323.66        37.91 o                         
  15   3   2       1154.00       1091.22        23.67 o                         
  16   3   2       1179.73       1200.12        25.31 o                         
  17   3   2        127.90        125.10         6.63 o                         
  18   3   2        568.76        626.30        14.79 o                         
  19   3   2        719.01        731.09        20.22 o                         
  20   3   2       4013.43       3845.50        64.58 o                         
  21   3   2        330.01        330.81        12.28 o                         
  22   3   2       1254.95       1233.44        38.19 o                         
  23   3   2        338.58        367.34        21.74 o                         
  24   3   2       2224.44       2086.26        58.67 o                         
  25   3   2         12.29         22.82         8.83 o                         
  26   3   2        374.99        350.80        15.15 o                         
  27   3   2          0.98         -1.86        10.87 o                         
  28   3   2        252.36        236.28        15.46 o                         
  29   3   2        160.35        150.14        14.51 o                         
   0   4   2      15492.63      14662.72       340.22 o                         
   1   4   2       1133.18       1169.65        20.58 o                         
   2   4   2        153.27        130.56         5.59 o                         
   3   4   2       1717.12       1660.16        28.23 o                         
   4   4   2      11511.18      10937.33       143.07 o                         
   5   4   2       3356.61       3256.69        45.23 o                         
   6   4   2       1631.43       1577.09        22.92 o                         
   7   4   2       3915.59       3862.28        52.60 o                         
   8   4   2      12875.98      11881.99       149.68 o                         
   9   4   2       2635.23       2722.86        36.69 o                         
  10   4   2        283.77        269.29         8.02 o                         
  11   4   2          2.95          7.44         3.41 o                         
  12   4   2       4693.14       4332.46        54.34 o                         
  13   4   2        851.16        821.05        18.48 o                         
  14   4   2         64.78         89.35         5.10 o                         
  15   4   2        208.91        234.59         8.02 o                         
  16   4   2        883.72        805.46        18.17 o                         
  17   4   2        389.77        375.51        15.88 o                         
  18   4   2        168.11        180.28         8.83 o                         
  19   4   2        905.14        824.87        20.82 o                         
  20   4   2        145.39        168.36         8.95 o                         
  21   4   2          3.83         11.76         6.45 o                         
  22   4   2        333.92        367.60        14.39 o                         
  23   4   2        241.94        244.85        11.94 o                         
  24   4   2        191.39        203.25        11.77 o                         
  25   4   2         31.83         20.16         9.31 o                         
  26   4   2         37.99         57.71        11.87 o                         
  27   4   2        356.93        364.99        19.69 o                         
  28   4   2         72.28         81.65        13.37 o                         
   1   5   2        305.14        308.22         7.35 o                         
   2   5   2       7221.52       6831.05       102.42 o                         
   3   5   2       1680.03       1475.17        26.16 o                         
   4   5   2        765.82        730.69        16.45 o                         
   5   5   2       1199.26       1097.79        20.04 o                         
   6   5   2       6417.69       6234.31        81.57 o                         
   7   5   2        178.10        186.54         6.41 o                         
   8   5   2       1215.14       1156.44        24.19 o                         
   9   5   2        605.26        561.97        18.21 o                         
  10   5   2       1640.93       1569.27        26.66 o                         
  11   5   2        662.08        645.09        18.10 o                         
  12   5   2       1675.41       1647.43        31.58 o                         
  13   5   2        240.86        250.46         8.31 o                         
  14   5   2       1073.14        981.45        23.00 o                         
  15   5   2        422.50        405.96        10.99 o                         
  16   5   2       1441.96       1413.20        28.35 o                         
  17   5   2        642.23        607.87        19.75 o                         
  18   5   2        845.91        846.46        26.03 o                         
  19   5   2        775.09        745.92        28.14 o                         
  20   5   2        237.92        240.56        10.07 o                         
  21   5   2       2110.77       2064.80        44.35 o                         
  22   5   2         28.52         28.51        10.04 o                         
  23   5   2         40.77         54.59         9.26 o                         
  24   5   2        340.22        388.74        16.20 o                         
  25   5   2       1199.06       1175.23        43.85 o                         
  26   5   2         53.91         61.68        13.68 o                         
  27   5   2         34.06         39.61        12.64 o                         
   0   6   2       2148.62       2149.25        53.23 o                         
   1   6   2        174.98        175.46         6.80 o                         
   2   6   2       1000.27        965.03        22.29 o                         
   3   6   2        488.92        486.93        11.84 o                         
   4   6   2        810.11        770.62        15.62 o                         
   5   6   2        113.62        148.15         6.14 o                         
   6   6   2        358.00        335.41         9.39 o                         
   7   6   2        426.61        418.11         9.06 o                         
   8   6   2         68.15         89.87         5.59 o                         
   9   6   2        207.52        233.05         8.68 o                         
  10   6   2       2901.38       2645.68        47.95 o                         
  11   6   2       1535.92       1499.81        29.17 o                         
  12   6   2        654.97        672.24        16.23 o                         
  13   6   2        461.07        461.30        15.69 o                         
  14   6   2       4383.53       4052.23        69.15 o                         
  15   6   2        402.50        427.92        12.82 o                         
  16   6   2       1088.82       1131.31        27.76 o                         
  17   6   2         71.39         71.77         7.58 o                         
  18   6   2       2225.24       2144.23        47.97 o                         
  19   6   2        460.72        498.17        17.87 o                         
  20   6   2        577.08        585.70        17.89 o                         
  21   6   2         54.11         54.90         8.70 o                         
  22   6   2        693.51        685.41        26.16 o                         
  23   6   2        450.95        444.29        32.42 o                         
  24   6   2        120.77        121.18        15.30 o                         
  25   6   2         61.34        111.02        15.19 o                         
   1   7   2       3048.08       2952.49        51.18 o                         
   2   7   2       3285.90       3152.55        49.77 o                         
   3   7   2       4547.85       4428.46        71.21 o                         
   4   7   2        204.19        210.80         9.30 o                         
   5   7   2        691.51        656.65        18.83 o                         
   6   7   2       1005.63        938.15        25.72 o                         
   7   7   2        773.26        726.12        16.85 o                         
   8   7   2        500.18        477.62        11.86 o                         
   9   7   2        271.60        255.61         9.25 o                         
  10   7   2        762.53        719.76        18.76 o                         
  11   7   2        146.86        160.04         8.51 o                         
  12   7   2       1447.94       1443.56        29.10 o                         
  13   7   2        274.25        294.61        14.25 o                         
  14   7   2       1367.10       1315.52        31.92 o                         
  15   7   2        459.06        481.15        15.15 o                         
  16   7   2        907.80        865.87        28.97 o                         
  17   7   2         59.53         67.24         8.75 o                         
  18   7   2        486.31        479.20        15.33 o                         
  19   7   2        435.36        450.13        15.14 o                         
  20   7   2        309.64        304.85        15.77 o                         
  21   7   2         69.31         60.16        11.63 o                         
  22   7   2          6.56         21.08        11.99 o                         
  23   7   2         98.44        114.66        14.53 o                         
   0   8   2       5220.84       5297.45       175.35 o                         
   1   8   2       1084.11        933.60        23.17 o                         
   2   8   2        104.35         85.60        10.15 o                         
   3   8   2        208.67        216.86        12.09 o                         
   4   8   2       3725.30       3597.76        70.03 o                         
   5   8   2        501.99        514.92        15.88 o                         
   6   8   2         62.08         44.87         7.86 o                         
   7   8   2         21.38         22.91         7.64 o                         
   8   8   2       1920.32       1921.30        43.55 o                         
   9   8   2        118.76        118.70         8.68 o                         
  10   8   2         41.51         42.19         7.57 o                         
  11   8   2        361.06        344.34        11.67 o                         
  12   8   2        878.70        901.08        23.75 o                         
  13   8   2        226.54        223.64        11.84 o                         
  14   8   2        120.95        129.25        10.60 o                         
  15   8   2       1381.44       1308.91        32.07 o                         
  16   8   2        220.11        234.67        13.40 o                         
  17   8   2        220.69        214.66        12.33 o                         
  18   8   2         15.06         26.16         9.29 o                         
  19   8   2        264.41        265.66        14.55 o                         
  20   8   2          6.52         13.31        13.27 o                         
   1   9   2        342.65        315.10        13.05 o                         
   2   9   2        366.41        387.02        13.82 o                         
   3   9   2         68.79         89.19        10.04 o                         
   4   9   2        446.36        446.99        15.82 o                         
   5   9   2        186.03        174.84        11.76 o                         
   6   9   2       1361.68       1404.36        30.26 o                         
   7   9   2        197.44        214.62        12.60 o                         
   8   9   2        363.22        395.31        15.82 o                         
   9   9   2        300.46        327.24        13.69 o                         
  10   9   2       1068.39       1113.37        29.91 o                         
  11   9   2        363.24        376.06        14.01 o                         
  12   9   2         24.14         32.06         8.95 o                         
  13   9   2       1036.69       1062.89        30.18 o                         
  14   9   2         82.72        112.16        10.47 o                         
  15   9   2        325.14        361.99        14.26 o                         
  16   9   2        259.20        260.52        15.03 o                         
   0  10   2         24.88         22.91        14.32 o                         
   1  10   2        141.61        134.86        11.41 o                         
   2  10   2        121.87        126.30        12.65 o                         
   3  10   2        913.24        982.95        22.87 o                         
   4  10   2         44.53         47.90        10.86 o                         
   5  10   2         43.16         40.14        10.83 o                         
   6  10   2        478.15        555.46        18.48 o                         
   7  10   2        964.76       1024.11        26.85 o                         
   8  10   2        223.66        243.98        13.66 o                         
   9  10   2         81.05         86.83        11.71 o                         
  10  10   2        310.11        335.73        20.38 o                         
   2   0   3      27275.52      31908.99       798.65 o                         
   4   0   3       2901.40       3408.73       132.96 o                         
   6   0   3      20570.73      22098.07       806.56 o                         
   8   0   3        451.48        429.95        27.21 o                         
  10   0   3       4153.66       4560.56        95.74 o                         
  12   0   3       1747.56       1765.55        60.07 o                         
  14   0   3       2660.84       2700.16        68.35 o                         
  16   0   3       1498.18       1555.72        39.59 o                         
  18   0   3       4347.63       4031.98        83.71 o                         
  20   0   3        229.60        252.88        10.73 o                         
  22   0   3        783.02        754.64        33.89 o                         
  24   0   3        750.46        696.46        28.72 o                         
  26   0   3        134.96        165.53        14.37 o                         
  28   0   3        268.56        288.16        20.93 o                         
  30   0   3        161.60        163.47        23.02 o                         
   0   1   3      22528.40      23177.08       582.32 o                         
   1   1   3       1858.84       2279.67        45.50 o                         
   2   1   3       2484.12       2739.76        53.55 o                         
   3   1   3       3425.15       4161.28        90.59 o                         
   4   1   3       8792.98       8846.85       190.18 o                         
   5   1   3        303.80        431.92        20.74 o                         
   6   1   3        360.71        481.64         7.80 o                         
   7   1   3       3786.24       3899.16        74.02 o                         
   8   1   3       9786.25       9919.45       134.24 o                         
   9   1   3       2387.65       2326.68        33.99 o                         
  10   1   3       2229.62       2230.99        32.79 o                         
  11   1   3        891.41        983.03        18.83 o                         
  12   1   3       2780.01       2911.05        49.97 o                         
  13   1   3        122.36        151.62         5.23 o                         
  14   1   3       1719.04       1694.07        33.68 o                         
  15   1   3        451.01        440.40         9.15 o                         
  16   1   3       3737.76       3385.88        79.73 o                         
  17   1   3        110.70        157.91         5.04 o                         
  18   1   3        706.69        722.01        15.23 o                         
  19   1   3        572.45        513.44        18.29 o                         
  20   1   3       1573.69       1421.92        27.62 o                         
  21   1   3        328.85        325.13        12.11 o                         
  22   1   3       1807.28       1673.10        34.20 o                         
  23   1   3        154.53        156.41         9.28 o                         
  24   1   3        134.09        156.20        10.51 o                         
  25   1   3        212.52        171.16        10.14 o                         
  26   1   3        928.61        849.83        23.26 o                         
  27   1   3        355.79        362.90        22.62 o                         
  28   1   3         13.70         28.35        10.37 o                         
  29   1   3         62.57         63.02        11.05 o                         
  30   1   3        479.87        535.44        24.13 o                         
   1   2   3        620.59        565.19        23.49 o                         
   2   2   3        876.76        823.85        29.74 o                         
   3   2   3       2087.23       2138.46        64.03 o                         
   4   2   3       4573.03       4405.31       119.91 o                         
   5   2   3         88.46        121.02         4.39 o                         
   6   2   3       6506.27       6813.31       126.84 o                         
   7   2   3        184.62        203.03         5.54 o                         
   8   2   3       3843.20       3677.49        69.08 o                         
   9   2   3       1174.66       1220.33        21.91 o                         
  10   2   3       2462.54       2440.85        46.93 o                         
  11   2   3        647.52        687.26        15.16 o                         
  12   2   3       3430.02       3371.21        56.04 o                         
  13   2   3       1290.34       1262.96        21.18 o                         
  14   2   3        882.51        897.71        19.91 o                         
  15   2   3        873.17        866.71        18.84 o                         
  16   2   3       2828.45       2653.48        47.36 o                         
  17   2   3        441.94        452.46        12.44 o                         
  18   2   3       1550.63       1363.06        23.79 o                         
  19   2   3        758.02        684.55        18.91 o                         
  20   2   3       4722.16       4402.66        73.29 o                         
  21   2   3        368.76        334.68        14.55 o                         
  22   2   3        570.69        542.36        17.15 o                         
  23   2   3         35.97         43.94         7.19 o                         
  24   2   3       2196.44       2033.55        49.22 o                         
  25   2   3        169.56        166.50        10.13 o                         
  26   2   3        219.20        205.72        11.15 o                         
  27   2   3        161.79        206.16        22.62 o                         
  28   2   3       1134.83       1125.58        45.09 o                         
  29   2   3         23.71         38.49        12.16 o                         
   0   3   3       2947.74       3161.66        85.86 o                         
   1   3   3       3917.94       3912.66        70.99 o                         
   2   3   3       2402.31       2475.53        41.57 o                         
   3   3   3        799.55        818.56        13.56 o                         
   4   3   3       3968.92       4071.90        75.16 o                         
   5   3   3       3242.13       3233.85        49.31 o                         
   6   3   3       3571.82       3481.26        53.34 o                         
   7   3   3       2228.08       2238.74        35.51 o                         
   8   3   3       5769.03       5909.95        95.43 o                         
   9   3   3        894.56        908.76        15.39 o                         
  10   3   3       1345.45       1446.25        25.45 o                         
  11   3   3        515.13        504.60        10.40 o                         
  12   3   3       3551.10       3513.73       140.99 o                         
  13   3   3        268.67        303.68         7.14 o                         
  14   3   3        554.47        563.61        11.42 o                         
  15   3   3        244.56        232.55         6.50 o                         
  16   3   3        702.13        693.37        13.83 o                         
  17   3   3       1725.16       1545.80        27.94 o                         
  18   3   3       2718.99       2425.47        39.59 o                         
  19   3   3        185.34        169.51         8.47 o                         
  20   3   3        408.29        414.73        16.45 o                         
  21   3   3        223.07        226.48        11.42 o                         
  22   3   3       1969.71       1840.21        44.61 o                         
  23   3   3        186.10        174.12        11.04 o                         
  24   3   3        314.84        304.38        13.28 o                         
  25   3   3        119.55        124.00        11.64 o                         
  26   3   3        446.27        445.55        21.17 o                         
  27   3   3        222.48        221.09        14.11 o                         
  28   3   3         52.45         50.43        12.65 o                         
  29   3   3         33.25         28.58        12.54 o                         
   1   4   3       2029.46       2218.93        30.36 o                         
   2   4   3       7993.19       7597.40       103.72 o                         
   3   4   3       1097.72       1051.69        17.29 o                         
   4   4   3       1022.91        995.22        16.14 o                         
   5   4   3       1672.86       1672.63        25.77 o                         
   6   4   3       6615.31       6331.57        86.78 o                         
   7   4   3       2276.43       2465.40        38.28 o                         
   8   4   3        104.16        130.50         4.58 o                         
   9   4   3        582.75        620.04        11.39 o                         
  10   4   3       5341.08       5191.04        77.26 o                         
  11   4   3        789.63        793.94        14.24 o                         
  12   4   3        325.79        306.41         7.82 o                         
  13   4   3        321.69        354.54        11.08 o                         
  14   4   3       1882.89       1657.29        30.78 o                         
  15   4   3          5.33         11.85         4.64 o                         
  16   4   3        408.15        389.56        11.21 o                         
  17   4   3       1143.71       1056.11        23.85 o                         
  18   4   3        455.86        403.56        16.07 o                         
  19   4   3        186.25        189.04         9.94 o                         
  20   4   3        417.99        424.02        15.74 o                         
  21   4   3       1170.66       1109.37        26.93 o                         
  22   4   3         82.40        100.45         9.05 o                         
  23   4   3        168.99        173.58        11.50 o                         
  24   4   3        128.13        143.11        12.16 o                         
  25   4   3        286.04        267.88        18.08 o                         
  26   4   3         43.35         24.47        11.66 o                         
  27   4   3         47.79         38.01        11.82 o                         
  28   4   3         53.38         70.97        13.08 o                         
   0   5   3       5917.58       5912.39       108.39 o                         
   1   5   3        677.36        720.84        13.41 o                         
   2   5   3        613.74        619.04        11.12 o                         
   3   5   3         69.14         69.75         4.19 o                         
   4   5   3       3164.53       3180.45        45.94 o                         
   5   5   3        975.67        971.70        18.46 o                         
   6   5   3        380.19        353.24         9.49 o                         
   7   5   3        999.24        911.21        17.34 o                         
   8   5   3       1581.05       1477.65        30.34 o                         
   9   5   3        304.37        309.72        10.78 o                         
  10   5   3         95.37        111.35         5.96 o                         
  11   5   3        391.62        398.34        12.67 o                         
  12   5   3       1454.39       1357.91        33.26 o                         
  13   5   3        408.26        394.09        15.11 o                         
  14   5   3       1263.22       1213.79        25.27 o                         
  15   5   3         63.56         78.62        10.34 o                         
  16   5   3       1916.96       1924.87        39.40 o                         
  17   5   3       1465.74       1407.91        32.50 o                         
  18   5   3       1533.94       1401.14        54.54 o                         
  19   5   3       1605.54       1508.26        35.51 o                         
  20   5   3        155.42        207.06        11.67 o                         
  21   5   3        602.88        563.41        33.78 o                         
  22   5   3        630.61        593.15        27.38 o                         
  23   5   3       1295.47       1197.95        35.17 o                         
  24   5   3         23.03          9.00        11.50 o                         
  25   5   3         47.93         43.63        11.28 o                         
  26   5   3        373.13        377.77        21.25 o                         
   1   6   3        116.61        125.71         6.79 o                         
   2   6   3       3118.43       2951.93        46.74 o                         
   3   6   3        524.36        495.86        13.12 o                         
   4   6   3       1870.91       1750.83        36.45 o                         
   5   6   3        883.32        817.28        17.04 o                         
   6   6   3        117.57        114.99         7.56 o                         
   7   6   3         99.23        110.71         7.24 o                         
   8   6   3       1058.98        979.77        22.58 o                         
   9   6   3        257.14        268.01         9.24 o                         
  10   6   3        298.76        281.57        11.09 o                         
  11   6   3         66.78         90.07         7.62 o                         
  12   6   3       3320.81       3039.36        52.10 o                         
  13   6   3        266.10        287.42        10.75 o                         
  14   6   3        867.95        815.58        23.07 o                         
  15   6   3        110.28        131.04         8.10 o                         
  16   6   3       2739.37       2584.22        57.42 o                         
  17   6   3        479.03        474.03        17.50 o                         
  18   6   3        559.77        522.26        22.54 o                         
  19   6   3         24.81         37.98         9.95 o                         
  20   6   3       1052.46       1064.84        64.44 o                         
  21   6   3        529.27        570.91        20.00 o                         
  22   6   3        102.75        111.86        12.26 o                         
  23   6   3         33.80         51.37        12.86 o                         
  24   6   3        698.73        660.91        34.90 o                         
   0   7   3       4921.64       4690.95       108.72 o                         
   1   7   3       2564.38       2433.49        43.17 o                         
   2   7   3        206.54        221.67         9.46 o                         
   3   7   3        708.07        716.75        17.57 o                         
   4   7   3       2124.24       2000.25        37.63 o                         
   5   7   3       1415.93       1274.48        25.09 o                         
   6   7   3         91.08         76.51         7.73 o                         
   7   7   3        711.86        685.78        17.19 o                         
   8   7   3        446.29        401.78        12.63 o                         
   9   7   3        420.67        437.21        13.17 o                         
  10   7   3        769.56        724.59        19.53 o                         
  11   7   3        518.40        490.70        14.39 o                         
  12   7   3       1707.37       1692.79        34.99 o                         
  13   7   3        891.73        901.91        24.39 o                         
  14   7   3       1058.20       1032.50        29.07 o                         
  15   7   3        448.78        437.10        16.03 o                         
  16   7   3        543.21        557.64        17.93 o                         
  17   7   3        635.47        652.63        35.47 o                         
  18   7   3        303.71        343.71        15.52 o                         
  19   7   3         39.18         46.93        10.39 o                         
  20   7   3        364.72        335.15        15.47 o                         
  21   7   3        176.66        187.32        13.40 o                         
  22   7   3         68.52         72.93        12.82 o                         
   1   8   3        833.41        786.66        19.22 o                         
   2   8   3       2750.95       2733.52        48.20 o                         
   3   8   3       1128.65       1064.87        22.30 o                         
   4   8   3        152.42        134.58        10.26 o                         
   5   8   3        321.51        330.12        12.41 o                         
   6   8   3       2085.41       1980.15        43.89 o                         
   7   8   3         38.88         48.17         8.28 o                         
   8   8   3         38.85         31.25         8.90 o                         
   9   8   3        372.11        351.29        12.70 o                         
  10   8   3       2474.37       2526.25        57.51 o                         
  11   8   3        406.32        442.28        15.38 o                         
  12   8   3         99.25        106.97        10.41 o                         
  13   8   3        841.36        824.94        22.41 o                         
  14   8   3        993.56       1032.74        47.59 o                         
  15   8   3         87.29         92.09        10.73 o                         
  16   8   3         82.04         68.29        15.28 o                         
  17   8   3        670.42        674.82        39.65 o                         
  18   8   3        113.69        113.97        12.54 o                         
  19   8   3        155.21        171.08        13.88 o                         
   0   9   3        559.02        576.27        41.17 o                         
   1   9   3        168.95        161.41        10.70 o                         
   2   9   3        140.69        142.64         9.70 o                         
   3   9   3        757.13        762.83        18.19 o                         
   4   9   3        452.44        440.09        14.06 o                         
   5   9   3         63.55         73.15         9.45 o                         
   6   9   3        378.91        388.34        16.24 o                         
   7   9   3        152.24        150.40        11.70 o                         
   8   9   3       1113.92       1110.66        31.70 o                         
   9   9   3        270.07        313.58        19.91 o                         
  10   9   3         17.56         30.45        14.85 o                         
  11   9   3        475.04        503.06        18.43 o                         
  12   9   3        285.27        308.82        16.41 o                         
  13   9   3        216.18        238.52        14.61 o                         
  14   9   3        257.65        298.51        15.81 o                         
   1  10   3        404.73        418.03        17.39 o                         
   2  10   3         57.53         38.65        10.29 o                         
   3  10   3         71.74         83.33        11.84 o                         
   4  10   3        318.44        317.03        15.05 o                         
   5  10   3        385.32        404.96        16.21 o                         
   6  10   3         36.69         42.29        11.95 o                         
   7  10   3        238.77        292.01        15.70 o                         
   0   0   4      28260.23      32745.52      1162.70 o                         
   2   0   4       2115.27       2148.62        63.55 o                         
   4   0   4      20197.25      21865.39       778.75 o                         
   6   0   4        678.05        677.34        27.71 o                         
   8   0   4       9090.94       9854.02       254.44 o                         
  10   0   4       2973.41       2899.24       106.50 o                         
  12   0   4       2323.99       2658.47        76.53 o                         
  14   0   4       1359.43       1397.98        29.92 o                         
  16   0   4       2212.02       2212.38        66.76 o                         
  18   0   4         68.50        107.45        12.55 o                         
  20   0   4        315.56        348.21        34.26 o                         
  22   0   4        302.72        326.13        37.99 o                         
  24   0   4        276.61        267.49        24.19 o                         
  26   0   4        150.57        117.10        24.08 o                         
  28   0   4        225.03        211.21        24.53 o                         
   1   1   4       1412.62       1781.21        38.49 o                         
   2   1   4       7615.58       7618.70       162.40 o                         
   3   1   4        387.02        442.64        15.22 o                         
   4   1   4         51.14         81.35         7.94 o                         
   5   1   4        507.19        559.00        17.20 o                         
   6   1   4       6218.06       5968.58       131.71 o                         
   7   1   4       1914.10       2081.59        50.19 o                         
   8   1   4       5492.11       5474.06       149.89 o                         
   9   1   4        227.17        290.23        12.00 o                         
  10   1   4       3698.03       3795.09        73.65 o                         
  11   1   4       4225.07       4209.80        71.93 o                         
  12   1   4       3903.18       4181.20        58.17 o                         
  13   1   4       1276.90       1352.43        24.61 o                         
  14   1   4       1684.32       1719.82        39.75 o                         
  15   1   4        956.98        927.76        21.68 o                         
  16   1   4        588.20        617.12        15.19 o                         
  17   1   4        335.93        340.95        12.53 o                         
  18   1   4       1066.44       1063.38        35.27 o                         
  19   1   4        234.18        248.79        12.95 o                         
  20   1   4       1470.64       1552.24        43.80 o                         
  21   1   4        304.06        324.30        15.25 o                         
  22   1   4         61.19         62.46        10.58 o                         
  23   1   4        306.88        328.33        15.90 o                         
  24   1   4        994.77       1098.36        36.37 o                         
  25   1   4        218.85        268.92        17.38 o                         
  26   1   4         47.75         38.98        13.14 o                         
  27   1   4        212.08        221.81        17.27 o                         
  28   1   4        430.45        466.17        22.76 o                         
  29   1   4        640.29        645.54        28.00 o                         
   0   2   4        958.33        995.82        55.63 o                         
   1   2   4        288.92        288.59        18.46 o                         
   2   2   4        210.49        244.02        16.54 o                         
   3   2   4        406.90        388.54        21.59 o                         
   4   2   4       4381.32       4299.70       121.34 o                         
   5   2   4       1158.36       1140.23        40.48 o                         
   6   2   4        937.21        980.55        57.32 o                         
   7   2   4        654.72        619.25        27.29 o                         
   8   2   4       2446.78       2455.68        72.39 o                         
   9   2   4        972.08       1047.45        37.47 o                         
  10   2   4       4115.74       3984.38        90.35 o                         
  11   2   4        175.88        185.39         5.45 o                         
  12   2   4        494.11        551.68        10.82 o                         
  13   2   4       1366.31       1451.97        32.55 o                         
  14   2   4       3181.93       3037.61        71.08 o                         
  15   2   4        327.74        311.34        10.91 o                         
  16   2   4        736.89        758.56        19.60 o                         
  17   2   4        100.51        116.47         8.24 o                         
  18   2   4       4499.49       4424.33       101.43 o                         
  19   2   4         75.34        101.57        10.02 o                         
  20   2   4        939.69        935.47        25.04 o                         
  21   2   4         50.50         88.73        10.74 o                         
  22   2   4       3468.48       3642.38        84.55 o                         
  23   2   4        192.23        205.11        14.96 o                         
  24   2   4        242.82        254.66        14.73 o                         
  25   2   4        268.42        324.47        21.90 o                         
  26   2   4       1481.43       1492.53        45.25 o                         
  27   2   4          5.73         13.45        12.75 o                         
  28   2   4        412.56        400.27        22.05 o                         
   1   3   4        446.86        455.69        23.74 o                         
   2   3   4       5719.98       6153.36       170.28 o                         
   3   3   4       2663.95       2607.72        76.98 o                         
   4   3   4       2086.05       2071.64        91.58 o                         
   5   3   4       1330.91       1343.06        45.76 o                         
   6   3   4      10881.62      11066.98       284.18 o                         
   7   3   4        929.50       1018.37        27.16 o                         
   8   3   4       1025.57       1051.58        19.34 o                         
   9   3   4       2354.11       2462.46        57.68 o                         
  10   3   4       4482.57       4685.69       101.67 o                         
  11   3   4        118.06        135.82         7.50 o                         
  12   3   4        351.56        341.39        11.57 o                         
  13   3   4        165.69        194.83         9.94 o                         
  14   3   4        913.58       1001.85        45.11 o                         
  15   3   4        569.20        544.99        15.35 o                         
  16   3   4        947.87        967.83        26.58 o                         
  17   3   4        159.69        165.27        10.03 o                         
  18   3   4        704.35        768.79        20.90 o                         
  19   3   4        549.54        567.34        26.21 o                         
  20   3   4       1438.15       1407.99        36.34 o                         
  21   3   4         64.82         54.20        10.76 o                         
  22   3   4        457.59        451.66        18.30 o                         
  23   3   4          2.82         10.65        11.32 o                         
  24   3   4        338.48        400.59        17.71 o                         
  25   3   4        281.34        309.05        19.43 o                         
  26   3   4         14.16         17.31        12.38 o                         
  27   3   4          7.89          6.02        13.07 o                         
  28   3   4        204.62        174.76        17.66 o                         
   0   4   4      10281.75      10417.40       255.30 o                         
   1   4   4        110.19        205.98        12.73 o                         
   2   4   4        210.52        218.43         9.80 o                         
   3   4   4         15.35         92.96        14.14 o                         
   4   4   4       8698.99       8249.55       176.64 o                         
   5   4   4        843.56        924.03        26.33 o                         
   6   4   4        453.17        450.22         9.92 o                         
   7   4   4       2061.48       2047.49        42.63 o                         
   8   4   4       8081.69       7570.48       160.25 o                         
   9   4   4        158.49        227.31         9.31 o                         
  10   4   4        178.37        189.98         8.98 o                         
  11   4   4        218.18        307.15        11.06 o                         
  12   4   4       2518.49       2356.31        50.46 o                         
  13   4   4        106.70        115.76         8.54 o                         
  14   4   4        152.28        159.78        16.35 o                         
  15   4   4        396.91        397.04        14.21 o                         
  16   4   4       1151.95       1051.59        23.70 o                         
  17   4   4         51.17         79.06         9.03 o                         
  18   4   4        274.28        306.78        14.58 o                         
  19   4   4        808.49        813.85        27.62 o                         
  20   4   4        364.20        333.72        16.21 o                         
  21   4   4        267.36        301.80        15.79 o                         
  22   4   4         79.92        109.84        12.59 o                         
  23   4   4        618.35        589.83        21.65 o                         
  24   4   4         94.73         87.66        14.68 o                         
  25   4   4         15.82         38.42        14.98 o                         
  26   4   4         32.91         41.46        15.58 o                         
   1   5   4        432.56        455.76        10.40 o                         
   2   5   4       3482.31       3457.21        52.89 o                         
   3   5   4        205.35        213.69         7.14 o                         
   4   5   4        230.96        211.66         7.40 o                         
   5   5   4       1206.33       1105.31        22.69 o                         
   6   5   4        904.04       1133.59        45.31 o                         
   7   5   4        179.53        173.47         9.18 o                         
   8   5   4        245.45        237.59        10.70 o                         
   9   5   4       2651.59       2566.82        64.53 o                         
  10   5   4       1639.92       1631.96        45.53 o                         
  11   5   4        488.59        540.74        14.84 o                         
  12   5   4        647.89        579.72        19.42 o                         
  13   5   4        111.16        130.75         9.77 o                         
  14   5   4       2476.87       2507.32        48.08 o                         
  15   5   4        116.03        158.96        11.36 o                         
  16   5   4       1175.43       1148.69        26.23 o                         
  17   5   4        392.09        401.33        15.43 o                         
  18   5   4        476.35        529.02        19.90 o                         
  19   5   4        591.39        628.03        21.30 o                         
  20   5   4        799.74        884.15        32.74 o                         
  21   5   4       1489.50       1477.85        38.96 o                         
  22   5   4         20.03         31.53        11.64 o                         
  23   5   4        151.08        161.38        17.02 o                         
  24   5   4        576.15        604.67        29.55 o                         
  25   5   4        255.24        248.65        19.24 o                         
   0   6   4       2619.13       2736.88        63.51 o                         
   1   6   4        305.50        322.92        10.40 o                         
   2   6   4        298.58        299.95         8.47 o                         
   3   6   4       1627.92       1612.30        26.55 o                         
   4   6   4        379.30        396.87        16.52 o                         
   5   6   4       1013.18        964.43        17.85 o                         
   6   6   4        563.20        596.17        18.76 o                         
   7   6   4       1441.04       1294.20        29.53 o                         
   8   6   4        980.40       1013.32        41.28 o                         
   9   6   4        222.84        211.38        11.61 o                         
  10   6   4       1072.71       1071.45        27.06 o                         
  11   6   4        130.21        162.48        11.98 o                         
  12   6   4       1394.46       1393.66        27.40 o                         
  13   6   4        216.39        284.25        12.57 o                         
  14   6   4       1857.81       1907.22        40.80 o                         
  15   6   4        257.58        295.44        18.14 o                         
  16   6   4        721.26        734.52        21.17 o                         
  17   6   4         20.02         65.23        10.65 o                         
  18   6   4       1555.09       1588.04        33.42 o                         
  19   6   4        461.99        509.17        20.37 o                         
  20   6   4         86.77        136.43        13.98 o                         
  21   6   4         25.55         17.54        11.52 o                         
  22   6   4        700.34        721.58        24.91 o                         
  23   6   4         47.40         45.84        14.35 o                         
   1   7   4        868.18        859.28        17.42 o                         
   2   7   4       1779.65       1692.17        29.65 o                         
   3   7   4       1163.30       1109.43        21.57 o                         
   4   7   4        145.27        162.28         8.67 o                         
   5   7   4        605.69        572.86        14.29 o                         
   6   7   4        306.55        305.79        12.58 o                         
   7   7   4        705.61        653.13        16.11 o                         
   8   7   4         78.19         63.65         7.70 o                         
   9   7   4        486.82        422.25        14.26 o                         
  10   7   4        980.62        868.34        21.04 o                         
  11   7   4        608.78        607.97        15.72 o                         
  12   7   4        267.57        330.27        13.27 o                         
  13   7   4        416.32        376.58        16.01 o                         
  14   7   4       1176.96       1227.15        29.01 o                         
  15   7   4        644.10        714.35        20.56 o                         
  16   7   4        751.18        863.52        22.66 o                         
  17   7   4        350.48        360.98        14.85 o                         
  18   7   4        241.25        265.55        12.99 o                         
  19   7   4        254.29        307.65        17.78 o                         
  20   7   4         97.41        111.53        14.80 o                         
   0   8   4       1872.84       1866.07        59.50 o                         
   1   8   4        868.40        810.10        21.76 o                         
   2   8   4         84.18         92.47        10.16 o                         
   3   8   4        302.07        309.90        13.16 o                         
   4   8   4        872.33        824.52        20.71 o                         
   5   8   4         83.41         74.58         9.14 o                         
   6   8   4          2.78         -8.50         8.50 o                         
   7   8   4        416.00        396.35        13.63 o                         
   8   8   4       1266.09       1283.28        25.95 o                         
   9   8   4         49.00         60.91        10.08 o                         
  10   8   4        249.63        269.58        12.69 o                         
  11   8   4        237.33        257.98        12.09 o                         
  12   8   4       1808.24       1828.14        39.94 o                         
  13   8   4         41.12         41.33         8.93 o                         
  14   8   4         55.02         69.70        11.86 o                         
  15   8   4       1016.13        959.86        23.13 o                         
  16   8   4        297.78        335.67        12.63 o                         
  17   8   4         55.29         73.83        10.95 o                         
   1   9   4        214.70        234.79        14.26 o                         
   2   9   4        608.15        599.37        20.52 o                         
   3   9   4         19.28          3.31         9.78 o                         
   4   9   4        364.12        343.69        15.92 o                         
   5   9   4        127.64        125.21        15.42 o                         
   6   9   4        587.79        623.41        20.59 o                         
   7   9   4        288.21        326.71        18.20 o                         
   8   9   4         38.34         38.24        10.51 o                         
   9   9   4        138.38        179.19        13.22 o                         
  10   9   4        482.76        499.17        18.80 o                         
  11   9   4        100.91        107.91        12.80 o                         
  12   9   4        104.39        117.58        12.31 o                         
   2   0   5       4237.71       4749.54       130.95 o                         
   4   0   5       8606.62       8819.96       335.79 o                         
   6   0   5      15297.14      15610.29       564.39 o                         
   8   0   5       1013.48       1129.22        40.64 o                         
  10   0   5       6101.35       6644.07       188.58 o                         
  12   0   5        511.45        535.03        28.49 o                         
  14   0   5       3430.68       3366.36       141.78 o                         
  16   0   5        661.83        670.89        50.88 o                         
  18   0   5       5178.37       5024.70       151.95 o                         
  20   0   5        344.85        352.94        29.85 o                         
  22   0   5         46.60         51.80        19.67 o                         
  24   0   5        612.26        531.15        41.38 o                         
  26   0   5        923.11        876.43        54.95 o                         
   0   1   5       6315.36       6638.76       177.72 o                         
   1   1   5         14.64         67.84        10.56 o                         
   2   1   5        907.92        956.20        27.89 o                         
   3   1   5       1213.73       1376.66        32.80 o                         
   4   1   5       7062.09       6911.10       130.55 o                         
   5   1   5        454.97        572.68        19.05 o                         
   6   1   5       1324.97       1391.06        34.12 o                         
   7   1   5        745.43        761.72        22.62 o                         
   8   1   5       4596.80       4558.27       103.49 o                         
   9   1   5       4424.99       4491.72       102.82 o                         
  10   1   5       5904.17       5731.36       159.73 o                         
  11   1   5        520.25        607.73        23.34 o                         
  12   1   5       1189.17       1295.71        43.66 o                         
  13   1   5       2196.77       2186.29        55.28 o                         
  14   1   5        508.20        584.09        23.16 o                         
  15   1   5         29.40         50.91         7.19 o                         
  16   1   5        752.93        765.86        17.25 o                         
  17   1   5        178.12        172.87        11.45 o                         
  18   1   5        853.27        875.79        25.55 o                         
  19   1   5        224.43        264.32        13.12 o                         
  20   1   5        830.17        784.82        22.79 o                         
  21   1   5        166.78        197.27        13.92 o                         
  22   1   5       1236.69       1370.00        41.25 o                         
  23   1   5        485.61        520.53        20.83 o                         
  24   1   5        125.26        118.50        15.64 o                         
  25   1   5        228.65        255.74        19.39 o                         
  26   1   5        429.13        431.63        27.34 o                         
  27   1   5        595.34        546.72        32.85 o                         
   1   2   5        949.48       1071.21        40.05 o                         
   2   2   5       2492.74       2417.29        77.41 o                         
   3   2   5       3432.43       3468.74        99.28 o                         
   4   2   5        429.27        412.60        26.46 o                         
   5   2   5        796.97        815.27        35.41 o                         
   6   2   5       3480.01       3552.47       144.49 o                         
   7   2   5       1423.85       1561.39        52.18 o                         
   8   2   5       3149.42       3020.44        91.30 o                         
   9   2   5        283.89        305.81        34.26 o                         
  10   2   5        389.33        480.43        26.54 o                         
  11   2   5        810.93        747.19        33.51 o                         
  12   2   5       3749.36       3669.95       105.02 o                         
  13   2   5         95.88        121.84         9.45 o                         
  14   2   5        311.55        300.83        10.49 o                         
  15   2   5        420.01        416.49        12.86 o                         
  16   2   5       2157.88       2165.27        52.79 o                         
  17   2   5        160.28        161.80        10.35 o                         
  18   2   5        842.16        932.04        38.67 o                         
  19   2   5        928.76        929.87        23.92 o                         
  20   2   5       3564.76       3701.20        84.69 o                         
  21   2   5        254.79        291.04        14.28 o                         
  22   2   5        372.16        346.82        17.43 o                         
  23   2   5        415.71        526.83        25.19 o                         
  24   2   5       2119.24       2173.83        56.91 o                         
  25   2   5         58.46         78.42        15.10 o                         
  26   2   5        277.02        263.41        25.10 o                         
  27   2   5        125.18        119.09        24.08 o                         
   0   3   5       2941.04       3142.14       132.28 o                         
   1   3   5       1429.32       1406.57        50.08 o                         
   2   3   5        315.26        310.56        31.88 o                         
   3   3   5        399.22        399.42        24.93 o                         
   4   3   5       5088.35       5301.49       145.58 o                         
   5   3   5       4675.23       4315.64       124.94 o                         
   6   3   5        354.76        418.69        37.99 o                         
   7   3   5       3190.10       3147.48        93.73 o                         
   8   3   5       4567.68       4622.70       130.34 o                         
   9   3   5        569.16        626.22        30.17 o                         
  10   3   5         44.26         85.38        18.65 o                         
  11   3   5        129.64        176.82        18.25 o                         
  12   3   5       1320.86       1341.15        35.34 o                         
  13   3   5         80.96         95.09         6.62 o                         
  14   3   5       1188.32       1098.58        24.84 o                         
  15   3   5        557.28        563.98        19.11 o                         
  16   3   5       1042.84       1084.56        28.66 o                         
  17   3   5       1682.95       1657.83        38.21 o                         
  18   3   5       2387.10       2282.21        57.25 o                         
  19   3   5         10.65         23.89         9.36 o                         
  20   3   5        891.22        901.27        49.79 o                         
  21   3   5        132.54        161.71        15.90 o                         
  22   3   5        933.67        968.95        33.95 o                         
  23   3   5        102.54        119.47        16.81 o                         
  24   3   5         55.73         41.47        14.57 o                         
  25   3   5        106.16        112.93        19.17 o                         
  26   3   5        154.25        169.10        22.05 o                         
   1   4   5        466.61        550.30        30.17 o                         
   2   4   5       8232.41       7986.70       217.05 o                         
   3   4   5        408.58        514.58        30.21 o                         
   4   4   5        819.35        753.95        46.81 o                         
   5   4   5       1541.00       1560.72        55.36 o                         
   6   4   5       5598.12       5311.01       148.22 o                         
   7   4   5         11.31         66.43        15.83 o                         
   8   4   5        113.28        154.97        19.80 o                         
   9   4   5       1979.65       1995.28        82.42 o                         
  10   4   5       3016.76       2836.32        88.22 o                         
  11   4   5        470.22        526.94        30.90 o                         
  12   4   5        627.61        658.38        33.69 o                         
  13   4   5        259.96        317.38        24.80 o                         
  14   4   5       1248.77       1237.32        30.40 o                         
  15   4   5         49.01         55.83        10.01 o                         
  16   4   5        376.79        398.30        17.50 o                         
  17   4   5        163.91        198.16        20.95 o                         
  18   4   5        590.35        556.15        24.88 o                         
  19   4   5         16.51         17.04        12.33 o                         
  20   4   5         66.72        104.75        14.75 o                         
  21   4   5        449.90        473.48        31.18 o                         
  22   4   5        221.37        224.51        18.76 o                         
  23   4   5         86.90        103.13        16.26 o                         
  24   4   5         31.48         19.83        19.54 o                         
  25   4   5         92.48        100.35        20.63 o                         
   0   5   5       4040.50       4113.54       168.91 o                         
   1   5   5       2203.65       2281.46        76.27 o                         
   2   5   5        331.34        343.81        26.33 o                         
   3   5   5        540.05        596.20        36.97 o                         
   4   5   5       1150.31       1273.56        51.78 o                         
   5   5   5        361.18        359.68        27.81 o                         
   6   5   5        544.91        518.62        39.34 o                         
   7   5   5        516.80        505.23        36.29 o                         
   8   5   5       1002.88       1078.68        48.67 o                         
   9   5   5        147.31        177.02        14.88 o                         
  10   5   5        305.53        296.55        25.56 o                         
  11   5   5        376.61        388.06        20.16 o                         
  12   5   5       2400.39       2359.91        60.11 o                         
  13   5   5        155.46        221.50        13.34 o                         
  14   5   5       1086.17       1042.51        28.92 o                         
  15   5   5        257.16        255.53        13.20 o                         
  16   5   5        862.50        898.83        26.89 o                         
  17   5   5        203.24        162.75        37.31 o                         
  18   5   5        643.65        700.07        25.65 o                         
  19   5   5       1810.12       1776.65        48.93 o                         
  20   5   5         90.45        134.91        16.66 o                         
  21   5   5        522.25        540.84        27.10 o                         
  22   5   5        396.01        491.12        28.78 o                         
  23   5   5        815.99        788.80        36.90 o                         
   1   6   5        325.94        395.64        30.46 o                         
   2   6   5        702.29        777.33        41.25 o                         
   3   6   5        203.51        234.81        25.18 o                         
   4   6   5        168.14        228.23        25.10 o                         
   5   6   5       1160.74       1164.32        51.04 o                         
   6   6   5        365.43        478.63        33.31 o                         
   7   6   5        297.31        280.66        13.18 o                         
   8   6   5        273.26        269.89        14.21 o                         
   9   6   5        353.87        351.69        16.20 o                         
  10   6   5        938.77       1058.21        34.56 o                         
  11   6   5         14.66         45.70        10.06 o                         
  12   6   5       1118.47       1068.13        29.90 o                         
  13   6   5        275.97        300.14        18.90 o                         
  14   6   5       1795.27       1776.94        42.29 o                         
  15   6   5         25.98         83.87        12.26 o                         
  16   6   5       2017.74       1995.94        41.61 o                         
  17   6   5        381.09        452.85        18.83 o                         
  18   6   5         78.42        103.90        12.58 o                         
  19   6   5         55.23         86.15        16.00 o                         
  20   6   5        975.77       1056.50        37.96 o                         
  21   6   5         73.03         88.39        17.96 o                         
   0   7   5       2901.37       2682.89       128.89 o                         
   1   7   5       1405.10       1431.77        60.19 o                         
   2   7   5        342.34        391.90        32.22 o                         
   3   7   5        824.11        811.03        29.08 o                         
   4   7   5       1282.81       1175.49        37.36 o                         
   5   7   5        511.99        540.48        19.12 o                         
   6   7   5        150.44        162.08        11.83 o                         
   7   7   5        459.02        452.45        19.02 o                         
   8   7   5        527.81        551.34        21.16 o                         
   9   7   5        440.55        418.76        19.10 o                         
  10   7   5        146.67        145.38        13.31 o                         
  11   7   5        129.12        131.02        13.48 o                         
  12   7   5        946.21        912.65        29.02 o                         
  13   7   5        372.47        412.40        19.83 o                         
  14   7   5        684.70        692.59        26.36 o                         
  15   7   5        457.11        458.66        29.28 o                         
  16   7   5        254.09        267.64        19.58 o                         
  17   7   5        140.94        154.77        19.49 o                         
  18   7   5        175.00        187.09        17.03 o                         
   1   8   5        686.63        712.96        44.27 o                         
   2   8   5       2006.33       1986.05        77.41 o                         
   3   8   5        299.13        291.91        15.32 o                         
   4   8   5         55.00         57.20        16.20 o                         
   5   8   5        172.86        226.15        14.95 o                         
   6   8   5        859.69        869.79        32.12 o                         
   7   8   5        115.92        128.71        13.83 o                         
   8   8   5         78.62         18.20        26.12 o                         
   9   8   5        224.26        293.81        21.84 o                         
  10   8   5       1223.19       1236.07        35.37 o                         
  11   8   5        185.57        179.06        16.22 o                         
  12   8   5          1.59         11.48        15.45 o                         
  13   8   5        820.88        856.59        29.77 o                         
  14   8   5        418.63        487.17        31.53 o                         
   0   9   5        310.45        312.79        24.48 o                         
   1   9   5         46.05         65.39        45.11 o                         
   2   9   5         19.66         37.66        11.04 o                         
   3   9   5        235.96        249.77        16.42 o                         
   4   9   5        393.30        399.34        20.41 o                         
   5   9   5         91.19         92.05        16.94 o                         
   6   9   5         28.01          9.30        14.53 o                         
   7   9   5         81.42         87.80        17.80 o                         
   8   9   5        566.88        608.28        25.64 o                         
   0   0   6       2340.51       2453.61       107.86 o                         
   2   0   6       1116.69       1061.80        42.40 o                         
   4   0   6       5514.31       5497.91       151.80 o                         
   6   0   6        335.86        379.41        24.13 o                         
   8   0   6       6670.25       6895.21       184.63 o                         
  10   0   6        127.10        145.52        37.65 o                         
  12   0   6       3945.85       3965.66       167.55 o                         
  14   0   6         10.78          5.39        12.87 o                         
  16   0   6       4306.02       4038.24       168.91 o                         
  18   0   6        339.30        352.07        42.06 o                         
  20   0   6        443.51        452.25        24.60 o                         
  22   0   6        582.81        476.20        35.95 o                         
  24   0   6        857.74        763.15        46.81 o                         
   1   1   6          7.05        105.85        11.48 o                         
   2   1   6       5998.64       6130.35       118.96 o                         
   3   1   6         95.41        134.15        12.35 o                         
   4   1   6        266.57        291.93        15.51 o                         
   5   1   6        744.89        749.22        23.85 o                         
   6   1   6       3339.69       3280.80        69.16 o                         
   7   1   6       1620.05       1602.06        39.41 o                         
   8   1   6        548.03        563.99        20.97 o                         
   9   1   6        306.86        320.97        19.64 o                         
  10   1   6       2013.90       2022.96        55.66 o                         
  11   1   6       1482.62       1389.77        42.71 o                         
  12   1   6        519.37        546.49        24.43 o                         
  13   1   6        414.85        418.06        24.74 o                         
  14   1   6       1233.99       1232.16        39.31 o                         
  15   1   6        166.90        252.92        20.70 o                         
  16   1   6        434.04        443.64        44.77 o                         
  17   1   6         63.23         81.40        28.49 o                         
  18   1   6        945.49        908.32        61.73 o                         
  19   1   6         35.09         89.54        29.85 o                         
  20   1   6        652.29        707.27        24.12 o                         
  21   1   6        211.57        213.36        14.34 o                         
  22   1   6        247.03        243.26        27.44 o                         
  23   1   6         81.94         74.66        13.19 o                         
  24   1   6        490.39        550.04        24.70 o                         
  25   1   6        409.58        395.98        26.66 o                         
   0   2   6       2874.88       2770.40       128.21 o                         
   1   2   6        374.69        451.79        26.86 o                         
   2   2   6        125.75        164.33        23.06 o                         
   3   2   6        337.06        379.06        24.94 o                         
   4   2   6       1555.23       1545.93        57.28 o                         
   5   2   6        532.44        505.53        29.64 o                         
   6   2   6        679.71        651.70        33.00 o                         
   7   2   6        145.85        152.23        19.11 o                         
   8   2   6        765.00        763.87        36.90 o                         
   9   2   6        544.81        552.13        30.80 o                         
  10   2   6       1801.26       1754.91        80.05 o                         
  11   2   6        263.93        290.70        22.97 o                         
  12   2   6       1499.73       1545.38        79.37 o                         
  13   2   6        566.66        531.94        29.93 o                         
  14   2   6       1350.86       1466.69        53.29 o                         
  15   2   6        230.66        228.92        21.68 o                         
  16   2   6        934.04        967.14        40.36 o                         
  17   2   6        454.26        508.77        48.16 o                         
  18   2   6       1799.69       1729.13        92.26 o                         
  19   2   6         83.92         75.86        12.86 o                         
  20   2   6        338.58        376.35        22.25 o                         
  21   2   6         83.59        112.71        12.45 o                         
  22   2   6       2316.27       2275.70        56.42 o                         
  23   2   6        140.60        128.51        14.57 o                         
  24   2   6        361.28        368.90        20.43 o                         
  25   2   6         74.29        117.85        16.43 o                         
   1   3   6        850.37        799.02        38.56 o                         
   2   3   6       1299.13       1426.10        55.29 o                         
   3   3   6       1224.27       1238.65        47.73 o                         
   4   3   6         38.16         57.66        15.83 o                         
   5   3   6        452.18        479.69        28.51 o                         
   6   3   6       2369.01       2299.95        73.27 o                         
   7   3   6       1750.81       1671.07        58.98 o                         
   8   3   6        231.47        211.72        27.13 o                         
   9   3   6         64.72        132.62        19.60 o                         
  10   3   6       1447.00       1520.73       106.16 o                         
  11   3   6        656.83        666.51        34.05 o                         
  12   3   6        579.79        602.56        33.21 o                         
  13   3   6        234.04        255.83        23.08 o                         
  14   3   6        953.28        904.92        64.44 o                         
  15   3   6        761.01        678.20        34.96 o                         
  16   3   6       1795.97       1761.77        62.49 o                         
  17   3   6        109.35        116.00        31.20 o                         
  18   3   6        779.11        788.93        59.70 o                         
  19   3   6        523.54        513.42        25.74 o                         
  20   3   6       1613.74       1517.99        40.83 o                         
  21   3   6          2.66         23.47        16.96 o                         
  22   3   6        325.87        306.39        18.16 o                         
  23   3   6         97.89        125.13        14.84 o                         
  24   3   6        370.30        404.01        21.56 o                         
   0   4   6       4657.15       4408.62       181.12 o                         
   1   4   6        719.66        721.34        84.79 o                         
   2   4   6         78.58         69.25        17.46 o                         
   3   4   6        615.52        699.95        36.90 o                         
   4   4   6       4273.53       3989.18       126.51 o                         
   5   4   6        184.69        243.68        23.97 o                         
   6   4   6        238.81        298.22        31.20 o                         
   7   4   6        608.39        636.60        41.04 o                         
   8   4   6       3591.22       3312.10       100.68 o                         
   9   4   6         92.34        168.28        37.99 o                         
  10   4   6        227.29        313.57        26.26 o                         
  11   4   6         14.88         54.21        32.90 o                         
  12   4   6       1012.27        947.17        42.49 o                         
  13   4   6         30.43         16.63        16.29 o                         
  14   4   6        457.85        532.30        81.06 o                         
  15   4   6        430.49        455.18        29.98 o                         
  16   4   6        438.65        438.67        30.12 o                         
  17   4   6         58.78         81.40        31.88 o                         
  18   4   6        106.66         92.26        31.88 o                         
  19   4   6        137.55        161.09        26.46 o                         
  20   4   6        268.61        248.08        13.46 o                         
  21   4   6          7.44          7.29        15.09 o                         
  22   4   6         12.88         34.60        29.85 o                         
  23   4   6        317.44        367.54        20.59 o                         
   1   5   6        874.97        903.52        45.08 o                         
   2   5   6       2823.91       2799.70        90.18 o                         
   3   5   6        252.41        255.19        25.15 o                         
   4   5   6        354.45        357.00        29.25 o                         
   5   5   6        258.92        293.84        25.85 o                         
   6   5   6       1527.04       1519.81        60.19 o                         
   7   5   6         19.96         34.43        39.01 o                         
   8   5   6        203.23        180.70        23.85 o                         
   9   5   6        173.11        174.76        23.37 o                         
  10   5   6       1227.73       1269.39        67.50 o                         
  11   5   6        122.44        168.72        51.22 o                         
  12   5   6        581.83        559.83        45.79 o                         
  13   5   6        389.56        422.67        31.00 o                         
  14   5   6        617.64        604.17        36.96 o                         
  15   5   6        242.88        242.02        27.81 o                         
  16   5   6        540.50        524.16        34.48 o                         
  17   5   6       1219.82       1085.03        43.04 o                         
  18   5   6        109.09        160.58        17.54 o                         
  19   5   6        435.15        420.68        20.56 o                         
  20   5   6        266.23        292.92        24.65 o                         
  21   5   6       1405.10       1424.26        35.19 o                         
   0   6   6        542.79        536.58        52.23 o                         
   1   6   6         29.83         39.34        20.63 o                         
   2   6   6         40.69         54.65        46.13 o                         
   3   6   6        408.62        449.67        33.09 o                         
   4   6   6        427.86        469.78        34.98 o                         
   5   6   6        151.19        145.00        23.74 o                         
   6   6   6        185.12        195.70        26.62 o                         
   7   6   6        584.52        626.58        38.98 o                         
   8   6   6        834.11        948.01        47.20 o                         
   9   6   6         47.36         71.66        20.76 o                         
  10   6   6       1037.43       1012.59        49.08 o                         
  11   6   6        212.92        251.97        28.30 o                         
  12   6   6        521.68        598.18        38.98 o                         
  13   6   6         54.38         63.08        22.72 o                         
  14   6   6       1647.34       1543.27        63.71 o                         
  15   6   6        350.60        419.56        33.80 o                         
  16   6   6        207.70        216.46        16.46 o                         
  17   6   6         16.96         39.76        33.24 o                         
  18   6   6       1067.66       1079.92        33.65 o                         
   1   7   6        761.40        745.37        46.29 o                         
   2   7   6       1396.37       1408.95        62.58 o                         
   3   7   6        923.53       1032.39        50.59 o                         
   4   7   6        225.29        226.79        29.15 o                         
   5   7   6        357.84        397.25        35.01 o                         
   6   7   6       1350.60       1368.35        62.83 o                         
   7   7   6        495.90        602.49        39.95 o                         
   8   7   6        496.36        533.78        39.19 o                         
   9   7   6        414.38        472.49        43.75 o                         
  10   7   6        486.72        594.64        40.96 o                         
  11   7   6        575.59        610.99        42.74 o                         
  12   7   6        462.62        545.25        39.40 o                         
  13   7   6        279.91        309.76        34.94 o                         
  14   7   6        357.87        450.26        36.50 o                         
  15   7   6        357.76        331.30        21.30 o                         
   0   8   6       2571.29       2681.53       135.67 o                         
   1   8   6        446.03        445.92        42.40 o                         
   2   8   6        137.44        196.22        29.47 o                         
   3   8   6        121.04        132.81        28.95 o                         
   4   8   6       1414.97       1639.46        70.74 o                         
   5   8   6        116.21         98.14        27.33 o                         
   6   8   6         10.14         37.31        24.94 o                         
   7   8   6        398.75        507.83        41.22 o                         
   8   8   6       1191.05       1271.21        61.85 o                         
   9   8   6        215.17        236.58        33.54 o                         
  10   8   6         48.82         43.40        25.78 o                         
   2   0   7       5331.64       5559.75       156.37 o                         
   4   0   7       2139.56       2038.21        69.07 o                         
   6   0   7       2187.84       2236.58        72.83 o                         
   8   0   7        435.99        430.44        28.30 o                         
  10   0   7       2282.16       2351.83       102.43 o                         
  12   0   7        191.95        218.04        35.61 o                         
  14   0   7       2553.58       2649.85        84.01 o                         
  16   0   7       1082.14        968.69        67.84 o                         
  18   0   7        311.74        369.02        42.06 o                         
  20   0   7        295.50        243.53        39.34 o                         
   0   1   7       3982.70       3919.71       115.60 o                         
   1   1   7        366.87        405.23        25.26 o                         
   2   1   7        919.19        900.25        28.80 o                         
   3   1   7        487.84        512.56        21.32 o                         
   4   1   7       1539.84       1598.46        40.34 o                         
   5   1   7       1019.80       1067.89        31.65 o                         
   6   1   7        425.65        477.41        21.17 o                         
   7   1   7        523.05        457.27        21.12 o                         
   8   1   7        895.88        833.25        34.48 o                         
   9   1   7        412.89        481.43        25.29 o                         
  10   1   7        255.17        224.22        30.61 o                         
  11   1   7        280.12        272.99        29.81 o                         
  12   1   7       3214.11       2884.30        76.68 o                         
  13   1   7        281.46        349.46        22.46 o                         
  14   1   7        804.19        814.36        32.98 o                         
  15   1   7        304.13        350.03        42.74 o                         
  16   1   7        857.18        834.38        63.09 o                         
  17   1   7        261.60        269.31        40.70 o                         
  18   1   7        727.45        771.97        62.41 o                         
  19   1   7        210.81        217.07        40.02 o                         
  20   1   7         30.79         22.39        28.49 o                         
  21   1   7        368.32        343.25        46.13 o                         
  22   1   7        250.77        326.97        45.45 o                         
  23   1   7        230.48        256.42        42.06 o                         
   1   2   7        432.91        455.44        30.22 o                         
   2   2   7       1521.78       1396.85        55.64 o                         
   3   2   7        286.21        316.14        44.77 o                         
   4   2   7        247.85        223.99        23.23 o                         
   5   2   7         15.20         12.98        15.94 o                         
   6   2   7         76.16        141.67        19.51 o                         
   7   2   7        451.16        501.58        31.48 o                         
   8   2   7        493.46        488.52        30.80 o                         
   9   2   7        317.20        339.98        26.54 o                         
  10   2   7       1313.34       1351.73        51.91 o                         
  11   2   7       1389.31       1312.72        53.29 o                         
  12   2   7        795.72        702.59        37.81 o                         
  13   2   7        221.31        226.90        25.44 o                         
  14   2   7       1651.98       1641.15        58.91 o                         
  15   2   7         15.81         37.97        17.39 o                         
  16   2   7       1758.49       1661.97        94.29 o                         
  18   2   7        222.62        234.03        40.70 o                         
  19   2   7        416.22        421.94        46.81 o                         
  20   2   7       1918.67       1913.64       102.43 o                         
  21   2   7         36.76         15.60        27.81 o                         
  22   2   7        407.79        364.28        48.16 o                         
   0   3   7       2626.90       2480.74       118.71 o                         
   1   3   7        344.52        352.41        27.58 o                         
   2   3   7        318.14        297.50        26.54 o                         
   3   3   7        739.46        853.15        41.18 o                         
   4   3   7       2548.96       2601.15        84.16 o                         
   5   3   7        768.51        749.49        62.41 o                         
   6   3   7        936.35        883.88        41.70 o                         
   7   3   7        273.24        296.93        26.36 o                         
   8   3   7       1636.41       1698.41        62.05 o                         
   9   3   7        985.64        930.85        44.52 o                         
  10   3   7        706.82        657.65        36.70 o                         
  11   3   7         34.44         37.92        17.44 o                         
  12   3   7        506.57        545.84        33.87 o                         
  13   3   7        859.92        789.53        40.76 o                         
  14   3   7        718.67        710.06        39.21 o                         
  15   3   7        393.59        451.82        31.09 o                         
  16   3   7        536.91        546.75        52.23 o                         
  17   3   7        248.72        271.34        43.41 o                         
  18   3   7        670.35        677.00        59.70 o                         
  19   3   7         14.60         44.09        31.88 o                         
  20   3   7        614.46        527.08        56.30 o                         
  21   3   7        114.21        159.41        38.67 o                         
   1   4   7        708.44        799.88        41.49 o                         
   2   4   7       3206.04       3044.12       125.16 o                         
   3   4   7         59.55         91.60        21.11 o                         
   4   4   7         53.47         52.54        18.91 o                         
   5   4   7        147.07        240.06        25.69 o                         
   6   4   7       4460.42       4205.09       126.61 o                         
   7   4   7        169.63        261.06        26.14 o                         
   8   4   7        208.75        285.47        27.98 o                         
   9   4   7        408.13        456.15        32.93 o                         
  10   4   7       2143.23       2084.79        73.31 o                         
  11   4   7        583.58        569.75        39.34 o                         
  12   4   7        684.42        642.73        41.04 o                         
  13   4   7        623.21        636.45        37.67 o                         
  14   4   7        627.70        624.29        49.86 o                         
  15   4   7          1.87         26.75        18.09 o                         
  16   4   7         47.55        107.86        35.95 o                         
  17   4   7        396.79        377.17        48.84 o                         
  18   4   7        684.79        651.90        61.05 o                         
  19   4   7         61.40         64.44        35.27 o                         
  20   4   7         25.87         21.03        33.24 o                         
   0   5   7       1479.34       1423.19        82.08 o                         
   1   5   7        172.15        191.19        25.41 o                         
   2   5   7         46.82         62.75        21.11 o                         
   3   5   7        103.11        156.15        24.19 o                         
   4   5   7       1888.44       1874.16        71.13 o                         
   5   5   7         66.67        147.70        25.30 o                         
   6   5   7         21.43         48.82        20.83 o                         
   7   5   7         92.11        136.02        24.89 o                         
   8   5   7       2038.48       1947.56        74.05 o                         
   9   5   7        121.70        138.90        24.53 o                         
  10   5   7        716.84        729.34        43.17 o                         
  11   5   7        234.13        254.38        37.99 o                         
  12   5   7        547.30        589.34        37.93 o                         
  13   5   7        213.59        210.18        27.43 o                         
  14   5   7        278.97        283.58        29.50 o                         
  15   5   7        779.24        785.22       101.41 o                         
  16   5   7        221.17        215.72        42.06 o                         
  17   5   7        375.59        377.17        50.88 o                         
  18   5   7         66.36         94.29        37.99 o                         
   1   6   7        271.69        333.64        32.31 o                         
   2   6   7         75.44         73.23        28.15 o                         
   3   6   7        165.31        186.60        26.86 o                         
   4   6   7         52.33         86.79        25.15 o                         
   5   6   7        313.58        389.17        34.45 o                         
   6   6   7       1258.09       1358.67        60.67 o                         
   7   6   7         60.42        135.00        25.43 o                         
   8   6   7       1371.10       1345.40        59.47 o                         
   9   6   7        229.55        281.13        31.28 o                         
  10   6   7        451.29        594.09        72.24 o                         
  11   6   7          6.59         36.32        22.65 o                         
  12   6   7       1632.33       1615.35        68.20 o                         
  13   6   7        107.89        132.97        51.55 o                         
  14   6   7         15.88         46.81        33.58 o                         
  15   6   7         67.72        129.80        25.88 o                         
   0   7   7        221.54        232.00        46.13 o                         
   1   7   7        462.07        511.49        67.84 o                         
   2   7   7          4.05          0.00        34.60 o                         
   3   7   7        119.27        168.03        29.91 o                         
   4   7   7        737.27        735.61        46.72 o                         
   5   7   7        717.77        827.08        55.96 o                         
   6   7   7        174.50        219.00        31.48 o                         
   7   7   7        340.76        361.56        36.58 o                         
   8   7   7        729.52        824.70        50.68 o                         
   9   7   7        843.84        944.60        52.92 o                         
  10   7   7        527.13        517.41        40.70 o                         
   0   0   8       6532.17       6492.53       258.45 o                         
   2   0   8        323.71        278.82        30.87 o                         
   4   0   8       2890.37       2957.95        95.31 o                         
   6   0   8        183.82        153.01        39.68 o                         
   8   0   8       2338.30       2290.47        78.56 o                         
  10   0   8        213.56        236.54        25.08 o                         
  12   0   8       3088.21       2871.18        92.13 o                         
  14   0   8         71.16         76.65        33.92 o                         
  16   0   8        761.18        715.66        60.37 o                         
  18   0   8        278.59        299.15        46.81 o                         
  20   0   8         70.80         25.78        30.53 o                         
   1   1   8          6.44         46.07        13.72 o                         
   2   1   8       2507.88       2357.44        56.88 o                         
   3   1   8        447.70        464.03        33.09 o                         
   4   1   8       1166.48       1124.18        34.25 o                         
   5   1   8         75.01         92.92        14.85 o                         
   6   1   8        877.10        808.60        29.22 o                         
   7   1   8        387.04        423.27        25.75 o                         
   8   1   8        305.09        336.41        23.29 o                         
   9   1   8         14.55         18.87        14.21 o                         
  10   1   8       1628.77       1484.26        48.28 o                         
  11   1   8        173.79        198.61        21.09 o                         
  12   1   8        502.52        480.03        27.90 o                         
  13   1   8        269.66        229.01        25.41 o                         
  14   1   8       1144.01        997.18        71.23 o                         
  15   1   8        242.20        277.45        44.09 o                         
  16   1   8        629.24        634.94        60.37 o                         
  17   1   8        173.17        128.89        35.95 o                         
  18   1   8         28.07         11.53        30.53 o                         
  19   1   8        251.86        278.13        43.41 o                         
   0   2   8       2951.69       2724.95       128.21 o                         
   1   2   8        347.17        378.95        30.39 o                         
   2   2   8        176.28        172.01        31.54 o                         
   3   2   8        393.68        403.42        43.08 o                         
   4   2   8        523.21        569.44        35.01 o                         
   5   2   8         32.62         42.52        22.05 o                         
   6   2   8        223.40        231.60        25.66 o                         
   7   2   8         20.04        -14.99        17.46 o                         
   8   2   8        162.55        136.13        24.42 o                         
   9   2   8        357.85        335.23        29.93 o                         
  10   2   8        491.72        459.48        33.21 o                         
  11   2   8         38.04         71.33        20.61 o                         
  12   2   8        802.18        755.02        42.59 o                         
  13   2   8         90.96        136.80        23.17 o                         
  14   2   8       2082.16       2063.33        75.30 o                         
  15   2   8         26.25         52.23        32.56 o                         
  16   2   8        195.36        243.53        44.77 o                         
  17   2   8        140.33        157.38        40.70 o                         
  18   2   8       2149.55       2148.35       114.64 o                         
  19   2   8          5.42         48.84        35.27 o                         
   1   3   8        924.37        883.94        45.09 o                         
   2   3   8       2728.83       2876.66        95.69 o                         
   3   3   8        242.52        283.30        28.51 o                         
   4   3   8        291.65        293.04        29.02 o                         
   5   3   8        463.70        495.77        34.71 o                         
   6   3   8       1621.53       1568.24        62.70 o                         
   7   3   8        304.75        329.54        44.09 o                         
   8   3   8        142.88        168.65        24.89 o                         
   9   3   8         18.65         51.03        20.48 o                         
  10   3   8        597.87        733.23        86.83 o                         
  11   3   8        820.07        751.56        43.73 o                         
  12   3   8        399.74        396.56        32.42 o                         
  13   3   8        172.81        180.82        25.58 o                         
  14   3   8        456.14        474.49        35.33 o                         
  15   3   8        371.34        409.05        51.55 o                         
  16   3   8        855.48        793.67        69.87 o                         
  17   3   8         25.30         56.30        35.95 o                         
  18   3   8        392.74        482.31        56.30 o                         
   0   4   8       2152.07       1964.51       104.47 o                         
   1   4   8        444.75        506.67        36.21 o                         
   2   4   8         37.95         54.95        22.06 o                         
   3   4   8        621.28        683.24        55.63 o                         
   4   4   8       2265.04       2270.97        81.25 o                         
   5   4   8         77.35        120.81        23.94 o                         
   6   4   8         73.83         78.71        22.89 o                         
   7   4   8         79.32        120.60        24.41 o                         
   8   4   8       1992.52       1849.96        71.68 o                         
   9   4   8         36.82         62.23        22.69 o                         
  10   4   8         67.25        119.74        29.17 o                         
  11   4   8        257.56        275.47        30.90 o                         
  12   4   8        747.70        746.97        44.77 o                         
  13   4   8          4.11         16.58        20.18 o                         
  14   4   8         80.32         71.96        23.37 o                         
  15   4   8        398.04        373.77        52.23 o                         
  16   4   8        578.42        518.26        59.70 o                         
   1   5   8        252.87        266.40        30.91 o                         
   2   5   8        553.79        576.78        40.26 o                         
   3   5   8        500.89        493.68        77.33 o                         
   4   5   8         15.18         22.74        21.24 o                         
   5   5   8         65.61         69.60        23.26 o                         
   6   5   8        794.46        738.90        45.38 o                         
   7   5   8        357.81        386.60        35.68 o                         
   8   5   8        385.81        376.45        52.91 o                         
   9   5   8         37.73         81.63        24.89 o                         
  10   5   8        756.43        788.69        46.02 o                         
  11   5   8        252.26        297.36        32.72 o                         
  12   5   8        445.18        507.70        39.11 o                         
  13   5   8        635.65        594.61        41.87 o                         
   0   6   8         56.91         84.12        37.31 o                         
   1   6   8        242.89        263.79        60.71 o                         
   2   6   8          2.21         17.79        24.19 o                         
   3   6   8        231.41        227.77        31.42 o                         
   4   6   8        465.42        607.90        42.40 o                         
   5   6   8         76.30        101.53        28.03 o                         
   6   6   8        254.43        326.48        35.94 o                         
   7   6   8         72.22        108.50        27.07 o                         
   8   6   8        836.52        851.03        64.10 o                         
   9   6   8        154.38        238.50        32.52 o                         
   2   0   9       3903.51       3698.02       117.04 o                         
   4   0   9         59.62         38.67        21.11 o                         
   6   0   9       2197.24       2249.72        80.80 o                         
   8   0   9        175.00        177.15        26.26 o                         
  10   0   9       2925.45       2788.28        95.99 o                         
  12   0   9        147.97        165.35        25.98 o                         
  14   0   9       1706.04       1672.14        99.72 o                         
   0   1   9       3115.31       2809.15        94.01 o                         
   1   1   9        184.73        197.60        19.02 o                         
   2   1   9        305.72        294.29        32.02 o                         
   3   1   9        141.32        161.77        18.03 o                         
   4   1   9       1651.96       1483.48        51.15 o                         
   5   1   9        890.13        813.82        43.38 o                         
   6   1   9        328.38        309.98        25.64 o                         
   7   1   9        277.84        297.52        31.88 o                         
   8   1   9        857.07        773.91        36.46 o                         
   9   1   9        422.33        484.48        36.74 o                         
  10   1   9        222.19        241.19        34.26 o                         
  11   1   9         84.28        140.95        24.42 o                         
  12   1   9        824.61        844.24        44.13 o                         
  13   1   9        303.33        357.49        50.20 o                         
  14   1   9        582.96        586.10        61.05 o                         
  15   1   9        193.35        201.47        44.77 o                         
   1   2   9        209.37        267.14        30.91 o                         
   2   2   9        463.48        495.36        36.93 o                         
   3   2   9         11.01         -4.31        25.44 o                         
   4   2   9        541.15        535.36        37.60 o                         
   5   2   9        307.96        289.75        31.61 o                         
   6   2   9        279.95        308.23        64.44 o                         
   7   2   9         49.82         54.68        22.78 o                         
   8   2   9        387.16        412.08        34.23 o                         
   9   2   9        324.20        274.92        31.88 o                         
  10   2   9        540.18        565.73        39.11 o                         
  11   2   9        235.51        256.27        30.19 o                         
  12   2   9       1045.97        984.65        50.74 o                         
  13   2   9        112.11        104.47        39.34 o                         
  14   2   9        326.36        335.11        51.55 o                         
   0   3   9        791.01        854.05        68.51 o                         
   1   3   9        519.61        486.33        37.63 o                         
   2   3   9         18.12         10.18        31.20 o                         
   3   3   9        454.08        446.88        36.45 o                         
   4   3   9       1083.72       1126.90        99.38 o                         
   5   3   9        273.44        304.84        32.45 o                         
   6   3   9          8.77         42.06        30.53 o                         
   7   3   9         52.57         42.57        23.85 o                         
   8   3   9        810.69        867.11        82.76 o                         
   9   3   9        760.12        719.34        73.60 o                         
  10   3   9        135.33        169.01        27.62 o                         
  11   3   9         17.82          8.48        29.85 o                         
  12   3   9        197.22        252.20        46.47 o                         
   1   4   9        526.87        632.71        42.21 o                         
   2   4   9       1534.39       1485.25        66.63 o                         
   3   4   9        198.60        226.85        30.91 o                         
   4   4   9         75.77         76.02        35.61 o                         
   5   4   9         69.45        115.21        27.55 o                         
   6   4   9       1789.05       1705.57        71.93 o                         
   7   4   9         99.35         93.40        27.07 o                         
   8   4   9         93.29        106.62        27.55 o                         
   9   4   9        113.19        159.31        28.51 o                         
  10   4   9        836.11        851.18        48.42 o                         
   0   5   9        719.57        833.70        73.26 o                         
   1   5   9        281.49        295.37        34.05 o                         
   2   5   9          9.98         18.10        25.37 o                         
   3   5   9          9.16          4.62        23.17 o                         
   4   5   9        530.63        636.30        44.85 o                         
   5   5   9        422.29        465.98        40.26 o                         
   0   0  10       1959.17       1758.97        99.72 o                         
   2   0  10         72.45         65.46        23.26 o                         
   4   0  10       1153.74       1250.89        58.69 o                         
   6   0  10         44.33         13.28        22.48 o                         
   8   0  10       1306.12       1320.13        60.13 o                         
   1   1  10        264.70        271.49        60.03 o                         
   2   1  10        611.97        609.90        54.61 o                         
   3   1  10        673.52        589.13        70.21 o                         
   4   1  10         49.73         45.20        24.53 o                         
   5   1  10        185.56        206.82        34.60 o                         
   6   1  10       1026.05        962.54        52.66 o                         
   7   1  10        565.60        523.27        49.18 o                         
   0   2  10        625.24        512.16        59.02 o                         
   1   2  10         26.91         36.81        24.93 o                         
   2   2  10        198.19        203.72        31.42 o                         
   3   2  10         48.82         76.65        36.63 o                         
   4   2  10        595.85        583.70        50.20 o                         
   5   2  10        211.33        173.31        29.98 o                         
                                                                                
