# Supplementary material for: Crystal structures of three complexes of zinc chloride with tri-tert-butyl­phosphane
Source: Acta Crystallogr E Crystallogr Commun. 2016 Jan 1;72(Pt 1):35–9. doi: 10.1107/S2056989015023373 (PMC4704762; doi:10.1107/S2056989015023373)
Supplement: Supplementary file 6 [file e-72-00035-3sup4.hkl]

data_3                                                                          
_shelx_title ' b12k'                                                            
_shelx_refln_list_code          4                                               
_shelx_F_calc_maximum      877.89                                               
_exptl_crystal_F_000      3072.00                                               
_reflns_d_resolution_high  0.8600                                               
                                                                                
loop_                                                                           
 _space_group_symop_operation_xyz                                               
 'x, y, z'                                                                      
 '-x+1/2, y+1/2, -z+1/2'                                                        
 '-x, -y, -z'                                                                   
 'x-1/2, -y-1/2, z-1/2'                                                         
                                                                                
_cell_length_a    25.3722                                                       
_cell_length_b     8.5841                                                       
_cell_length_c    32.9125                                                       
_cell_angle_alpha  90.000                                                       
_cell_angle_beta   98.909                                                       
_cell_angle_gamma  90.000                                                       
                                                                                
_shelx_F_squared_multiplier     1.000                                           
                                                                                
loop_                                                                           
 _refln_index_h                                                                 
 _refln_index_k                                                                 
 _refln_index_l                                                                 
 _refln_F_squared_calc                                                          
 _refln_F_squared_meas                                                          
 _refln_F_squared_sigma                                                         
 _refln_observed_status                                                         
   4   0   0       2490.50       1775.78       120.15 o                         
   6   0   0     285095.62     234011.34     24209.06 o                         
   8   0   0      44064.46      41743.68      2240.86 o                         
  10   0   0       1640.09       1424.27       176.89 o                         
  12   0   0     154478.64     147236.16      8617.33 o                         
  14   0   0      12919.61      12742.19       550.63 o                         
  16   0   0         81.35        219.03        65.70 o                         
  18   0   0       4379.37       4835.33       454.09 o                         
  20   0   0       1006.69       1257.35       180.46 o                         
  22   0   0      15303.34      17174.79       953.10 o                         
  24   0   0      40696.18      50968.79      5160.76 o                         
  26   0   0       4074.05       4853.41       630.80 o                         
  28   0   0       1863.50       1892.01       704.06 o                         
   3   1   0     228752.62     195357.06      7639.01 o                         
   4   1   0       1753.06       1554.65        75.65 o                         
   5   1   0     112758.73      97959.88      3693.95 o                         
   6   1   0       6245.08       5629.36       116.29 o                         
   7   1   0      28211.93      27473.96       891.42 o                         
   8   1   0       8772.49       8498.85       218.41 o                         
   9   1   0     165683.86     148169.88      6481.17 o                         
  10   1   0       3371.70       3453.38        99.31 o                         
  11   1   0      25952.88      23928.67       701.21 o                         
  12   1   0       1316.78       1428.79        89.81 o                         
  13   1   0      16966.75      15741.59       361.88 o                         
  14   1   0          1.62         -8.95        20.37 o                         
  15   1   0      32222.68      31654.23       772.39 o                         
  16   1   0        681.88        703.20        55.05 o                         
  17   1   0       6423.73       6931.17       343.00 o                         
  18   1   0       1199.47       1464.44       108.72 o                         
  19   1   0       5824.31       6649.44       271.70 o                         
  20   1   0        211.64        233.26        96.56 o                         
  21   1   0      41135.44      46504.75      1790.12 o                         
  22   1   0        624.10        703.16       129.20 o                         
  23   1   0       1417.22       2062.73       236.78 o                         
  24   1   0        280.83        444.16       142.87 o                         
  25   1   0        453.58        584.65       145.18 o                         
  26   1   0          3.04         10.38        85.39 o                         
  27   1   0       3912.90       4330.53       289.03 o                         
  28   1   0          3.21          3.25        61.93 o                         
   0   2   0     397059.69     363255.28     27449.73 o                         
   1   2   0        374.58        504.36        24.56 o                         
   2   2   0        513.32        391.75        21.23 o                         
   3   2   0        299.08        248.84        17.17 o                         
   4   2   0      40907.39      39157.59       977.48 o                         
   5   2   0        223.97        224.80        16.12 o                         
   6   2   0       2069.60       1561.25        47.11 o                         
   7   2   0        435.87        489.80        29.70 o                         
   8   2   0      26455.21      26548.57       776.56 o                         
   9   2   0       8359.88       8185.93       229.35 o                         
  10   2   0        837.24        881.18        45.50 o                         
  11   2   0       2070.31       1952.12        73.88 o                         
  12   2   0     110887.84     112476.22      4164.47 o                         
  13   2   0       2207.94       2324.08        81.01 o                         
  14   2   0       6869.94       7221.29       181.48 o                         
  15   2   0       2544.32       2692.61        95.95 o                         
  16   2   0       9388.51       9732.29       252.17 o                         
  17   2   0       1318.61       1382.62        77.55 o                         
  18   2   0        124.91        163.33        49.19 o                         
  19   2   0        540.03        664.36        81.32 o                         
  20   2   0       2275.31       2804.21       170.69 o                         
  21   2   0         40.27         66.85        72.26 o                         
  22   2   0       5597.61       6710.74       406.56 o                         
  23   2   0          2.17         76.32        99.70 o                         
  24   2   0      16471.07      19346.91       931.16 o                         
  25   2   0          0.95         14.31        88.58 o                         
  26   2   0        150.47        203.03        98.69 o                         
  27   2   0          0.02         20.89        69.95 o                         
  28   2   0        386.49        387.93       107.85 o                         
   1   3   0       5701.91       5815.02       230.93 o                         
   2   3   0       1402.62       1557.54        69.16 o                         
   3   3   0     242797.69     229031.77      9840.37 o                         
   4   3   0       1995.30       2073.60       116.85 o                         
   5   3   0      10400.58       9441.32       201.93 o                         
   6   3   0       3607.94       3274.88        82.65 o                         
   7   3   0      11071.38      11100.94       277.59 o                         
   8   3   0       1122.47       1148.07        49.01 o                         
   9   3   0     138994.30     131755.58      5811.77 o                         
  10   3   0         70.36         61.47        25.35 o                         
  11   3   0      31920.48      32030.74       840.57 o                         
  12   3   0       1333.51       1352.79        60.88 o                         
  13   3   0       8486.29       7895.05       247.65 o                         
  14   3   0        187.55        167.44        38.66 o                         
  15   3   0      17412.58      18160.96       473.83 o                         
  16   3   0          6.68         21.80        32.63 o                         
  17   3   0        595.55        594.55        65.26 o                         
  18   3   0       2390.61       2397.97       112.73 o                         
  19   3   0       5830.57       5968.18       204.80 o                         
  20   3   0        369.10        412.16        81.23 o                         
  21   3   0      18586.87      19972.25       948.72 o                         
  22   3   0         69.50        128.49        99.97 o                         
  23   3   0       2250.98       2643.54       216.73 o                         
  24   3   0        263.16        291.03       115.43 o                         
  25   3   0         74.71        139.13        92.96 o                         
  26   3   0          8.00         17.89        64.12 o                         
  27   3   0        711.82        499.71        97.82 o                         
   0   4   0     311735.62     307489.09     19809.12 o                         
   1   4   0       8558.63       8043.30       203.72 o                         
   2   4   0         27.00         45.06        15.84 o                         
   3   4   0      15152.11      14567.67       330.27 o                         
   4   4   0      64420.59      60167.64      1794.06 o                         
   5   4   0       7576.10       7057.06       162.00 o                         
   6   4   0       3050.55       2491.85       174.77 o                         
   7   4   0         48.39         74.59        21.29 o                         
   8   4   0       1118.61       1162.05        56.89 o                         
   9   4   0       2073.03       1905.61        59.93 o                         
  10   4   0      30697.49      32336.00       939.35 o                         
  11   4   0        693.26        889.85       134.75 o                         
  12   4   0      68088.78      71736.02      2495.31 o                         
  13   4   0       4545.54       4681.07       153.08 o                         
  14   4   0      21245.88      22035.47       588.40 o                         
  15   4   0       2301.24       2325.75       102.91 o                         
  16   4   0       2963.73       3032.11       123.93 o                         
  17   4   0        210.44        239.06        59.99 o                         
  18   4   0      10675.88      10439.88       373.76 o                         
  19   4   0        673.95        572.52        82.55 o                         
  20   4   0      11423.44      12934.84       531.00 o                         
  21   4   0        117.06        132.28        84.17 o                         
  22   4   0        268.98        361.57        94.50 o                         
  23   4   0        708.72        661.00       132.31 o                         
  24   4   0       5723.36       5770.93       305.86 o                         
  25   4   0        306.63        152.47       111.97 o                         
  26   4   0        127.50        117.16       132.54 o                         
   1   5   0        759.94        961.34        58.62 o                         
   2   5   0        409.67        485.86        64.91 o                         
   3   5   0      14944.32      13568.24       276.93 o                         
   4   5   0       2284.15       2447.54        93.27 o                         
   5   5   0       4424.21       4874.60       379.91 o                         
   6   5   0       7246.62       7304.43       204.57 o                         
   7   5   0      23704.90      23534.76       636.35 o                         
   8   5   0       5326.39       5452.18       210.22 o                         
   9   5   0      14614.09      15618.49       567.46 o                         
  10   5   0        554.17        650.78        98.38 o                         
  11   5   0       4801.47       4821.37       224.35 o                         
  12   5   0         96.03         75.70        58.83 o                         
  13   5   0       9321.81      10256.16       647.88 o                         
  14   5   0         11.74         44.85        70.98 o                         
  15   5   0        350.54        500.49       116.80 o                         
  16   5   0       1061.04       1147.41       129.08 o                         
  17   5   0       7749.79       7973.69       538.44 o                         
  18   5   0       2726.19       2805.18       317.07 o                         
  19   5   0       1549.81       1972.06       275.21 o                         
  20   5   0       1940.73       1991.50       257.48 o                         
  21   5   0       1358.19       1120.58       217.92 o                         
  22   5   0        786.48        431.04       125.01 o                         
  23   5   0         17.94        145.07        98.64 o                         
  24   5   0        535.44        329.59       190.49 o                         
  25   5   0       1412.81       1109.93       223.68 o                         
   0   6   0       7672.25       6800.12       368.54 o                         
   1   6   0       1298.81       1298.86        60.29 o                         
   2   6   0       1138.32       1236.52        62.93 o                         
   3   6   0       1387.39       1338.26        68.40 o                         
   4   6   0      13384.90      13642.89       324.56 o                         
   5   6   0       5471.42       5705.78       252.02 o                         
   6   6   0        993.94        984.57       120.58 o                         
   7   6   0         52.34         56.70        45.35 o                         
   8   6   0      17551.75      18688.17       631.12 o                         
   9   6   0        455.74        616.75        98.57 o                         
  10   6   0       1671.14       2157.53       153.64 o                         
  11   6   0        158.83        297.65        85.07 o                         
  12   6   0        322.21        328.90        79.20 o                         
  13   6   0          9.52        -27.95        63.99 o                         
  14   6   0       1535.75       1738.40       337.03 o                         
  15   6   0         29.02         32.39       114.76 o                         
  16   6   0       7746.93       8213.32       646.31 o                         
  17   6   0        122.62        130.16       146.20 o                         
  18   6   0       1927.48       1874.84       349.51 o                         
  19   6   0         35.57          8.28       105.38 o                         
  20   6   0        714.97       1029.74       189.88 o                         
  21   6   0        467.41        409.83       127.64 o                         
  22   6   0        444.62        149.78       101.68 o                         
  23   6   0        159.42        237.83       112.20 o                         
   1   7   0       4067.87       4324.00       165.17 o                         
   2   7   0        199.08        279.03        56.22 o                         
   3   7   0       2804.55       2819.13       121.19 o                         
   4   7   0       1267.55       1377.36        95.36 o                         
   5   7   0       3367.19       3642.94       192.15 o                         
   6   7   0       1570.68       1943.54       145.19 o                         
   7   7   0       1069.25       1501.73       134.03 o                         
   8   7   0        570.67        645.52       105.43 o                         
   9   7   0       9645.45      11036.00       455.31 o                         
  10   7   0        101.47        -13.61       113.60 o                         
  11   7   0       7528.57       6751.59       538.74 o                         
  12   7   0         66.52         46.80       151.68 o                         
  13   7   0       1368.19       1742.86       290.21 o                         
  14   7   0        269.90        190.77       155.65 o                         
  15   7   0        136.35         10.30       109.88 o                         
  16   7   0         21.65         94.90       143.19 o                         
  17   7   0       4237.97       4287.95       366.09 o                         
  18   7   0        784.23        809.00       178.11 o                         
  19   7   0        744.64        724.26       169.84 o                         
  20   7   0         54.29         63.17        88.80 o                         
   0   8   0       2519.60       2744.76       337.59 o                         
   1   8   0        144.58        165.36       100.48 o                         
   2   8   0       1111.51       1269.92       213.90 o                         
   3   8   0        453.08        455.60       165.74 o                         
   4   8   0       2770.72       2950.53       305.65 o                         
   5   8   0        375.29        405.02       150.42 o                         
   6   8   0       2509.88       2729.10       288.39 o                         
   7   8   0        810.76        631.50       202.21 o                         
   8   8   0       4446.93       4841.78       436.74 o                         
   9   8   0        624.73        918.02       208.42 o                         
  10   8   0        614.46        663.28       195.64 o                         
  11   8   0        393.05        456.53       223.15 o                         
  12   8   0         24.93        207.01       170.76 o                         
  13   8   0        578.97        603.62       183.03 o                         
  14   8   0       1704.78       1812.28       242.96 o                         
  15   8   0        896.47        715.11       167.63 o                         
  16   8   0       2827.15       3097.08       410.60 o                         
  17   8   0        878.65        656.71       119.38 o                         
   1   9   0         79.38         70.04        93.87 o                         
   2   9   0        424.78        305.22       125.03 o                         
   3   9   0        249.75        264.87       148.26 o                         
   4   9   0        118.00        218.17       117.51 o                         
   5   9   0       8546.88       8730.08       548.83 o                         
   6   9   0        267.19        173.07       130.04 o                         
   7   9   0      11503.67      12282.89       746.10 o                         
   8   9   0        134.01         83.85       106.91 o                         
   9   9   0        858.32        580.49       166.24 o                         
  10   9   0         12.60        -12.11        97.39 o                         
  11   9   0          1.53        -71.54       105.57 o                         
  12   9   0         23.58         97.40        76.12 o                         
 -29   0   1        411.15        189.13       119.30 o                         
 -27   0   1        717.28        818.43       244.81 o                         
 -25   0   1         80.87         41.49       147.72 o                         
 -23   0   1        167.17         73.23       180.48 o                         
 -21   0   1       1641.97       1703.82       289.14 o                         
 -19   0   1         93.04        230.29       135.15 o                         
 -17   0   1         77.98         60.02        52.72 o                         
 -15   0   1          6.88         26.71        43.85 o                         
 -13   0   1       1319.80       1230.91       141.68 o                         
 -11   0   1        530.63        570.74        53.90 o                         
  -9   0   1        289.01        263.13        40.68 o                         
  -7   0   1          1.50         -7.35        17.93 o                         
  -5   0   1       1715.93       1635.58        55.01 o                         
   5   0   1        782.43        781.33        38.12 o                         
   7   0   1        149.18        148.48        27.60 o                         
   9   0   1        408.43        461.31        49.21 o                         
  11   0   1        309.27        246.15        39.79 o                         
  13   0   1         18.24         37.87        25.01 o                         
  15   0   1          5.72         26.22        36.40 o                         
  17   0   1          0.92         41.65        74.69 o                         
  19   0   1         18.87         38.48        88.47 o                         
  21   0   1        388.73        438.19       145.79 o                         
  23   0   1         48.83        145.63       167.72 o                         
  25   0   1        363.86        291.57       200.42 o                         
  27   0   1        394.05        404.39       165.78 o                         
  29   0   1        208.67        116.68        90.97 o                         
 -29   1   1         77.57         50.42        65.43 o                         
 -28   1   1         12.21         23.26        71.35 o                         
 -27   1   1         20.45        107.07        95.98 o                         
 -26   1   1         31.21         83.43       103.05 o                         
 -25   1   1        531.44        606.81       143.69 o                         
 -24   1   1       2129.72       2058.17       248.90 o                         
 -23   1   1       3430.47       4367.96       337.55 o                         
 -22   1   1        256.24        248.22       102.76 o                         
 -21   1   1        147.02        150.52        74.15 o                         
 -20   1   1        268.42        244.82        76.73 o                         
 -19   1   1        936.65       1059.90       113.15 o                         
 -18   1   1        778.11        865.90       107.83 o                         
 -17   1   1        787.11        903.31        72.42 o                         
 -16   1   1        788.98        818.93        54.64 o                         
 -15   1   1          7.87          3.08        21.99 o                         
 -14   1   1         73.29         95.20        27.97 o                         
 -13   1   1       2620.13       2884.11        86.46 o                         
 -12   1   1        472.46        625.50        47.88 o                         
 -11   1   1      15252.20      14770.01       418.70 o                         
 -10   1   1        497.47        472.60        40.45 o                         
  -9   1   1      17162.42      16416.95       445.74 o                         
  -8   1   1         32.67         33.85        10.76 o                         
  -7   1   1      70750.41      65203.36      1998.39 o                         
  -6   1   1        676.51        650.22        34.94 o                         
  -5   1   1       6650.82       5622.22       135.79 o                         
  -4   1   1          0.33          6.54        13.64 o                         
  -3   1   1       1756.85       1511.15        37.64 o                         
   2   1   1         38.23         27.83         7.71 o                         
   3   1   1       3892.32       3416.07        62.81 o                         
   4   1   1         59.71         87.26        11.46 o                         
   5   1   1      19573.07      16936.05       374.95 o                         
   6   1   1        559.79        546.55        23.73 o                         
   7   1   1        934.00        731.58        29.89 o                         
   8   1   1        174.12        179.59        19.26 o                         
   9   1   1       3520.76       3179.11       105.59 o                         
  10   1   1        472.86        449.17        40.03 o                         
  11   1   1        960.34       1085.23        44.27 o                         
  12   1   1        316.10        370.35        37.70 o                         
  13   1   1       1061.62       1154.85        54.88 o                         
  14   1   1        379.58        488.77        71.77 o                         
  15   1   1       6403.02       6752.17       189.63 o                         
  16   1   1          8.28          0.79        26.93 o                         
  17   1   1       4307.67       4488.47       168.45 o                         
  18   1   1         49.67         94.45        68.77 o                         
  19   1   1       9001.51       9925.93       378.00 o                         
  20   1   1        179.46        160.23        71.41 o                         
  21   1   1       4130.38       4896.05       250.04 o                         
  22   1   1         86.72         96.40        85.15 o                         
  23   1   1        145.90        134.75       129.72 o                         
  24   1   1        185.08        138.62       117.33 o                         
  25   1   1        248.03        360.97       129.15 o                         
  26   1   1          0.20        -89.51       104.87 o                         
  27   1   1         21.47         52.92        81.79 o                         
  28   1   1        167.08        155.48        88.23 o                         
 -28   2   1        721.74        287.55        88.17 o                         
 -27   2   1        475.42        505.92       117.67 o                         
 -26   2   1         45.39         76.76        91.69 o                         
 -25   2   1          1.60        -39.12        94.20 o                         
 -24   2   1        169.86        331.82       118.09 o                         
 -23   2   1         69.23         64.01       103.71 o                         
 -22   2   1        643.15        828.88       152.01 o                         
 -21   2   1         89.25        121.95        75.86 o                         
 -20   2   1        952.30        991.96       161.65 o                         
 -19   2   1          6.63        -17.13        41.67 o                         
 -18   2   1        333.16        373.19        56.62 o                         
 -17   2   1        354.75        364.81        48.63 o                         
 -16   2   1       7831.66       8018.38       262.96 o                         
 -15   2   1        234.87        225.44        40.30 o                         
 -14   2   1       3288.30       3166.54        98.59 o                         
 -13   2   1         82.96         84.77        27.57 o                         
 -12   2   1       3831.68       3720.43       121.06 o                         
 -11   2   1       1110.96       1142.83        59.30 o                         
 -10   2   1      28327.80      28085.41       841.97 o                         
  -9   2   1          2.98         28.19        24.58 o                         
  -8   2   1      18635.41      18188.62       570.08 o                         
  -7   2   1        178.42        194.35        25.22 o                         
  -6   2   1       1745.52       1415.31        48.80 o                         
  -5   2   1          3.14         -0.90         7.14 o                         
  -4   2   1         18.86         30.29        12.81 o                         
  -3   2   1        308.34        338.78        20.83 o                         
  -2   2   1       2108.71       1841.82        48.76 o                         
  -1   2   1        182.34        179.47        22.05 o                         
   0   2   1        568.34        781.27        29.57 o                         
   1   2   1        111.23         93.10        14.20 o                         
   2   2   1         38.11          6.06        11.14 o                         
   3   2   1        876.61        794.75        28.60 o                         
   4   2   1       2005.47       1855.72        43.06 o                         
   5   2   1        314.77        356.21        20.70 o                         
   6   2   1       3691.48       3230.95        74.81 o                         
   7   2   1        407.90        412.22        29.56 o                         
   8   2   1        187.72        108.39        20.95 o                         
   9   2   1          1.87         11.85        18.84 o                         
  10   2   1      10716.41       9837.25       270.63 o                         
  11   2   1        566.93        706.42        68.56 o                         
  12   2   1       4967.28       5007.53       222.06 o                         
  13   2   1        166.44        170.55        33.65 o                         
  14   2   1      12982.96      12864.63       319.33 o                         
  15   2   1         69.43         78.79        30.44 o                         
  16   2   1        235.97        301.57        41.13 o                         
  17   2   1        872.85        810.88        65.48 o                         
  18   2   1         22.69          9.30        27.49 o                         
  19   2   1        241.86        251.15        78.29 o                         
  20   2   1         38.99         89.39        71.45 o                         
  21   2   1         35.90        125.15        71.06 o                         
  22   2   1         78.64         13.12        90.25 o                         
  23   2   1        259.10        277.22       119.93 o                         
  24   2   1         51.57        135.85       100.65 o                         
  25   2   1        144.88        185.93       102.72 o                         
  26   2   1         21.22        -67.31        90.19 o                         
  27   2   1         82.67        130.43        90.75 o                         
  28   2   1        439.79        354.97       100.95 o                         
 -27   3   1        298.76        230.03        86.41 o                         
 -26   3   1         33.64         45.42        75.21 o                         
 -25   3   1         77.66         90.16        98.06 o                         
 -24   3   1       1019.39        824.98       144.05 o                         
 -23   3   1         16.16         27.54        78.53 o                         
 -22   3   1        114.64         87.11        71.69 o                         
 -21   3   1        573.66        651.71       161.95 o                         
 -20   3   1         76.82         56.06        60.38 o                         
 -19   3   1      13185.45      14176.82       419.54 o                         
 -18   3   1         40.01         34.55        42.11 o                         
 -17   3   1        495.68        471.80        57.02 o                         
 -16   3   1        305.14        263.21        47.27 o                         
 -15   3   1       2855.17       3006.73       101.13 o                         
 -14   3   1          9.66         35.37        26.30 o                         
 -13   3   1       5847.21       5584.96       251.18 o                         
 -12   3   1        395.10        391.77        45.66 o                         
 -11   3   1          4.50         36.02        25.82 o                         
 -10   3   1        379.35        473.03        47.67 o                         
  -9   3   1         50.54        109.39        27.65 o                         
  -8   3   1       1913.72       1946.10        78.19 o                         
  -7   3   1      22882.07      21100.76       557.67 o                         
  -6   3   1       1501.26       1400.68        51.71 o                         
  -5   3   1        204.69        184.02        18.84 o                         
  -4   3   1        975.66        977.10        35.30 o                         
  -3   3   1      20517.44      18988.60       428.00 o                         
  -2   3   1         11.61         29.25        13.01 o                         
  -1   3   1        202.60        205.39        18.10 o                         
   0   3   1        545.45        609.51        26.14 o                         
   1   3   1        344.50        369.01        27.04 o                         
   2   3   1       2669.13       2565.82        66.19 o                         
   3   3   1      13547.84      12844.86       275.24 o                         
   4   3   1       1328.81       1326.26        38.66 o                         
   5   3   1      28956.42      26012.39       619.31 o                         
   6   3   1       1294.25       1236.09        39.03 o                         
   7   3   1       1157.93       1212.26        48.05 o                         
   8   3   1        451.40        433.89        32.56 o                         
   9   3   1         73.59         63.61        26.01 o                         
  10   3   1        745.86        867.29        80.35 o                         
  11   3   1       1095.84       1150.23        67.10 o                         
  12   3   1          1.20         11.91        24.39 o                         
  13   3   1       6644.00       6083.92       160.87 o                         
  14   3   1        263.73        316.84        47.00 o                         
  15   3   1        350.53        366.85        48.02 o                         
  16   3   1        176.37        211.17        46.04 o                         
  17   3   1       4369.75       4309.19       156.43 o                         
  18   3   1         10.30         40.49        39.30 o                         
  19   3   1       1176.73       1151.48        99.11 o                         
  20   3   1         61.19         37.09        56.90 o                         
  21   3   1        916.54        845.84       134.33 o                         
  22   3   1          4.24        -95.61        95.61 o                         
  23   3   1        574.80        588.05       135.93 o                         
  24   3   1        163.18         73.58        94.67 o                         
  25   3   1         37.66         10.14        67.47 o                         
  26   3   1         15.30          0.82        64.21 o                         
  27   3   1        459.78        286.77        95.04 o                         
 -26   4   1        646.59        302.80       158.86 o                         
 -25   4   1        100.04        -38.02       129.90 o                         
 -24   4   1       1688.92       1575.51       211.24 o                         
 -23   4   1          0.29         88.85        66.12 o                         
 -22   4   1       4003.19       3790.51       226.27 o                         
 -21   4   1        387.91        457.01       103.00 o                         
 -20   4   1        487.58        415.64        92.16 o                         
 -19   4   1        100.92        109.13        63.46 o                         
 -18   4   1          5.53         25.77        54.48 o                         
 -17   4   1         76.61         95.83        47.25 o                         
 -16   4   1       5058.73       5149.59       193.70 o                         
 -15   4   1          0.84         -1.59        35.30 o                         
 -14   4   1       5270.73       5142.67       164.72 o                         
 -13   4   1        263.24        295.11        47.27 o                         
 -12   4   1       3304.25       3312.14       249.65 o                         
 -11   4   1          3.83         12.08        32.26 o                         
 -10   4   1       5709.64       5700.74       158.48 o                         
  -9   4   1        747.79        752.41        44.08 o                         
  -8   4   1       1240.69       1250.59        64.45 o                         
  -7   4   1       1053.18       1050.84        78.22 o                         
  -6   4   1      15674.22      15228.80       364.32 o                         
  -5   4   1          6.94         15.40        15.70 o                         
  -4   4   1      44552.46      39684.14      1065.67 o                         
  -3   4   1        166.70        190.11        21.38 o                         
  -2   4   1      33383.00      33403.72       959.94 o                         
  -1   4   1       2400.29       2576.98       128.00 o                         
   0   4   1      37512.38      36125.66       975.99 o                         
   1   4   1         82.06         72.71        21.13 o                         
   2   4   1      66306.52      63343.41      1928.74 o                         
   3   4   1          2.55        -21.69        23.61 o                         
   4   4   1      10287.81      10108.02       271.12 o                         
   5   4   1         26.67         24.72        14.06 o                         
   6   4   1       1074.09       1155.16        90.35 o                         
   7   4   1        193.23        216.10        24.41 o                         
   8   4   1       5160.17       4896.33       185.82 o                         
   9   4   1         22.08         17.17        24.21 o                         
  10   4   1       5550.74       5965.62       340.23 o                         
  11   4   1        157.16        146.23        37.13 o                         
  12   4   1       2076.74       1850.15       214.76 o                         
  13   4   1        749.77        812.54        83.90 o                         
  14   4   1      13536.04      14005.04       408.70 o                         
  15   4   1        462.69        507.31        65.20 o                         
  16   4   1        155.90         79.46        48.21 o                         
  17   4   1          0.64        -20.92        44.95 o                         
  18   4   1        134.67         94.98        53.65 o                         
  19   4   1        360.01        213.53        70.47 o                         
  20   4   1        301.99        236.52        86.45 o                         
  21   4   1         41.20        121.81        61.86 o                         
  22   4   1       1714.47       1746.91       185.56 o                         
  23   4   1        238.23        246.32       115.30 o                         
  24   4   1       2125.81       1884.84       375.19 o                         
  25   4   1         40.86         43.88        73.67 o                         
  26   4   1        902.64        319.73       176.85 o                         
 -25   5   1       1301.25       1003.55       196.18 o                         
 -24   5   1        256.44         15.46       112.82 o                         
 -23   5   1       2166.88       1427.61       197.52 o                         
 -22   5   1        349.14        216.56       107.96 o                         
 -21   5   1       2202.40       2248.41       288.26 o                         
 -20   5   1        251.04        165.87       158.02 o                         
 -19   5   1      13142.62      13225.84       837.03 o                         
 -18   5   1          5.99        -91.37       141.35 o                         
 -17   5   1       2833.44       2851.62       215.13 o                         
 -16   5   1          1.23        -18.19        55.25 o                         
 -15   5   1          1.54         28.74        69.85 o                         
 -14   5   1         49.36        121.21        68.76 o                         
 -13   5   1        136.61        148.74        73.22 o                         
 -12   5   1        643.63        662.15       105.69 o                         
 -11   5   1        850.84        834.57       109.83 o                         
 -10   5   1       1221.82       1433.29       129.89 o                         
  -9   5   1       7645.54       8302.88       333.87 o                         
  -8   5   1         84.42         79.33        48.35 o                         
  -7   5   1      37612.32      39753.70      1130.81 o                         
  -6   5   1        100.05        153.11        38.26 o                         
  -5   5   1      12261.08      12515.64       282.23 o                         
  -4   5   1       1509.69       1684.95        78.09 o                         
  -3   5   1        422.93        578.50        35.76 o                         
  -2   5   1        281.20        270.33        42.41 o                         
  -1   5   1       3976.44       3739.44        90.13 o                         
   0   5   1        132.43        101.88        23.19 o                         
   1   5   1       6565.52       6337.59       133.08 o                         
   2   5   1        411.98        410.02        39.28 o                         
   3   5   1      15151.11      15790.96       541.10 o                         
   4   5   1       1011.23       1081.52        52.65 o                         
   5   5   1      32421.13      32352.83       830.79 o                         
   6   5   1        154.94        142.66        33.90 o                         
   7   5   1      11332.23      11192.90       302.37 o                         
   8   5   1          0.62         -2.77        35.75 o                         
   9   5   1       9394.12       9592.61       337.87 o                         
  10   5   1        136.36        174.26        72.00 o                         
  11   5   1       8206.47       8114.40       345.95 o                         
  12   5   1         13.15         41.54        63.77 o                         
  13   5   1        123.97        123.26        68.84 o                         
  14   5   1        430.68        292.10        95.94 o                         
  15   5   1       5474.46       5601.06       297.46 o                         
  16   5   1         62.46         17.84        60.46 o                         
  17   5   1       3297.68       3895.74       380.39 o                         
  18   5   1          4.23         89.97       126.74 o                         
  19   5   1       2681.34       2902.09       330.50 o                         
  20   5   1        378.09        346.81       151.49 o                         
  21   5   1        981.71        873.56       156.51 o                         
  22   5   1         18.91        124.50       118.65 o                         
  23   5   1         13.06       -135.12       135.12 o                         
  24   5   1          1.79        -71.00       133.43 o                         
  25   5   1          0.79        122.70       128.14 o                         
 -23   6   1          4.63         10.56        68.21 o                         
 -22   6   1       3422.67       2264.73       278.12 o                         
 -21   6   1         41.85         -3.71        91.39 o                         
 -20   6   1        393.30        402.77       169.55 o                         
 -19   6   1          5.38        -39.51       124.19 o                         
 -18   6   1        423.10        318.84       169.75 o                         
 -17   6   1         86.22         12.39       143.98 o                         
 -16   6   1        870.14        840.41       248.53 o                         
 -15   6   1          6.75         19.32       129.01 o                         
 -14   6   1         23.76         63.27        69.70 o                         
 -13   6   1         12.52         13.20        54.86 o                         
 -12   6   1         42.99        -10.39        47.29 o                         
 -11   6   1         43.78         94.08        50.24 o                         
 -10   6   1       5254.72       5999.81       278.88 o                         
  -9   6   1        153.58        132.23        59.93 o                         
  -8   6   1       1139.41       1524.29       123.03 o                         
  -7   6   1         42.99         93.01        60.69 o                         
  -6   6   1       5016.35       5107.97       175.22 o                         
  -5   6   1        165.05        228.12        38.83 o                         
  -4   6   1      16584.06      16662.08       387.06 o                         
  -3   6   1        404.34        439.58        45.77 o                         
  -2   6   1       3214.11       3142.46       101.28 o                         
  -1   6   1        950.83        964.81        51.94 o                         
   0   6   1       7402.08       7108.83       169.45 o                         
   1   6   1        144.52        110.29        32.48 o                         
   2   6   1      10016.34       9622.16       227.35 o                         
   3   6   1        732.92        860.85        53.88 o                         
   4   6   1       1095.44       1089.53        72.07 o                         
   5   6   1        173.73        204.62        45.63 o                         
   6   6   1       2084.83       2481.70       174.96 o                         
   7   6   1        303.33        282.32        69.61 o                         
   8   6   1         16.26         34.71        55.93 o                         
   9   6   1        116.22         98.25        54.42 o                         
  10   6   1          8.97         -2.82        42.92 o                         
  11   6   1         95.88         83.72        69.78 o                         
  12   6   1          8.79         56.27        66.61 o                         
  13   6   1        404.25        363.06        84.68 o                         
  14   6   1       1919.39       2134.87       314.22 o                         
  15   6   1        137.30        114.87       145.66 o                         
  16   6   1         26.40       -151.41       151.41 o                         
  17   6   1          3.31        -64.23       117.49 o                         
  18   6   1       2506.93       2297.76       349.65 o                         
  19   6   1        228.89        137.38       155.79 o                         
  20   6   1        542.66        695.89       199.65 o                         
  21   6   1         88.32         23.21        77.91 o                         
  22   6   1        614.51        300.95       113.04 o                         
  23   6   1         24.95         78.82        91.29 o                         
 -20   7   1         12.79          2.99        72.17 o                         
 -19   7   1       4841.09       4882.79       561.64 o                         
 -18   7   1          5.49         95.97       138.30 o                         
 -17   7   1       1222.43       1154.58       222.02 o                         
 -16   7   1         14.87         -8.86       111.91 o                         
 -15   7   1          8.01        -14.58       113.36 o                         
 -14   7   1         59.11         49.98       138.04 o                         
 -13   7   1       2565.40       3240.53       439.90 o                         
 -12   7   1         66.25         61.99       133.96 o                         
 -11   7   1         75.72        123.81       143.78 o                         
 -10   7   1         87.32         79.54       129.65 o                         
  -9   7   1       1214.33       1394.02       141.94 o                         
  -8   7   1         17.79         51.27        48.80 o                         
  -7   7   1       5825.64       6130.90       254.44 o                         
  -6   7   1        621.18        692.65       106.50 o                         
  -5   7   1       2958.71       3209.36       165.97 o                         
  -4   7   1          2.19        -14.92        46.32 o                         
  -3   7   1        242.47        248.97        51.96 o                         
  -2   7   1        104.90         87.31        42.69 o                         
  -1   7   1        701.37        747.94        75.43 o                         
   0   7   1        121.17        103.80        45.19 o                         
   1   7   1        362.51        414.47        62.38 o                         
   2   7   1        132.57        188.35        42.83 o                         
   3   7   1        467.12        480.51        98.27 o                         
   4   7   1         23.77         40.12        65.82 o                         
   5   7   1       7744.35       8684.64       348.22 o                         
   6   7   1        183.53        223.94        64.62 o                         
   7   7   1         36.20         64.55        65.39 o                         
   8   7   1          7.49         74.22        71.35 o                         
   9   7   1          1.39         25.56        69.01 o                         
  10   7   1         29.85       -156.11       156.11 o                         
  11   7   1         37.32         26.87       115.73 o                         
  12   7   1        251.53        419.44       176.32 o                         
  13   7   1        307.70        358.43       168.13 o                         
  14   7   1         87.38         68.38       146.66 o                         
  15   7   1        584.53        505.82       199.84 o                         
  16   7   1          1.49         -5.87       107.88 o                         
  17   7   1       2015.42       2044.73       268.71 o                         
  18   7   1          8.85         68.91       100.72 o                         
  19   7   1        127.31        127.68        92.67 o                         
  20   7   1          1.18         45.33        70.85 o                         
 -17   8   1        127.95         93.58        92.37 o                         
 -16   8   1       4983.84       4421.00       380.35 o                         
 -15   8   1         46.13         18.51       118.93 o                         
 -14   8   1       1611.42       1893.80       245.89 o                         
 -13   8   1        183.21        229.82       177.70 o                         
 -12   8   1       1997.08       1757.19       277.86 o                         
 -11   8   1         42.66        134.43       141.87 o                         
 -10   8   1       3311.60       3484.18       377.75 o                         
  -9   8   1        118.99        131.33       139.65 o                         
  -8   8   1       2311.47       2667.36       306.76 o                         
  -7   8   1        136.43        235.74       159.63 o                         
  -6   8   1        203.21        416.76       156.62 o                         
  -5   8   1         43.73         87.99       121.97 o                         
  -4   8   1       2617.74       2860.23       282.43 o                         
  -3   8   1        176.09        113.31       104.05 o                         
  -2   8   1        508.12        412.09       107.54 o                         
  -1   8   1        442.97        498.16       113.99 o                         
   0   8   1       1571.77       1758.25       170.17 o                         
   1   8   1          1.02         -0.56        65.96 o                         
   2   8   1       1880.98       1821.55       207.37 o                         
   3   8   1         91.47         -9.65        95.15 o                         
   4   8   1        105.43         86.71       125.76 o                         
   5   8   1         26.24         11.96        98.00 o                         
   6   8   1       1169.35       1361.33       237.02 o                         
   7   8   1          3.98        -28.46       102.74 o                         
   8   8   1       2794.44       3331.65       339.39 o                         
   9   8   1         35.46        132.54       145.94 o                         
  10   8   1       2729.33       3355.95       366.02 o                         
  11   8   1        186.92        232.38       162.62 o                         
  12   8   1       2269.07       2156.76       273.61 o                         
  13   8   1          0.38         99.24       129.65 o                         
  14   8   1       5620.35       6342.08       480.13 o                         
  15   8   1        233.61        314.84       161.80 o                         
  16   8   1        672.15        241.51       142.89 o                         
  17   8   1         71.39        165.27       108.84 o                         
 -12   9   1         73.24        -25.07        79.11 o                         
 -11   9   1          6.13         68.16        99.06 o                         
 -10   9   1         12.62        168.63       112.90 o                         
  -9   9   1       1011.08       1055.55       199.40 o                         
  -8   9   1          0.59         -2.62        96.13 o                         
  -7   9   1       3754.03       3517.56       304.81 o                         
  -6   9   1          1.12         35.77       104.53 o                         
  -5   9   1       1150.21       1309.48       226.75 o                         
  -4   9   1         35.70         38.86        91.93 o                         
  -3   9   1          2.75          6.23        77.45 o                         
  -2   9   1          0.76          0.65        95.75 o                         
  -1   9   1         54.92         40.38        57.01 o                         
   0   9   1         15.18         41.48        82.90 o                         
   1   9   1        512.12        307.39       137.13 o                         
   2   9   1         64.33          5.10        68.67 o                         
   3   9   1        411.11        282.93       125.31 o                         
   4   9   1          9.24        -10.49        95.45 o                         
   5   9   1       1454.66       1648.25       211.62 o                         
   6   9   1          0.52         25.45       100.05 o                         
   7   9   1          9.57         -2.93        87.31 o                         
   8   9   1          2.50        -43.96        93.84 o                         
   9   9   1         16.07         65.26       107.53 o                         
  10   9   1         24.60         69.24       110.11 o                         
  11   9   1        335.43        245.46       101.52 o                         
  12   9   1         91.51        182.81        93.17 o                         
 -28   0   2         11.36        105.45       121.31 o                         
 -26   0   2         14.43         39.20       126.36 o                         
 -24   0   2        563.56        374.33       339.52 o                         
 -22   0   2        715.81        948.74       154.71 o                         
 -20   0   2        223.64        199.86        87.43 o                         
 -18   0   2        547.58        676.13       139.02 o                         
 -16   0   2       1781.74       1902.59       153.47 o                         
 -14   0   2         86.37         78.36        29.34 o                         
 -12   0   2        429.68        479.91        56.68 o                         
 -10   0   2        362.00        446.34        46.85 o                         
  -8   0   2         82.74         75.05        34.12 o                         
  -6   0   2       1550.73       1572.77        63.85 o                         
  -4   0   2         80.06         60.82        18.10 o                         
   4   0   2          0.92        -14.07        14.07 o                         
   6   0   2         28.01          2.78        18.51 o                         
   8   0   2        948.56        961.16        54.05 o                         
  10   0   2        372.02        362.26        41.37 o                         
  12   0   2         39.00         22.84        27.76 o                         
  14   0   2       1469.53       1592.10       207.64 o                         
  16   0   2        859.82       1061.40       142.41 o                         
  18   0   2         15.06        133.72        98.77 o                         
  20   0   2          7.90         52.79       102.29 o                         
  22   0   2        280.10        169.66       136.09 o                         
  24   0   2         73.61        344.13       196.07 o                         
  26   0   2        454.13        303.61       176.64 o                         
  28   0   2        116.40        109.81       110.77 o                         
 -29   1   2        111.11         21.84        79.44 o                         
 -28   1   2         82.49        112.70        81.51 o                         
 -27   1   2          3.03         -2.12        72.25 o                         
 -26   1   2        392.15        492.51       136.58 o                         
 -25   1   2        200.84        176.36       127.07 o                         
 -24   1   2       1114.75       1592.26       212.55 o                         
 -23   1   2         15.78         10.31        92.95 o                         
 -22   1   2        718.20        852.17       133.57 o                         
 -21   1   2          0.15        104.01        69.58 o                         
 -20   1   2        585.21        642.89       106.04 o                         
 -19   1   2        342.61        428.79        86.26 o                         
 -18   1   2        145.46        205.91        49.99 o                         
 -17   1   2        174.55        244.22        47.55 o                         
 -16   1   2       2089.47       2139.76       120.53 o                         
 -15   1   2         77.62        120.47        27.02 o                         
 -14   1   2       4502.22       4656.50       135.92 o                         
 -13   1   2        989.87       1054.91        95.91 o                         
 -12   1   2       5525.48       5410.77       162.53 o                         
 -11   1   2        211.37        301.08        37.82 o                         
 -10   1   2      16363.66      15392.36       427.16 o                         
  -9   1   2        390.65        511.35        36.92 o                         
  -8   1   2      32179.94      30493.51       898.85 o                         
  -7   1   2        169.40        173.75        25.25 o                         
  -6   1   2      65736.23      60160.11      2005.81 o                         
  -5   1   2        146.30        157.82        21.65 o                         
  -4   1   2         52.55         40.50        13.20 o                         
  -3   1   2        331.65        303.68        14.79 o                         
  -2   1   2         81.83         69.15         9.06 o                         
   2   1   2       4614.53       3931.86        64.31 o                         
   3   1   2          0.29         -5.90         7.11 o                         
   4   1   2      16103.27      14264.10       306.29 o                         
   5   1   2        293.96        341.70        23.10 o                         
   6   1   2       6776.00       5684.99       193.26 o                         
   7   1   2       1155.75       1110.90        40.89 o                         
   8   1   2       7838.55       7151.12       286.68 o                         
   9   1   2        567.82        765.42        60.38 o                         
  10   1   2        888.96        771.98        49.01 o                         
  11   1   2       3033.91       3164.59       150.39 o                         
  12   1   2        791.49        708.17        41.57 o                         
  13   1   2        135.07        150.90        28.27 o                         
  14   1   2      20435.00      21573.88       562.51 o                         
  15   1   2        641.08        675.47        55.00 o                         
  16   1   2       4810.72       4742.99       154.21 o                         
  17   1   2        142.50        201.33        60.35 o                         
  18   1   2       9304.00      10228.75       616.15 o                         
  19   1   2        849.75        891.74       110.15 o                         
  20   1   2      11289.83      13104.30       536.63 o                         
  21   1   2         97.23         37.18        59.54 o                         
  22   1   2        494.52        351.33       147.50 o                         
  23   1   2        630.22        831.14       162.41 o                         
  24   1   2        291.77        431.56       115.15 o                         
  25   1   2       1019.94       1060.46       184.78 o                         
  26   1   2         46.64        -75.57        87.49 o                         
  27   1   2        894.93       1258.25       267.79 o                         
  28   1   2         32.25         40.01        73.81 o                         
 -28   2   2          5.38        109.55        86.54 o                         
 -27   2   2        509.31        522.43       117.01 o                         
 -26   2   2          6.19         36.95        78.17 o                         
 -25   2   2         91.52         98.51       107.44 o                         
 -24   2   2        473.30        452.03       134.99 o                         
 -23   2   2       1162.41       1639.64       205.95 o                         
 -22   2   2        848.46        634.97       166.88 o                         
 -21   2   2        150.38        156.75        72.39 o                         
 -20   2   2         22.41        -34.24        50.09 o                         
 -19   2   2       3057.81       3125.86       141.33 o                         
 -18   2   2          0.64         21.57        30.14 o                         
 -17   2   2        375.63        470.27        57.70 o                         
 -16   2   2         59.74         98.94        32.74 o                         
 -15   2   2       2435.02       2601.77       121.45 o                         
 -14   2   2        771.69        850.03        45.91 o                         
 -13   2   2       3153.75       3141.98       105.97 o                         
 -12   2   2         62.06         77.60        28.24 o                         
 -11   2   2       2363.57       2238.91        91.02 o                         
 -10   2   2        743.61        825.77        43.56 o                         
  -9   2   2      19813.51      18976.76       538.69 o                         
  -8   2   2        102.47         85.53        27.77 o                         
  -7   2   2        740.99        888.46        39.90 o                         
  -6   2   2        244.34        245.54        26.38 o                         
  -5   2   2          7.86         17.07         8.38 o                         
  -4   2   2        530.78        502.22        26.15 o                         
  -3   2   2       1190.08        937.48        30.22 o                         
  -2   2   2        170.15        149.35        23.76 o                         
  -1   2   2      19647.40      16434.71       382.98 o                         
   0   2   2        576.61        561.85        28.73 o                         
   1   2   2       1062.42       1406.52        68.87 o                         
   2   2   2        844.91        788.04        27.47 o                         
   3   2   2        786.49        751.79        28.94 o                         
   4   2   2        867.50        800.13        31.81 o                         
   5   2   2      15113.35      13731.95       283.38 o                         
   6   2   2        121.75        129.06        13.68 o                         
   7   2   2        685.32        633.76        42.31 o                         
   8   2   2        296.33        349.22        30.48 o                         
   9   2   2       1143.78        891.60        43.07 o                         
  10   2   2         39.35         35.66        21.95 o                         
  11   2   2       6272.82       5766.08       205.24 o                         
  12   2   2        169.35        193.61        35.13 o                         
  13   2   2       3118.09       3087.91        88.23 o                         
  14   2   2       2220.24       2229.41       168.52 o                         
  15   2   2       7031.34       6909.36       194.43 o                         
  16   2   2        136.51        139.37        40.19 o                         
  17   2   2        911.20       1118.62        70.55 o                         
  18   2   2       1088.20       1256.35       107.56 o                         
  19   2   2          6.54         29.42        48.41 o                         
  20   2   2       4644.57       5296.95       414.36 o                         
  21   2   2         13.20        102.91        74.37 o                         
  22   2   2         19.30        -33.88        84.03 o                         
  23   2   2        335.41        488.89       127.40 o                         
  24   2   2        445.79        540.23       143.53 o                         
  25   2   2          2.94         27.39        78.84 o                         
  26   2   2         38.28         -5.83        77.82 o                         
  27   2   2         23.73        103.43        82.51 o                         
  28   2   2        420.82        440.92       107.94 o                         
 -27   3   2         85.95         41.64        75.49 o                         
 -26   3   2         20.91         79.44        79.15 o                         
 -25   3   2          0.43         -8.77        61.43 o                         
 -24   3   2        556.77        475.79       131.80 o                         
 -23   3   2         12.02         58.70       110.15 o                         
 -22   3   2        267.20        375.06        96.81 o                         
 -21   3   2         27.55        -21.91        74.80 o                         
 -20   3   2       4244.68       4212.77       198.00 o                         
 -19   3   2        761.71        857.86        75.61 o                         
 -18   3   2       5222.51       5604.20       182.08 o                         
 -17   3   2         56.22         29.71        35.76 o                         
 -16   3   2        139.39        103.51        40.84 o                         
 -15   3   2         78.36         37.28        37.27 o                         
 -14   3   2       1625.43       1807.83       160.19 o                         
 -13   3   2       1827.15       1836.78        69.60 o                         
 -12   3   2        964.68       1160.98        51.02 o                         
 -11   3   2         28.06          9.57        23.34 o                         
 -10   3   2       1857.35       1800.57       124.80 o                         
  -9   3   2       1875.03       1925.46        70.24 o                         
  -8   3   2       3124.61       2800.20       113.21 o                         
  -7   3   2        283.33        339.74        34.55 o                         
  -6   3   2       8643.63       7723.71       190.91 o                         
  -5   3   2          4.28          7.32        12.80 o                         
  -4   3   2       1758.75       1388.34        57.95 o                         
  -3   3   2       2081.20       1984.69        50.56 o                         
  -2   3   2      27798.10      27531.73       659.92 o                         
  -1   3   2       1738.77       1704.44        55.62 o                         
   0   3   2         35.22         67.54        22.18 o                         
   1   3   2       2885.19       2558.46        68.14 o                         
   2   3   2       3306.22       3323.57       134.35 o                         
   3   3   2        120.07        157.03        17.52 o                         
   4   3   2       2141.66       2312.41        56.78 o                         
   5   3   2         12.47         39.44        15.26 o                         
   6   3   2       2815.84       2537.97        80.58 o                         
   7   3   2        373.40        424.56        27.10 o                         
   8   3   2       5628.82       5417.90       133.40 o                         
   9   3   2        469.44        519.66        37.20 o                         
  10   3   2         57.03         77.51        30.52 o                         
  11   3   2       2394.66       2310.72       116.96 o                         
  12   3   2       1159.84       1122.89        83.98 o                         
  13   3   2         39.99         42.96        28.17 o                         
  14   3   2       7602.75       7680.45       204.33 o                         
  15   3   2          2.85         31.76        31.03 o                         
  16   3   2       1413.28       1642.73        84.47 o                         
  17   3   2         46.86         -0.49        35.47 o                         
  18   3   2       7015.98       6958.81       220.97 o                         
  19   3   2        173.68        114.80        57.74 o                         
  20   3   2         46.21         40.81        59.36 o                         
  21   3   2        168.70        241.73       102.93 o                         
  22   3   2         98.15        101.56       103.19 o                         
  23   3   2        372.80        421.40       126.08 o                         
  24   3   2        675.38        685.12       126.01 o                         
  25   3   2        104.52         72.97        83.55 o                         
  26   3   2       1495.08       1472.50       161.20 o                         
  27   3   2        135.42         48.30        57.27 o                         
 -26   4   2         58.06       -100.07       124.91 o                         
 -25   4   2        217.63        306.31       139.66 o                         
 -24   4   2        134.85         23.81        82.21 o                         
 -23   4   2       1815.32       1765.37       263.24 o                         
 -22   4   2         11.73        -14.34        59.13 o                         
 -21   4   2        501.16        512.06       100.67 o                         
 -20   4   2          5.92          0.32        69.76 o                         
 -19   4   2        820.78        781.52        90.80 o                         
 -18   4   2          2.74         47.27        48.59 o                         
 -17   4   2       1497.31       1672.81       142.09 o                         
 -16   4   2         26.43          0.61        36.76 o                         
 -15   4   2       3594.99       3814.28       150.53 o                         
 -14   4   2          2.89         35.36        32.23 o                         
 -13   4   2        742.49        775.69       114.75 o                         
 -12   4   2        981.16       1094.60        91.02 o                         
 -11   4   2        801.81        715.40        66.72 o                         
 -10   4   2         71.84         30.22        25.53 o                         
  -9   4   2         14.96         61.64        25.87 o                         
  -8   4   2        101.74        139.33        28.65 o                         
  -7   4   2      14370.89      14039.73       314.71 o                         
  -6   4   2         55.08         73.03        33.40 o                         
  -5   4   2      36348.57      34990.49      1003.33 o                         
  -4   4   2        409.65        455.61        46.35 o                         
  -3   4   2      25230.89      23150.96       623.93 o                         
  -2   4   2         44.29         79.89        24.44 o                         
  -1   4   2      32982.21      32287.98       919.17 o                         
   0   4   2         51.38         37.72        19.92 o                         
   1   4   2      38062.57      37007.40       993.58 o                         
   2   4   2         84.02        112.67        23.64 o                         
   3   4   2      17149.42      16483.06       388.79 o                         
   4   4   2        164.16        179.27        25.06 o                         
   5   4   2       1761.30       1598.61        51.49 o                         
   6   4   2          1.59         38.73        20.92 o                         
   7   4   2       1258.53       1304.48       141.33 o                         
   8   4   2        226.75        245.89        51.74 o                         
   9   4   2       9769.06       9520.11       258.94 o                         
  10   4   2         66.89         32.30        25.04 o                         
  11   4   2       8230.90       7886.92       203.66 o                         
  12   4   2         79.35         64.80        33.77 o                         
  13   4   2       1690.64       1528.40       152.27 o                         
  14   4   2        465.05        586.22        73.18 o                         
  15   4   2       7117.53       7401.45       288.57 o                         
  16   4   2        703.22        762.82        92.77 o                         
  17   4   2       2574.84       2732.57       155.79 o                         
  18   4   2        339.79        286.48        57.57 o                         
  19   4   2        726.15        787.48       105.14 o                         
  20   4   2        744.66        616.00       106.38 o                         
  21   4   2       1826.24       1588.89       145.83 o                         
  22   4   2         40.75        186.20       101.69 o                         
  23   4   2       4936.63       5016.32       354.94 o                         
  24   4   2         64.18         47.82        91.98 o                         
  25   4   2        761.91        595.46       147.09 o                         
  26   4   2          6.88         48.89        71.10 o                         
 -25   5   2          0.68         26.84       126.19 o                         
 -24   5   2       1438.49        737.80       212.75 o                         
 -23   5   2          3.15       -102.72       102.72 o                         
 -22   5   2       2830.17       2346.62       342.64 o                         
 -21   5   2         13.45        -20.54       102.04 o                         
 -20   5   2       2117.68       2256.70       311.19 o                         
 -19   5   2        175.52        127.14       147.78 o                         
 -18   5   2       8089.62       7858.79       596.90 o                         
 -17   5   2        134.49        140.67        92.81 o                         
 -16   5   2        161.09        138.35        88.16 o                         
 -15   5   2        474.35        568.37       116.52 o                         
 -14   5   2        382.90        371.28       102.97 o                         
 -13   5   2         12.61         30.28        55.37 o                         
 -12   5   2       2041.69       2453.01       171.00 o                         
 -11   5   2        126.46        144.97        58.07 o                         
 -10   5   2       4303.63       4721.53       212.79 o                         
  -9   5   2         39.04         33.14        36.76 o                         
  -8   5   2       7431.49       8413.50       540.29 o                         
  -7   5   2        864.38        956.05        61.19 o                         
  -6   5   2      17098.45      17768.99       436.36 o                         
  -5   5   2        947.10        981.88        88.03 o                         
  -4   5   2        161.70        190.63        33.31 o                         
  -3   5   2         48.61         56.40        22.18 o                         
  -2   5   2       4361.99       4538.22       132.53 o                         
  -1   5   2        154.52         99.75        25.30 o                         
   0   5   2      16712.91      17081.43       345.86 o                         
   1   5   2        106.48        117.09        28.10 o                         
   2   5   2      37511.66      36054.65       785.00 o                         
   3   5   2        280.67        255.82        30.62 o                         
   4   5   2      27037.75      26789.58       623.27 o                         
   5   5   2        752.08        898.57        56.17 o                         
   6   5   2      33673.97      32360.63       835.76 o                         
   7   5   2        793.55        817.89        66.26 o                         
   8   5   2        804.56        796.24        87.26 o                         
   9   5   2         10.34         -5.84        30.10 o                         
  10   5   2       9046.72       9340.95       333.07 o                         
  11   5   2       1586.73       1556.12       131.96 o                         
  12   5   2       1048.65       1130.59       106.40 o                         
  13   5   2        366.28        198.46        67.36 o                         
  14   5   2       9953.83      10250.82       498.56 o                         
  15   5   2          0.93         10.79        51.03 o                         
  16   5   2       1734.13       1748.73       164.38 o                         
  17   5   2        453.76        393.66       159.49 o                         
  18   5   2       4957.87       5093.80       462.81 o                         
  19   5   2        115.69        169.68       154.83 o                         
  20   5   2       2284.54       2128.91       280.78 o                         
  21   5   2         32.43          3.78        74.29 o                         
  22   5   2          1.63        -37.09       125.87 o                         
  23   5   2         91.40        240.20       131.08 o                         
  24   5   2          1.97         36.52       101.49 o                         
 -23   6   2       1108.49        677.93       135.51 o                         
 -22   6   2         34.99        -44.56       101.11 o                         
 -21   6   2       1581.32       1454.72       202.49 o                         
 -20   6   2          3.99         66.54       138.93 o                         
 -19   6   2         15.57         -3.15        98.55 o                         
 -18   6   2         16.75        -57.94       133.90 o                         
 -17   6   2         51.23         16.23       120.70 o                         
 -16   6   2          2.92        -47.79       130.31 o                         
 -15   6   2         18.02         95.63       154.08 o                         
 -14   6   2          1.38          4.36        45.72 o                         
 -13   6   2         16.48         29.63        47.39 o                         
 -12   6   2        115.06        111.30        65.40 o                         
 -11   6   2       1980.27       2619.52       231.33 o                         
 -10   6   2         24.71         -0.75        38.99 o                         
  -9   6   2       3502.35       3865.16       199.06 o                         
  -8   6   2         58.00        138.16        58.25 o                         
  -7   6   2         68.05         58.85        37.37 o                         
  -6   6   2        654.80        712.67        61.54 o                         
  -5   6   2       7078.34       6882.37       183.39 o                         
  -4   6   2          9.98         33.07        30.81 o                         
  -3   6   2       6661.17       7029.44       190.97 o                         
  -2   6   2       1032.12       1134.93        62.89 o                         
  -1   6   2       2907.78       2831.62        85.01 o                         
   0   6   2        946.62        916.90        50.33 o                         
   1   6   2      11069.41      11242.06       247.75 o                         
   2   6   2         17.13         57.09        33.29 o                         
   3   6   2       3763.53       3600.00       120.87 o                         
   4   6   2          6.38         74.39        36.79 o                         
   5   6   2        943.91       1181.28        98.01 o                         
   6   6   2       1198.23       1438.24       104.31 o                         
   7   6   2       1731.02       1903.25       113.30 o                         
   8   6   2        201.99        204.77        60.57 o                         
   9   6   2          4.17         -0.54        46.48 o                         
  10   6   2        217.93        194.35        79.15 o                         
  11   6   2        291.13        482.71       131.63 o                         
  12   6   2        171.14        253.08        84.01 o                         
  13   6   2        171.12        184.19        80.84 o                         
  14   6   2         90.50         87.95       145.11 o                         
  15   6   2       1731.93       1708.47       272.63 o                         
  16   6   2         17.40         42.57       110.79 o                         
  17   6   2       3673.08       3869.55       389.65 o                         
  18   6   2       1162.38       1035.50       258.39 o                         
  19   6   2        579.18        401.92       189.93 o                         
  20   6   2        238.99         30.48       107.30 o                         
  21   6   2        274.87        185.82        98.39 o                         
  22   6   2          3.30         30.35        77.05 o                         
  23   6   2       1515.61        842.45       242.79 o                         
 -20   7   2       2445.22       2224.22       237.98 o                         
 -19   7   2         21.35         92.92       115.80 o                         
 -18   7   2       1928.75       1929.66       257.41 o                         
 -17   7   2        219.19        219.67       169.12 o                         
 -16   7   2          2.29         55.61       131.97 o                         
 -15   7   2         28.61         45.94       126.99 o                         
 -14   7   2        385.96        384.94       186.34 o                         
 -13   7   2          4.48         44.95       138.26 o                         
 -12   7   2        741.06        682.06       227.20 o                         
 -11   7   2         17.13         42.29       130.61 o                         
 -10   7   2       1132.55       1317.68       234.42 o                         
  -9   7   2        366.89        451.01        74.87 o                         
  -8   7   2       3858.89       4022.77       202.28 o                         
  -7   7   2         82.17         49.54        55.82 o                         
  -6   7   2        995.66        992.74        97.36 o                         
  -5   7   2         97.51         94.83        50.11 o                         
  -4   7   2         20.39         71.18        41.43 o                         
  -3   7   2        636.66        631.73        63.55 o                         
  -2   7   2        162.66        317.93        54.28 o                         
  -1   7   2        180.95        195.96        56.68 o                         
   0   7   2         27.06         30.59        40.40 o                         
   1   7   2         32.92         65.23        41.79 o                         
   2   7   2        159.65        126.94        55.02 o                         
   3   7   2          3.93         17.33        46.84 o                         
   4   7   2       3370.99       3495.33       159.36 o                         
   5   7   2          0.25         95.91        63.39 o                         
   6   7   2       1603.16       1866.17       141.30 o                         
   7   7   2          4.00         76.72        52.30 o                         
   8   7   2         18.40         53.66        68.97 o                         
   9   7   2        245.52        224.64       145.75 o                         
  10   7   2         31.69        115.00       147.04 o                         
  11   7   2        172.08        171.73       161.11 o                         
  12   7   2         15.12         42.38       130.33 o                         
  13   7   2         62.85        116.33       147.25 o                         
  14   7   2       1397.05       1352.23       293.45 o                         
  15   7   2         11.30        -61.82       115.74 o                         
  16   7   2        957.04        503.60       168.02 o                         
  17   7   2         13.21          1.05        90.39 o                         
  18   7   2        527.15        432.61       113.63 o                         
  19   7   2         43.12         92.49        87.65 o                         
  20   7   2        241.69        274.39        95.87 o                         
 -17   8   2       4431.11       3811.91       335.30 o                         
 -16   8   2          3.40        -39.93        86.36 o                         
 -15   8   2       1167.25       1231.31       257.37 o                         
 -14   8   2          8.67        -13.20        90.44 o                         
 -13   8   2        790.22        841.96       204.29 o                         
 -12   8   2          0.83        -18.84       111.33 o                         
 -11   8   2       1294.89       1535.04       245.88 o                         
 -10   8   2          0.67        -61.40       125.56 o                         
  -9   8   2       1252.26       1762.42       254.27 o                         
  -8   8   2         69.74        217.96       188.06 o                         
  -7   8   2         42.48         80.21       134.99 o                         
  -6   8   2         53.78         39.60       123.29 o                         
  -5   8   2       4009.60       4649.14       364.24 o                         
  -4   8   2        186.23        205.18        87.09 o                         
  -3   8   2        626.47        545.17       123.35 o                         
  -2   8   2          2.17        -46.42        83.55 o                         
  -1   8   2         72.85        128.89        95.46 o                         
   0   8   2         10.95         29.37        79.20 o                         
   1   8   2       2611.37       2571.13       221.82 o                         
   2   8   2         64.14        -19.20        93.95 o                         
   3   8   2         60.25        128.14       118.60 o                         
   4   8   2          0.62         45.61       114.38 o                         
   5   8   2       2750.75       3503.82       338.27 o                         
   6   8   2         58.41         70.14       121.63 o                         
   7   8   2       1059.09       1558.17       292.29 o                         
   8   8   2        130.76        188.94       145.81 o                         
   9   8   2       4585.02       5053.52       594.72 o                         
  10   8   2          0.49        -88.53       125.75 o                         
  11   8   2       1960.90       2010.47       272.77 o                         
  12   8   2        189.89        182.89       155.65 o                         
  13   8   2       3375.47       3420.76       360.18 o                         
  14   8   2         20.93         54.04       103.73 o                         
  15   8   2       1925.26       1716.10       215.10 o                         
  16   8   2         93.07        150.10        95.72 o                         
  17   8   2        510.36        403.57       108.51 o                         
 -12   9   2         24.52         32.78        84.86 o                         
 -11   9   2          7.98         84.04        97.25 o                         
 -10   9   2        646.24        554.03       150.38 o                         
  -9   9   2         98.93         41.81       124.08 o                         
  -8   9   2       3170.75       2934.01       326.13 o                         
  -7   9   2          8.69         45.25       111.79 o                         
  -6   9   2       1236.44       1449.76       231.38 o                         
  -5   9   2          4.47         30.14        91.57 o                         
  -4   9   2         37.59         28.03        85.61 o                         
  -3   9   2         13.65         29.16        86.19 o                         
  -2   9   2        508.63        276.01       122.58 o                         
  -1   9   2         10.52         55.79        76.93 o                         
   0   9   2         17.27        -15.57        94.41 o                         
   1   9   2         18.53         76.80        90.66 o                         
   2   9   2          2.69         10.13        83.54 o                         
   3   9   2        113.42         50.52        96.87 o                         
   4   9   2        719.74        788.31       190.07 o                         
   5   9   2          5.12         19.23        92.29 o                         
   6   9   2         97.28        112.15        86.29 o                         
   7   9   2         68.90        -14.13        66.54 o                         
   8   9   2        276.56        310.02        98.03 o                         
   9   9   2          6.50        137.13       109.18 o                         
  10   9   2        216.77        171.62       100.83 o                         
  11   9   2         48.96        -38.21        93.95 o                         
  12   9   2         21.57         96.50        88.59 o                         
 -29   0   3        656.74       1129.25       350.25 o                         
 -27   0   3       2781.41       3344.33       363.92 o                         
 -25   0   3      10835.36      12438.51      1019.70 o                         
 -23   0   3       2092.22       2632.46       408.32 o                         
 -21   0   3       5533.24       6381.32       405.86 o                         
 -19   0   3       4107.40       4664.12       714.37 o                         
 -17   0   3        412.11        455.92        76.86 o                         
 -15   0   3       1132.19       1280.75       245.29 o                         
 -13   0   3     140542.67     148792.02      6891.53 o                         
 -11   0   3      25353.60      21807.00       792.57 o                         
  -9   0   3     120574.73     115320.77      6090.27 o                         
  -7   0   3     252436.83     236030.58     15482.38 o                         
  -5   0   3     235084.48     208021.45     12888.41 o                         
   3   0   3      79242.99      64410.09      2679.89 o                         
   5   0   3      16919.15      16170.01       514.95 o                         
   7   0   3      17524.67      15134.51       608.79 o                         
   9   0   3      88396.61      83424.23      4052.24 o                         
  11   0   3     114847.48     123056.17      6810.33 o                         
  13   0   3      13754.62      13353.28       402.78 o                         
  15   0   3        168.24        482.33       136.01 o                         
  17   0   3       6893.58       7293.71       387.20 o                         
  19   0   3      45304.39      49676.31      2630.17 o                         
  21   0   3        296.38        210.68       143.09 o                         
  23   0   3      12939.02      16469.00      1527.86 o                         
  25   0   3      16913.85      21054.58      2102.37 o                         
  27   0   3         42.73        -74.12       116.31 o                         
 -29   1   3         15.55        109.55        65.13 o                         
 -28   1   3       3996.55       4638.48       506.57 o                         
 -27   1   3         47.68         66.40        90.79 o                         
 -26   1   3       1368.70       1960.54       203.29 o                         
 -25   1   3        105.43        185.15       113.59 o                         
 -24   1   3      24689.67      29347.14      1957.15 o                         
 -23   1   3          4.45          0.70        94.06 o                         
 -22   1   3      23532.63      27319.66      1068.41 o                         
 -21   1   3          5.44         44.22        68.86 o                         
 -20   1   3       3082.47       3247.17       175.52 o                         
 -19   1   3         36.62          2.58        32.85 o                         
 -18   1   3      26875.94      29671.69       816.14 o                         
 -17   1   3       1385.44       1342.77       127.72 o                         
 -16   1   3      83027.42      89951.05      2580.96 o                         
 -15   1   3       4791.20       4897.33       205.77 o                         
 -14   1   3       4697.98       4531.93       243.93 o                         
 -13   1   3       3493.97       3471.24       115.37 o                         
 -12   1   3       1558.37       1360.46        91.61 o                         
 -11   1   3       1503.72       1447.24        69.72 o                         
 -10   1   3      25551.27      23476.73       686.53 o                         
  -9   1   3       6564.34       5918.69       157.58 o                         
  -8   1   3       4886.00       3919.55       121.08 o                         
  -7   1   3       6591.36       5837.82       155.40 o                         
  -6   1   3      42903.30      40906.81      1247.23 o                         
  -5   1   3       5640.51       4886.18       106.14 o                         
  -4   1   3     125332.70     109875.16      3917.65 o                         
  -3   1   3         24.04         17.36        11.07 o                         
  -2   1   3     187530.73     155416.61      5633.92 o                         
  -1   1   3        288.06        272.59        13.40 o                         
   0   1   3      89179.76      82190.66      2409.43 o                         
   1   1   3       2808.85       2266.66        56.07 o                         
   2   1   3       9254.89       7012.26       145.42 o                         
   3   1   3       1544.61       1694.52        62.92 o                         
   4   1   3     180399.62     157742.77      6942.99 o                         
   5   1   3       2477.39       2182.57        49.65 o                         
   6   1   3      41355.71      37193.94      1056.08 o                         
   7   1   3       1139.65       1098.87        36.62 o                         
   8   1   3      16081.53      13806.03       322.31 o                         
   9   1   3       4330.72       3907.06        93.43 o                         
  10   1   3      23230.14      23031.78       593.88 o                         
  11   1   3       1332.03       1097.02        42.60 o                         
  12   1   3       2170.79       2340.94        87.64 o                         
  13   1   3       7041.68       7258.20       189.66 o                         
  14   1   3      33682.00      34160.73       943.06 o                         
  15   1   3       2032.66       2211.05        92.96 o                         
  16   1   3      32682.90      36570.38      1130.80 o                         
  17   1   3       1547.97       1730.68       123.27 o                         
  18   1   3        265.87        290.22        82.58 o                         
  19   1   3       3411.66       3801.33       202.70 o                         
  20   1   3       1644.96       1917.52       154.78 o                         
  21   1   3        779.24        918.68       127.71 o                         
  22   1   3       2975.94       3326.27       311.93 o                         
  23   1   3         11.94        -25.28        86.57 o                         
  24   1   3        464.88        394.69       145.47 o                         
  25   1   3         26.84         66.76        95.40 o                         
  26   1   3       1504.87       2046.16       212.30 o                         
  27   1   3          1.42        -32.09        74.28 o                         
  28   1   3      10313.43      10251.45      1111.66 o                         
 -28   2   3         94.73        122.13        73.83 o                         
 -27   2   3       5743.70       6750.88       394.63 o                         
 -26   2   3         77.92        151.64        96.52 o                         
 -25   2   3      14883.07      17508.44      1288.34 o                         
 -24   2   3          0.19        -54.23        91.48 o                         
 -23   2   3          1.16        108.07       128.19 o                         
 -22   2   3        421.23        375.64        97.86 o                         
 -21   2   3        261.05        401.60        83.77 o                         
 -20   2   3        413.41        453.20        70.91 o                         
 -19   2   3        463.30        382.52        65.50 o                         
 -18   2   3        559.67        658.91        65.32 o                         
 -17   2   3        828.24       1054.81        86.64 o                         
 -16   2   3          4.36         43.64        28.27 o                         
 -15   2   3       2964.09       2898.91       123.82 o                         
 -14   2   3        255.63        271.17        35.05 o                         
 -13   2   3     132893.44     135254.67      4202.15 o                         
 -12   2   3         91.49        142.01        51.33 o                         
 -11   2   3      14997.37      14013.96       409.27 o                         
 -10   2   3        141.58        200.51        36.61 o                         
  -9   2   3       9584.02       9546.13       257.50 o                         
  -8   2   3       1312.29       1693.85        71.66 o                         
  -7   2   3      31501.32      29924.82       798.92 o                         
  -6   2   3        338.25        372.04        36.41 o                         
  -5   2   3     102931.77      95265.79      3066.17 o                         
  -4   2   3       6473.24       6191.52       214.54 o                         
  -3   2   3      89976.83      84365.52      2594.91 o                         
  -2   2   3       1838.79       1649.77        55.52 o                         
  -1   2   3     146085.98     131571.95      5038.69 o                         
   0   2   3       3188.14       2568.41        69.36 o                         
   1   2   3     146869.27     128957.39      4479.26 o                         
   2   2   3       1245.41       1083.16        40.03 o                         
   3   2   3      28242.19      25900.03       587.64 o                         
   4   2   3       1574.38       1506.68        37.89 o                         
   5   2   3        859.37        787.61        39.21 o                         
   6   2   3        302.66        398.95        27.30 o                         
   7   2   3       4687.26       4550.92       116.80 o                         
   8   2   3       1385.07       1435.22        71.19 o                         
   9   2   3        785.81        649.35        40.18 o                         
  10   2   3        457.35        466.76        54.13 o                         
  11   2   3      17868.01      19745.73       668.69 o                         
  12   2   3       1284.70       1337.16        67.10 o                         
  13   2   3       5130.28       5295.41       318.94 o                         
  14   2   3       2377.34       2350.97       112.36 o                         
  15   2   3          2.77         15.68        26.47 o                         
  16   2   3        126.88        127.72        44.42 o                         
  17   2   3         12.82         74.96        37.34 o                         
  18   2   3        130.01         74.91        57.06 o                         
  19   2   3      19279.24      20967.11       738.40 o                         
  20   2   3        264.69        272.81        78.48 o                         
  21   2   3       2199.37       2556.93       175.67 o                         
  22   2   3         48.52         93.73        91.73 o                         
  23   2   3        566.70       1038.24       159.21 o                         
  24   2   3         46.62        108.22       103.35 o                         
  25   2   3       3228.63       4442.82       321.86 o                         
  26   2   3         53.77         53.38        78.67 o                         
  27   2   3        365.41        319.35        93.94 o                         
  28   2   3          4.43        122.47       115.29 o                         
 -28   3   3       6622.81       5537.53       700.80 o                         
 -27   3   3          2.54        -46.13        77.75 o                         
 -26   3   3         89.30         58.00        79.11 o                         
 -25   3   3          4.47        -82.43        82.43 o                         
 -24   3   3       7593.24       9139.61       538.42 o                         
 -23   3   3        182.69        196.51        86.24 o                         
 -22   3   3       4078.98       4438.42       238.89 o                         
 -21   3   3        878.95        977.63       123.49 o                         
 -20   3   3      12311.99      12916.39       429.36 o                         
 -19   3   3        573.65        544.75        68.11 o                         
 -18   3   3         42.14         94.65        41.76 o                         
 -17   3   3        105.23        140.31        38.25 o                         
 -16   3   3       1640.88       1847.70       195.43 o                         
 -15   3   3         95.48        121.78        35.70 o                         
 -14   3   3      23149.52      22642.85       552.45 o                         
 -13   3   3        945.56        909.17        48.11 o                         
 -12   3   3      21915.26      22812.91      1275.93 o                         
 -11   3   3        819.34        831.12        74.21 o                         
 -10   3   3      84124.21      85220.05      2581.57 o                         
  -9   3   3       2464.70       1959.36        75.53 o                         
  -8   3   3      30637.76      31148.22       886.06 o                         
  -7   3   3       1048.41        911.80        50.77 o                         
  -6   3   3      11177.07      11256.25       433.81 o                         
  -5   3   3       3204.64       2845.61        80.43 o                         
  -4   3   3      75153.68      68672.23      2057.39 o                         
  -3   3   3       3155.52       2919.92        83.46 o                         
  -2   3   3       3104.05       3327.15        87.28 o                         
  -1   3   3        758.21        835.17        42.39 o                         
   0   3   3      22580.46      20718.41       527.03 o                         
   1   3   3          6.55         -9.65        18.26 o                         
   2   3   3      17638.95      17550.96       364.92 o                         
   3   3   3       1036.79       1145.09        35.39 o                         
   4   3   3       1858.72       1514.48        40.53 o                         
   5   3   3        877.21        909.86        33.44 o                         
   6   3   3       9551.88       8684.55       183.03 o                         
   7   3   3         41.04         40.92        13.35 o                         
   8   3   3       5282.40       4487.40       122.67 o                         
   9   3   3         35.83         56.16        32.86 o                         
  10   3   3      39867.60      40351.96      1187.46 o                         
  11   3   3        101.41        110.55        30.66 o                         
  12   3   3       9062.84       9439.31       262.66 o                         
  13   3   3        979.05       1051.18        85.03 o                         
  14   3   3      42402.32      41911.05      1153.21 o                         
  15   3   3        709.81        872.92        62.30 o                         
  16   3   3      44286.54      46350.63      1329.07 o                         
  17   3   3       2145.85       2350.90       107.20 o                         
  18   3   3       2521.67       2552.93       124.76 o                         
  19   3   3       1170.46       1184.61       136.45 o                         
  20   3   3       7291.39       8252.32       333.16 o                         
  21   3   3        338.22        327.06       112.26 o                         
  22   3   3        337.21        317.91       107.64 o                         
  23   3   3        125.30        195.65        97.85 o                         
  24   3   3       1318.49       1402.43       154.49 o                         
  25   3   3          0.56        -27.52        62.01 o                         
  26   3   3         61.89          5.13        58.73 o                         
  27   3   3          0.43         34.03        62.11 o                         
 -26   4   3         15.93       -112.64       112.64 o                         
 -25   4   3       1039.58        872.10       155.91 o                         
 -24   4   3          8.14        180.14       100.18 o                         
 -23   4   3       3050.64       3124.97       248.38 o                         
 -22   4   3         32.31         16.35        59.24 o                         
 -21   4   3       6639.65       6884.49       334.09 o                         
 -20   4   3        790.78        653.82       118.74 o                         
 -19   4   3        470.59        560.74        79.47 o                         
 -18   4   3       3658.93       3748.55       164.16 o                         
 -17   4   3         53.25         15.55        45.37 o                         
 -16   4   3       2525.15       2703.36       140.65 o                         
 -15   4   3       6937.89       7022.98       259.10 o                         
 -14   4   3        320.51        384.78        59.72 o                         
 -13   4   3      38427.23      41111.82      1220.59 o                         
 -12   4   3         44.97         96.67        36.57 o                         
 -11   4   3       9274.58       8983.28       230.30 o                         
 -10   4   3         49.37         15.41        21.91 o                         
  -9   4   3      22785.99      22780.56       809.31 o                         
  -8   4   3       1736.02       2176.15       142.51 o                         
  -7   4   3        914.10        941.60        54.45 o                         
  -6   4   3       8287.77       8740.76       204.79 o                         
  -5   4   3      21637.56      21104.49       568.03 o                         
  -4   4   3      12595.47      11792.54       299.75 o                         
  -3   4   3       8859.74       9015.80       233.65 o                         
  -2   4   3       4768.41       4388.30       132.38 o                         
  -1   4   3       1704.72       1701.19        72.72 o                         
   0   4   3       8293.08       8226.40       193.33 o                         
   1   4   3       2013.35       1928.42       108.27 o                         
   2   4   3       1550.87       1641.68        60.21 o                         
   3   4   3       4439.21       4432.03       122.68 o                         
   4   4   3       1096.49        967.51        44.19 o                         
   5   4   3       4114.32       3789.09        93.84 o                         
   6   4   3        502.72        549.84        48.15 o                         
   7   4   3      21065.57      21482.08       944.13 o                         
   8   4   3       2788.62       2543.73       108.54 o                         
   9   4   3      23959.30      22960.24       641.91 o                         
  10   4   3       3697.13       3828.13       170.84 o                         
  11   4   3      16984.46      15919.56       580.38 o                         
  12   4   3       1928.52       1943.86       104.97 o                         
  13   4   3       4867.10       4994.75       182.22 o                         
  14   4   3        690.33        832.17        73.25 o                         
  15   4   3       5111.19       5241.31       209.60 o                         
  16   4   3        135.91        118.54        46.37 o                         
  17   4   3       1476.83       1414.43        99.38 o                         
  18   4   3         84.26         93.96        53.66 o                         
  19   4   3       6429.32       5837.27       330.55 o                         
  20   4   3        427.83        399.11       123.16 o                         
  21   4   3          4.64         37.21        94.23 o                         
  22   4   3       1379.33       1379.75       186.07 o                         
  23   4   3        730.35        929.89       178.66 o                         
  24   4   3       1014.31        869.76       148.91 o                         
  25   4   3       2973.97       2371.61       218.61 o                         
  26   4   3         44.44         22.84       116.15 o                         
 -25   5   3        307.07        369.65       186.74 o                         
 -24   5   3       1040.77        679.90       263.89 o                         
 -23   5   3       1889.85       1514.13       217.69 o                         
 -22   5   3         81.53         61.04       130.15 o                         
 -21   5   3       1051.41       1029.50       210.37 o                         
 -20   5   3       4808.58       5650.05       451.23 o                         
 -19   5   3        664.93        692.39       199.67 o                         
 -18   5   3         87.01        115.85       151.11 o                         
 -17   5   3        299.92        216.62       101.98 o                         
 -16   5   3       8587.40       8649.82       484.18 o                         
 -15   5   3        788.45        802.31       109.88 o                         
 -14   5   3          3.32        -20.06        65.86 o                         
 -13   5   3         73.36         34.57        52.70 o                         
 -12   5   3       1049.66       1025.56       136.00 o                         
 -11   5   3          1.53          7.21        50.00 o                         
 -10   5   3        415.21        404.62        79.46 o                         
  -9   5   3       1637.59       1649.62        94.94 o                         
  -8   5   3       2389.65       2235.46       111.54 o                         
  -7   5   3        117.84        119.60        31.21 o                         
  -6   5   3        748.63        624.23        93.92 o                         
  -5   5   3         93.84        109.03        36.42 o                         
  -4   5   3      14764.74      13983.98       316.46 o                         
  -3   5   3        117.45        133.87        26.80 o                         
  -2   5   3       3488.77       3666.37       104.84 o                         
  -1   5   3       7196.67       6975.50       149.13 o                         
   0   5   3        225.06        415.46        57.20 o                         
   1   5   3       9692.57       9770.48       204.91 o                         
   2   5   3       5939.32       5865.35       126.49 o                         
   3   5   3       6313.23       6354.41       146.00 o                         
   4   5   3       2866.06       2894.86       171.96 o                         
   5   5   3       9512.14       8925.77       245.50 o                         
   6   5   3          2.44         79.37        47.38 o                         
   7   5   3       1089.92       1043.34        74.81 o                         
   8   5   3       1670.99       1862.55       107.77 o                         
   9   5   3       1124.33       1191.95        90.66 o                         
  10   5   3         11.88          3.55        40.09 o                         
  11   5   3        141.20        171.65        49.12 o                         
  12   5   3       5502.03       5903.33       246.26 o                         
  13   5   3       1338.60       1644.40       131.79 o                         
  14   5   3        753.80       1150.84       168.76 o                         
  15   5   3        107.85         50.47        60.21 o                         
  16   5   3          6.78         42.12        61.87 o                         
  17   5   3        568.74        455.15       188.00 o                         
  18   5   3       1868.11       1760.67       249.53 o                         
  19   5   3       1102.86        790.37       176.15 o                         
  20   5   3         77.72        100.82       101.22 o                         
  21   5   3        122.75        166.16       102.27 o                         
  22   5   3        662.08        504.01       199.67 o                         
  23   5   3         22.20        -22.09        96.68 o                         
  24   5   3        698.95        510.76       158.21 o                         
 -23   6   3        115.12        238.45       109.45 o                         
 -22   6   3        122.06        107.95       126.53 o                         
 -21   6   3        209.75        124.06       120.98 o                         
 -20   6   3        144.17        128.15       132.13 o                         
 -19   6   3       1410.68       1506.55       282.65 o                         
 -18   6   3       1138.66        820.70       276.26 o                         
 -17   6   3       6484.59       7007.16       746.24 o                         
 -16   6   3         10.88        -10.88       124.47 o                         
 -15   6   3          0.23        -79.46       146.89 o                         
 -14   6   3        142.28        133.81        94.41 o                         
 -13   6   3       2124.93       2436.00       195.74 o                         
 -12   6   3        902.07        972.02       139.30 o                         
 -11   6   3       4166.88       5037.91       276.70 o                         
 -10   6   3         11.44         60.34        60.94 o                         
  -9   6   3       1500.71       2027.81       164.22 o                         
  -8   6   3          2.15         71.67        56.61 o                         
  -7   6   3      17637.01      18148.83       477.60 o                         
  -6   6   3         85.76         53.55        33.27 o                         
  -5   6   3        877.00        839.08        60.88 o                         
  -4   6   3        575.05        688.22        57.42 o                         
  -3   6   3       2695.75       2692.02        93.91 o                         
  -2   6   3       1017.79       1121.60        65.32 o                         
  -1   6   3       3345.11       3558.84       101.38 o                         
   0   6   3       1823.78       1879.61        71.69 o                         
   1   6   3         65.17        120.30        42.30 o                         
   2   6   3        584.37        563.34        51.59 o                         
   3   6   3       1848.16       1793.95        79.06 o                         
   4   6   3         56.45         60.10        48.17 o                         
   5   6   3       1045.25       1321.90       100.59 o                         
   6   6   3         41.36        100.21        47.23 o                         
   7   6   3       3416.80       3962.52       184.11 o                         
   8   6   3         61.04        155.25        65.34 o                         
   9   6   3        376.69        273.43        73.76 o                         
  10   6   3        223.55        302.17        83.95 o                         
  11   6   3       2327.76       2667.19       176.46 o                         
  12   6   3        147.24        202.81        80.72 o                         
  13   6   3       3492.15       4088.91       224.26 o                         
  14   6   3        108.71        242.38       172.27 o                         
  15   6   3          1.20         81.80       134.21 o                         
  16   6   3          0.57        123.87       130.38 o                         
  17   6   3        233.41        400.30       190.19 o                         
  18   6   3          7.09        101.29       121.60 o                         
  19   6   3        296.38        264.22       110.41 o                         
  20   6   3         42.62         41.98        87.37 o                         
  21   6   3       1654.69       1185.81       156.75 o                         
  22   6   3        322.56        255.92       117.70 o                         
 -21   7   3        457.07        456.08       113.24 o                         
 -20   7   3       1477.65       1207.89       175.14 o                         
 -19   7   3        119.19        106.07       106.24 o                         
 -18   7   3         91.41        163.97       144.32 o                         
 -17   7   3          0.47        -24.21       111.81 o                         
 -16   7   3         26.98         -5.77       104.87 o                         
 -15   7   3         95.28        111.40       142.94 o                         
 -14   7   3          4.73         28.99       117.92 o                         
 -13   7   3        237.09        -31.88       143.35 o                         
 -12   7   3        353.51        436.36       195.83 o                         
 -11   7   3         49.09        107.00       158.96 o                         
 -10   7   3       1463.82       1842.62       263.63 o                         
  -9   7   3        585.43        683.74       100.89 o                         
  -8   7   3      10523.20      10912.16       434.35 o                         
  -7   7   3        199.12        250.90        81.64 o                         
  -6   7   3      11694.43      11903.69       366.50 o                         
  -5   7   3          0.10          6.46        31.54 o                         
  -4   7   3        206.98        326.11        47.11 o                         
  -3   7   3         58.55         35.29        38.71 o                         
  -2   7   3       7140.82       7361.20       218.14 o                         
  -1   7   3        562.17        624.94        70.47 o                         
   0   7   3      14304.99      14563.89       413.71 o                         
   1   7   3         90.52        161.48        66.99 o                         
   2   7   3       1959.26       1813.39       135.40 o                         
   3   7   3        734.10        787.64        87.63 o                         
   4   7   3       2152.94       2303.90       142.48 o                         
   5   7   3        612.32        641.85        85.57 o                         
   6   7   3       3496.47       3772.52       180.23 o                         
   7   7   3        497.79        568.00       102.16 o                         
   8   7   3         23.75         23.04        60.24 o                         
   9   7   3        496.07        660.55       193.79 o                         
  10   7   3        730.33        575.88       199.11 o                         
  11   7   3          1.50        -43.77       125.52 o                         
  12   7   3       4814.87       4305.19       382.28 o                         
  13   7   3          0.36         39.95       135.36 o                         
  14   7   3       1663.49       1885.23       256.33 o                         
  15   7   3        219.33        235.65       149.12 o                         
  16   7   3        702.02        827.51       183.15 o                         
  17   7   3          2.03        -13.54        99.15 o                         
  18   7   3        851.60        801.50       151.00 o                         
  19   7   3        225.72         82.98        84.44 o                         
  20   7   3        823.29        516.82       112.17 o                         
 -17   8   3       2362.43       2080.31       209.59 o                         
 -16   8   3         49.47        -91.54       103.41 o                         
 -15   8   3         25.25        133.86       129.75 o                         
 -14   8   3         14.72         74.66       131.29 o                         
 -13   8   3        291.62        326.72       153.88 o                         
 -12   8   3         41.13         33.14       123.23 o                         
 -11   8   3       3297.83       4706.81       400.95 o                         
 -10   8   3         99.34        267.51       168.23 o                         
  -9   8   3        730.11        865.58       199.03 o                         
  -8   8   3         60.15        228.00       163.47 o                         
  -7   8   3       2277.74       2763.49       293.04 o                         
  -6   8   3       1537.85       1411.10       255.52 o                         
  -5   8   3       4642.35       4234.47       399.09 o                         
  -4   8   3        385.06        319.06        91.88 o                         
  -3   8   3        307.61        255.44       103.72 o                         
  -2   8   3          3.00          2.81        68.42 o                         
  -1   8   3       2745.43       3222.09       250.45 o                         
   0   8   3        324.70        365.67       126.19 o                         
   1   8   3       2031.36       2606.25       263.89 o                         
   2   8   3         44.93         65.97       105.70 o                         
   3   8   3        236.53        152.87       122.10 o                         
   4   8   3        356.02        387.14       151.70 o                         
   5   8   3         18.31         76.34       113.85 o                         
   6   8   3        165.46        181.00       136.12 o                         
   7   8   3        812.86        884.81       198.00 o                         
   8   8   3        553.87        590.20       222.79 o                         
   9   8   3       1098.19       1212.14       244.28 o                         
  10   8   3       1170.53        920.43       221.63 o                         
  11   8   3       1490.47       2112.83       281.27 o                         
  12   8   3        658.11        784.43       177.19 o                         
  13   8   3        490.52        597.72       163.35 o                         
  14   8   3        186.65         92.24       106.88 o                         
  15   8   3        368.22        349.77       117.14 o                         
  16   8   3          5.91        163.37       100.33 o                         
 -12   9   3        450.26        493.13       143.66 o                         
 -11   9   3         62.88         10.54       103.98 o                         
 -10   9   3       3569.70       3634.78       320.08 o                         
  -9   9   3        588.66        535.02       147.69 o                         
  -8   9   3       3050.29       3280.03       302.11 o                         
  -7   9   3         84.74         88.98       111.54 o                         
  -6   9   3        334.17        520.62       140.32 o                         
  -5   9   3         42.49          8.82       109.16 o                         
  -4   9   3        224.24        172.62       128.81 o                         
  -3   9   3        320.74        194.11       123.81 o                         
  -2   9   3       1263.62       1294.69       166.88 o                         
  -1   9   3        112.45         91.18        80.57 o                         
   0   9   3       3158.58       3279.97       267.63 o                         
   1   9   3         39.11         96.69       124.08 o                         
   2   9   3       8740.71       9164.95       597.87 o                         
   3   9   3         11.16         54.63        99.85 o                         
   4   9   3       7393.39       7732.01       478.49 o                         
   5   9   3         67.65         38.82       110.12 o                         
   6   9   3       1900.02       2047.64       221.37 o                         
   7   9   3         27.38         79.46        89.43 o                         
   8   9   3        686.71        640.38       126.34 o                         
   9   9   3          1.51        101.13        86.02 o                         
  10   9   3         80.51        111.91       118.66 o                         
  11   9   3          8.21        117.14        86.90 o                         
  12   9   3       1252.47       1030.51       177.80 o                         
 -28   0   4          0.73        -17.42        91.89 o                         
 -26   0   4          1.18        -60.63       123.31 o                         
 -24   0   4       1327.58        953.63       260.00 o                         
 -22   0   4        464.26        571.07       204.10 o                         
 -20   0   4         20.50         98.43        74.70 o                         
 -18   0   4       3954.55       3735.07       364.95 o                         
 -16   0   4        972.59        878.30       139.72 o                         
 -14   0   4         21.08         51.22        43.99 o                         
 -12   0   4         39.46         49.28        30.10 o                         
 -10   0   4       1866.17       1989.08        89.21 o                         
  -8   0   4         82.55         55.20        22.78 o                         
  -6   0   4        314.16        330.17        33.04 o                         
  -4   0   4         71.41         60.98        20.27 o                         
   2   0   4          0.04         -8.13         9.94 o                         
   4   0   4       1043.66       1048.73        45.79 o                         
   6   0   4          5.53         22.47        23.87 o                         
   8   0   4         51.61        102.43        34.82 o                         
  10   0   4       1668.30       1811.55        89.19 o                         
  12   0   4        540.39        653.31        92.90 o                         
  14   0   4       1859.31       2046.79       181.32 o                         
  16   0   4        239.94        237.44        90.24 o                         
  18   0   4         18.35         72.15        71.03 o                         
  20   0   4         15.46        -18.82        90.21 o                         
  22   0   4         15.23         61.60       137.68 o                         
  24   0   4        501.70        528.40       244.19 o                         
  26   0   4        349.92        193.69       107.73 o                         
  28   0   4         76.45        -12.58       105.43 o                         
 -29   1   4        311.55        271.96        95.89 o                         
 -28   1   4          1.01        -47.24        84.32 o                         
 -27   1   4         61.57        -46.30        76.69 o                         
 -26   1   4         12.03         26.62        95.86 o                         
 -25   1   4        524.99        539.77       161.51 o                         
 -24   1   4          5.07         26.62        98.44 o                         
 -23   1   4        437.68        355.08       152.04 o                         
 -22   1   4        492.44        752.20       116.07 o                         
 -21   1   4        277.37        267.30        84.59 o                         
 -20   1   4        124.36        104.64        48.81 o                         
 -19   1   4        382.27        441.90        65.14 o                         
 -18   1   4       4481.80       4540.98       203.80 o                         
 -17   1   4          2.46        -31.34        31.34 o                         
 -16   1   4      10921.68      10748.72       288.25 o                         
 -15   1   4         19.28        108.34        31.54 o                         
 -14   1   4      16434.94      16340.55       349.18 o                         
 -13   1   4       1066.31       1212.24       112.84 o                         
 -12   1   4      11164.76      11676.38       346.51 o                         
 -11   1   4        180.21        169.23        36.06 o                         
 -10   1   4       8462.16       7922.96       217.08 o                         
  -9   1   4         55.27         39.81        22.57 o                         
  -8   1   4       9327.21       8392.64       225.60 o                         
  -7   1   4        332.28        437.36        34.86 o                         
  -6   1   4        363.62        390.68        35.93 o                         
  -5   1   4         37.33         40.79        10.64 o                         
  -4   1   4      15425.28      13171.20       267.96 o                         
  -3   1   4         68.97         75.87        14.51 o                         
  -2   1   4        457.57        426.85        18.04 o                         
  -1   1   4          5.88          8.49         9.54 o                         
   0   1   4      16328.67      13476.36       275.43 o                         
   1   1   4          1.19          1.22         8.50 o                         
   2   1   4       4888.31       4229.16       163.28 o                         
   3   1   4          2.72         -2.00        17.35 o                         
   4   1   4         93.61        159.98        23.46 o                         
   5   1   4        358.99        368.87        32.06 o                         
   6   1   4        370.87        451.84        32.67 o                         
   7   1   4        819.66        777.65        38.76 o                         
   8   1   4      13874.10      12738.76       295.82 o                         
   9   1   4        573.04        561.92        31.30 o                         
  10   1   4      17210.51      17006.79       429.63 o                         
  11   1   4       2237.96       2348.14        92.12 o                         
  12   1   4      39773.90      38139.04      1149.97 o                         
  13   1   4         56.76         53.37        29.02 o                         
  14   1   4       8653.82       8774.22       235.62 o                         
  15   1   4        185.10        196.40        40.05 o                         
  16   1   4       6505.13       6890.26       234.13 o                         
  17   1   4          2.01        -12.83        45.37 o                         
  18   1   4       8201.55       9220.60       356.15 o                         
  19   1   4         34.04         -7.52        49.82 o                         
  20   1   4        230.56        314.02        95.92 o                         
  21   1   4        337.63        431.99       102.91 o                         
  22   1   4        453.75        525.38       143.09 o                         
  23   1   4        516.02        578.19       150.24 o                         
  24   1   4          9.94         35.29        89.75 o                         
  25   1   4        374.53        156.74       133.86 o                         
  26   1   4          0.28        -50.11        83.15 o                         
  27   1   4        307.28        300.28        97.87 o                         
  28   1   4        466.34        342.82        89.31 o                         
 -28   2   4        105.48         75.12        73.71 o                         
 -27   2   4        209.72        171.78       112.15 o                         
 -26   2   4         10.21         37.59        77.38 o                         
 -25   2   4        298.00        364.01       142.49 o                         
 -24   2   4        175.75        242.92       125.06 o                         
 -23   2   4       1402.68       1903.15       214.32 o                         
 -22   2   4        484.09        505.59       116.98 o                         
 -21   2   4         12.17         65.26        51.25 o                         
 -20   2   4          2.00         40.11        45.48 o                         
 -19   2   4        386.50        380.82        63.11 o                         
 -18   2   4        342.51        362.17        59.55 o                         
 -17   2   4       1245.18       1407.95        75.72 o                         
 -16   2   4          0.06          6.00        25.60 o                         
 -15   2   4        633.50        615.63        75.85 o                         
 -14   2   4        783.70        800.79        46.46 o                         
 -13   2   4         96.70        125.99        28.53 o                         
 -12   2   4       1211.81       1082.13        72.87 o                         
 -11   2   4       2009.59       1999.32        85.74 o                         
 -10   2   4       2099.72       2237.83        74.66 o                         
  -9   2   4      27488.93      27087.89       811.61 o                         
  -8   2   4        709.80        787.82        45.96 o                         
  -7   2   4       1082.95       1069.86        79.84 o                         
  -6   2   4        466.38        449.96        28.37 o                         
  -5   2   4      10367.01       8689.67       180.85 o                         
  -4   2   4       2346.47       2070.77       102.57 o                         
  -3   2   4      34022.72      31474.47       753.91 o                         
  -2   2   4        878.13        768.03        26.79 o                         
  -1   2   4        334.42        369.91        26.42 o                         
   0   2   4       1433.08       1311.79        52.31 o                         
   1   2   4      83393.77      74590.89      2430.83 o                         
   2   2   4        656.39        578.79        42.24 o                         
   3   2   4        488.93        486.05        27.20 o                         
   4   2   4        238.99        210.18        15.05 o                         
   5   2   4       1497.74       1371.06        37.10 o                         
   6   2   4         33.27         47.85        11.49 o                         
   7   2   4       1956.09       1466.40        74.19 o                         
   8   2   4        719.48        814.63        54.60 o                         
   9   2   4       6681.52       6636.45       221.48 o                         
  10   2   4        322.65        447.17        55.13 o                         
  11   2   4       2175.18       2344.85       194.73 o                         
  12   2   4         21.79          9.03        24.51 o                         
  13   2   4        217.27        397.11        68.52 o                         
  14   2   4       1930.46       1876.65        95.44 o                         
  15   2   4       1031.29       1088.25       121.49 o                         
  16   2   4         50.84         75.06        40.90 o                         
  17   2   4        205.96        251.45        57.80 o                         
  18   2   4        110.29        159.88        55.82 o                         
  19   2   4        334.58        450.00        92.49 o                         
  20   2   4       1607.84       1783.55       159.08 o                         
  21   2   4       1316.62       1584.09       185.30 o                         
  22   2   4          0.18        -54.44        89.65 o                         
  23   2   4       1834.57       2342.89       208.54 o                         
  24   2   4         13.71        127.19        92.19 o                         
  25   2   4          0.45         99.84        99.09 o                         
  26   2   4         68.81         29.90        72.88 o                         
  27   2   4          1.79         63.56        77.57 o                         
 -28   3   4         65.82        120.39       134.10 o                         
 -27   3   4         65.92        131.99        84.23 o                         
 -26   3   4        227.86        346.83       142.59 o                         
 -25   3   4         35.81         -2.16        68.54 o                         
 -24   3   4       2717.25       2505.30       186.32 o                         
 -23   3   4          2.95         -5.76        64.29 o                         
 -22   3   4       2034.35       2437.17       197.52 o                         
 -21   3   4         45.92         10.69        63.30 o                         
 -20   3   4       5341.44       5518.37       227.75 o                         
 -19   3   4        518.83        486.25        67.60 o                         
 -18   3   4       1024.81       1070.05        80.95 o                         
 -17   3   4          6.01         10.28        28.49 o                         
 -16   3   4       1658.36       1911.02        86.17 o                         
 -15   3   4        112.01        137.99        34.30 o                         
 -14   3   4        522.70        512.89        45.52 o                         
 -13   3   4       5076.44       5231.37       298.50 o                         
 -12   3   4       9138.04       9885.33       235.49 o                         
 -11   3   4        317.11        395.97        35.26 o                         
 -10   3   4       6361.42       6204.92       368.78 o                         
  -9   3   4        236.04        272.21        33.94 o                         
  -8   3   4      18944.25      17027.97       477.26 o                         
  -7   3   4        168.59        173.87        25.87 o                         
  -6   3   4      10338.02       9206.10       325.54 o                         
  -5   3   4         39.96         54.05        16.77 o                         
  -4   3   4      18991.19      16184.58       559.75 o                         
  -3   3   4          1.09          1.49        15.09 o                         
  -2   3   4       1847.72       1596.63        59.66 o                         
  -1   3   4         25.29         27.41        22.04 o                         
   0   3   4        983.21        664.87        40.07 o                         
   1   3   4         10.02         23.49        21.93 o                         
   2   3   4        215.95        335.03        30.02 o                         
   3   3   4         19.72         18.22        10.66 o                         
   4   3   4       4199.78       3960.72        87.22 o                         
   5   3   4          7.55          0.15        11.48 o                         
   6   3   4        240.00        202.28        17.52 o                         
   7   3   4        139.68        110.78        23.87 o                         
   8   3   4         31.49         82.16        33.98 o                         
   9   3   4         32.90        116.99        34.36 o                         
  10   3   4       2793.44       2903.97       136.35 o                         
  11   3   4         34.30         63.68        27.91 o                         
  12   3   4       4498.47       4026.74       119.75 o                         
  13   3   4        381.32        426.93        43.41 o                         
  14   3   4       2709.25       3024.56       232.05 o                         
  15   3   4        598.22        641.64        53.25 o                         
  16   3   4       1135.50       1356.63       106.22 o                         
  17   3   4       1359.81       1380.40       100.00 o                         
  18   3   4       1208.74       1365.18        90.25 o                         
  19   3   4         69.09         63.80        52.82 o                         
  20   3   4       2654.44       2886.15       206.33 o                         
  21   3   4        148.84        220.48        88.11 o                         
  22   3   4          4.11         51.77        80.24 o                         
  23   3   4        527.51        514.30       130.03 o                         
  24   3   4       2395.76       2371.95       207.75 o                         
  25   3   4        104.56         70.71        77.54 o                         
  26   3   4        395.39        194.83        82.87 o                         
  27   3   4          0.50         20.56        70.93 o                         
 -27   4   4         29.24          7.64        90.15 o                         
 -26   4   4         39.16         14.19        66.67 o                         
 -25   4   4        156.76        172.62       115.15 o                         
 -24   4   4          0.83         41.96        83.73 o                         
 -23   4   4        537.36        537.05       133.42 o                         
 -22   4   4          4.31          3.36        72.48 o                         
 -21   4   4       1541.37       2059.97       217.47 o                         
 -20   4   4         19.36         63.42       111.67 o                         
 -19   4   4       1930.70       1893.93       133.89 o                         
 -18   4   4         30.27          7.98        40.50 o                         
 -17   4   4       6715.37       6896.90       255.04 o                         
 -16   4   4          4.54         24.83        46.18 o                         
 -15   4   4       3030.45       3460.15       153.30 o                         
 -14   4   4        189.17        255.43        55.14 o                         
 -13   4   4         37.20          0.72        34.99 o                         
 -12   4   4        239.45        240.99        41.44 o                         
 -11   4   4          2.32         32.59        28.50 o                         
 -10   4   4          3.93         -0.34        20.94 o                         
  -9   4   4       9566.23      10384.30       341.25 o                         
  -8   4   4         36.66        102.62        34.89 o                         
  -7   4   4      10676.29      11452.29       570.35 o                         
  -6   4   4        861.89        931.63        53.29 o                         
  -5   4   4      35234.00      34909.71       954.00 o                         
  -4   4   4        487.58        619.66        62.01 o                         
  -3   4   4      42309.19      41233.52      1243.98 o                         
  -2   4   4        825.95        829.52        47.71 o                         
  -1   4   4       2548.74       2156.74        71.07 o                         
   0   4   4        135.75        179.54        30.70 o                         
   1   4   4      11085.27      10816.53       251.36 o                         
   2   4   4          6.17          2.24        16.24 o                         
   3   4   4       9043.51       7933.84       187.62 o                         
   4   4   4        547.75        611.00        40.85 o                         
   5   4   4      15308.67      14309.45       369.04 o                         
   6   4   4       1523.93       1316.07        43.54 o                         
   7   4   4       4100.13       4036.83       336.57 o                         
   8   4   4        244.17        213.53        43.41 o                         
   9   4   4      24657.62      22896.84       601.05 o                         
  10   4   4        940.32        902.52        58.05 o                         
  11   4   4       7322.58       7075.22       234.90 o                         
  12   4   4         22.34         39.94        34.57 o                         
  13   4   4        346.33        489.03        57.46 o                         
  14   4   4        595.76        719.35        81.04 o                         
  15   4   4         87.25         41.79        59.28 o                         
  16   4   4         39.67         55.61        46.15 o                         
  17   4   4        171.90        137.63        48.58 o                         
  18   4   4         64.37         18.38        49.29 o                         
  19   4   4       3387.38       3567.79       253.48 o                         
  20   4   4         50.31         58.59        86.63 o                         
  21   4   4       3274.91       3586.50       330.08 o                         
  22   4   4         71.75         37.90        82.39 o                         
  23   4   4       1079.95       1104.56       203.07 o                         
  24   4   4         21.02         38.80        89.11 o                         
  25   4   4         11.00         40.23        66.28 o                         
  26   4   4         17.02        198.46       112.35 o                         
 -25   5   4         18.34         47.93        71.34 o                         
 -24   5   4       2834.46       2395.51       364.98 o                         
 -23   5   4         40.17         89.25       108.10 o                         
 -22   5   4       2227.99       2079.05       304.61 o                         
 -21   5   4          3.00         23.99       106.39 o                         
 -20   5   4       4511.05       4540.98       444.60 o                         
 -19   5   4        176.49        149.99       155.27 o                         
 -18   5   4        555.30        572.12       206.02 o                         
 -17   5   4         10.19         68.93        79.81 o                         
 -16   5   4         86.68        103.03        84.68 o                         
 -15   5   4          1.91        -20.35        48.01 o                         
 -14   5   4         74.14         95.71        77.40 o                         
 -13   5   4        842.89       1015.71       152.14 o                         
 -12   5   4       5896.05       6827.18       324.73 o                         
 -11   5   4       1306.49       1577.40       145.39 o                         
 -10   5   4        573.76        970.87       116.68 o                         
  -9   5   4        854.98        767.71        77.14 o                         
  -8   5   4       2917.11       2838.73       102.52 o                         
  -7   5   4        282.30        270.06        35.81 o                         
  -6   5   4      10337.83      10762.65       266.51 o                         
  -5   5   4        190.89        259.46        43.11 o                         
  -4   5   4       1633.29       1592.41        71.00 o                         
  -3   5   4       3166.55       2910.27       118.07 o                         
  -2   5   4       4676.77       4436.26       108.36 o                         
  -1   5   4       1380.24       1384.54        76.76 o                         
   0   5   4      79799.31      76875.55      2063.34 o                         
   1   5   4       1503.52       1442.83        66.19 o                         
   2   5   4      17981.14      18314.74       804.44 o                         
   3   5   4         63.23         76.04        27.31 o                         
   4   5   4      28866.47      27029.57       631.84 o                         
   5   5   4          1.73        -30.39        33.72 o                         
   6   5   4      17965.59      18009.63       522.30 o                         
   7   5   4       1220.33       1457.31        92.44 o                         
   8   5   4        560.98        658.83        74.48 o                         
   9   5   4        504.43        548.13        63.78 o                         
  10   5   4       2174.00       2377.48       119.11 o                         
  11   5   4          2.02         11.60        46.66 o                         
  12   5   4      13087.10      14172.03       495.41 o                         
  13   5   4          2.23         36.17        52.19 o                         
  14   5   4       1311.46       1848.11       169.54 o                         
  15   5   4        387.46        386.82        68.06 o                         
  16   5   4         19.67         45.22        55.27 o                         
  17   5   4        216.05        140.45        90.51 o                         
  18   5   4       3410.97       3401.13       321.22 o                         
  19   5   4          3.03          7.77        57.43 o                         
  20   5   4        503.91        521.97       140.09 o                         
  21   5   4         39.24         61.28        81.92 o                         
  22   5   4        685.44        556.67       164.65 o                         
  23   5   4         83.45         83.96        99.11 o                         
  24   5   4       1728.83       1071.96       280.55 o                         
 -23   6   4       2019.96       1420.64       172.78 o                         
 -22   6   4         81.53         31.47        90.58 o                         
 -21   6   4        118.51        303.78       141.09 o                         
 -20   6   4         59.26        -24.08       106.48 o                         
 -19   6   4       1804.59       1881.92       443.99 o                         
 -18   6   4          0.08         45.30       131.65 o                         
 -17   6   4       1700.05       1333.22       277.35 o                         
 -16   6   4        297.59        334.73       212.15 o                         
 -15   6   4       1366.87       1605.76       278.24 o                         
 -14   6   4         80.86        119.98        80.83 o                         
 -13   6   4       6752.63       7979.70       538.50 o                         
 -12   6   4        304.71        243.11       102.27 o                         
 -11   6   4        669.98        860.85       133.15 o                         
 -10   6   4        143.22        184.42        92.31 o                         
  -9   6   4       1748.18       2035.31       163.48 o                         
  -8   6   4         12.27         33.91        35.82 o                         
  -7   6   4        148.14        132.21        38.22 o                         
  -6   6   4       2596.68       2811.97       105.73 o                         
  -5   6   4        428.56        564.15        61.14 o                         
  -4   6   4        347.04        460.98        60.15 o                         
  -3   6   4       7061.26       6880.63       185.22 o                         
  -2   6   4         41.72        103.95        32.70 o                         
  -1   6   4       5146.86       5427.75       240.34 o                         
   0   6   4         41.36         57.32        29.49 o                         
   1   6   4       3686.19       3535.51       104.32 o                         
   2   6   4          7.12         47.83        35.44 o                         
   3   6   4         85.79         81.56        48.16 o                         
   4   6   4         34.77         21.25        35.25 o                         
   5   6   4        270.28        264.69        63.22 o                         
   6   6   4          3.90         38.97        48.60 o                         
   7   6   4       1002.67        947.78        80.94 o                         
   8   6   4        495.76        410.39        82.50 o                         
   9   6   4       9981.42      10284.20       357.32 o                         
  10   6   4        857.87        910.91       102.38 o                         
  11   6   4        387.05        494.81        94.70 o                         
  12   6   4         25.21        -19.06        57.40 o                         
  13   6   4         84.96         87.87        72.28 o                         
  14   6   4         58.44        181.40       171.21 o                         
  15   6   4        289.75        387.54       165.69 o                         
  16   6   4         18.55         64.25       122.00 o                         
  17   6   4        412.17        365.81       173.31 o                         
  18   6   4         31.11         40.20        98.01 o                         
  19   6   4         51.27         26.35        91.47 o                         
  20   6   4         35.03        126.91       109.83 o                         
  21   6   4       1182.23        728.26       137.24 o                         
  22   6   4         14.03        218.86       110.87 o                         
 -21   7   4          5.24        154.62        85.94 o                         
 -20   7   4       2013.46       1251.84       382.67 o                         
 -19   7   4         27.12          4.65        84.14 o                         
 -18   7   4        197.34        102.74       118.56 o                         
 -17   7   4         14.49         12.37        91.67 o                         
 -16   7   4          3.89          5.48       111.02 o                         
 -15   7   4        226.21        125.55       153.51 o                         
 -14   7   4        326.94        268.60       204.34 o                         
 -13   7   4        182.63        247.69       166.73 o                         
 -12   7   4       3149.73       3705.26       406.83 o                         
 -11   7   4         35.19        -51.42       150.84 o                         
 -10   7   4       1110.09       1744.89       265.56 o                         
  -9   7   4        518.09        554.83       108.90 o                         
  -8   7   4       5549.64       5841.48       286.35 o                         
  -7   7   4        211.23        268.44        65.11 o                         
  -6   7   4        723.18        718.45        71.32 o                         
  -5   7   4          7.82         22.26        38.93 o                         
  -4   7   4       1328.83       1429.22        84.74 o                         
  -3   7   4         53.93         11.70        37.61 o                         
  -2   7   4          3.71         23.26        34.37 o                         
  -1   7   4        257.93        208.06        55.87 o                         
   0   7   4       4775.85       4828.61       185.82 o                         
   1   7   4         16.56         26.18        48.90 o                         
   2   7   4        854.38       1264.00       141.58 o                         
   3   7   4        266.19        237.33        67.63 o                         
   4   7   4        306.83        313.05        74.88 o                         
   5   7   4        139.55        102.95        63.25 o                         
   6   7   4       1228.25       1256.91       115.35 o                         
   7   7   4          1.61         22.43        57.42 o                         
   8   7   4        375.74        332.33        87.21 o                         
   9   7   4         97.47        134.14       129.48 o                         
  10   7   4        367.82        213.84       153.28 o                         
  11   7   4        142.39        117.11       130.58 o                         
  12   7   4        846.31       1032.03       246.59 o                         
  13   7   4         74.30        -14.02       111.31 o                         
  14   7   4       1957.00       2061.41       299.60 o                         
  15   7   4        188.17         64.98       129.96 o                         
  16   7   4         26.42       -106.62       127.33 o                         
  17   7   4        185.52         66.99        98.35 o                         
  18   7   4        327.68        316.96       126.71 o                         
  19   7   4         66.55        -21.21        63.42 o                         
  20   7   4        820.28        342.05        88.41 o                         
 -17   8   4         66.02          4.67        83.32 o                         
 -16   8   4         10.26        -10.02        77.75 o                         
 -15   8   4        341.55        245.53       136.90 o                         
 -14   8   4          1.17         11.98       154.84 o                         
 -13   8   4        474.96        607.67       181.62 o                         
 -12   8   4         19.01          0.23       101.41 o                         
 -11   8   4        316.75        448.53       195.46 o                         
 -10   8   4          2.09         69.76       149.13 o                         
  -9   8   4       1738.52       2500.28       306.38 o                         
  -8   8   4        444.14        471.38       173.84 o                         
  -7   8   4       3387.90       3554.50       322.08 o                         
  -6   8   4         29.52         81.17       114.82 o                         
  -5   8   4       2696.87       2646.94       195.97 o                         
  -4   8   4          0.13         -4.41        59.92 o                         
  -3   8   4       2992.95       3112.53       223.38 o                         
  -2   8   4        167.53        129.50        95.61 o                         
  -1   8   4        738.31        683.51       141.60 o                         
   0   8   4         45.23         71.29       119.24 o                         
   1   8   4         99.90         76.31       110.03 o                         
   2   8   4        128.93        138.74       118.79 o                         
   3   8   4       1304.11       1703.00       258.07 o                         
   4   8   4         66.81         29.09        99.99 o                         
   5   8   4       1190.67       1583.75       242.13 o                         
   6   8   4        311.95        348.14       165.97 o                         
   7   8   4        622.22        785.99       206.99 o                         
   8   8   4          0.92         21.61       103.95 o                         
   9   8   4       4839.03       5102.30       555.01 o                         
  10   8   4         82.73         86.50       122.64 o                         
  11   8   4       1781.44       1653.44       255.11 o                         
  12   8   4         11.52        117.86       142.17 o                         
  13   8   4        544.62        496.78       122.32 o                         
  14   8   4          4.01        157.61       114.14 o                         
  15   8   4        425.42        416.40       126.92 o                         
  16   8   4         38.50        -28.98        81.76 o                         
 -12   9   4       1120.65        725.04       270.72 o                         
 -11   9   4         69.05        -32.39        95.65 o                         
 -10   9   4       2131.95       1980.26       223.40 o                         
  -9   9   4        148.43        126.47       120.11 o                         
  -8   9   4        627.09        517.16       142.52 o                         
  -7   9   4         12.84        -44.15       105.90 o                         
  -6   9   4          4.19         -8.32        81.89 o                         
  -5   9   4          3.78         51.38       111.42 o                         
  -4   9   4        655.41        342.48       205.40 o                         
  -3   9   4         55.98         40.82        70.30 o                         
  -2   9   4        261.08        317.46        96.33 o                         
  -1   9   4         42.97        -28.10        88.21 o                         
   0   9   4        686.49        675.22       213.84 o                         
   1   9   4         69.99         39.38        87.06 o                         
   2   9   4         24.34         32.88        98.61 o                         
   3   9   4          0.63         38.38       102.66 o                         
   4   9   4        186.54         86.08       117.69 o                         
   5   9   4          0.30       -108.42       108.42 o                         
   6   9   4         85.16        116.88       106.95 o                         
   7   9   4         32.33         53.26        82.31 o                         
   8   9   4         33.39        176.61       105.63 o                         
   9   9   4         17.82         71.56        80.68 o                         
  10   9   4        873.95        533.06       133.64 o                         
  11   9   4         75.94         -1.77        85.89 o                         
 -29   0   5         52.59         13.52        75.50 o                         
 -27   0   5        196.12        224.80       171.55 o                         
 -25   0   5         91.99         36.30       147.34 o                         
 -23   0   5       1011.59       1175.28       315.37 o                         
 -21   0   5        260.60        333.48       131.41 o                         
 -19   0   5        798.86        628.98        87.49 o                         
 -17   0   5       1155.83       1339.24       190.47 o                         
 -15   0   5         25.30         55.66        39.85 o                         
 -13   0   5        369.71        426.93        78.43 o                         
 -11   0   5        678.32        629.58        51.56 o                         
  -9   0   5         15.84         12.66        24.81 o                         
  -7   0   5          2.58         21.52        21.30 o                         
  -5   0   5        112.13         72.27        23.81 o                         
  -3   0   5          3.78         -4.12        18.94 o                         
  -1   0   5         97.88        105.65        17.76 o                         
   1   0   5         39.23         32.01        15.75 o                         
   3   0   5         12.20          3.94        12.90 o                         
   5   0   5        130.07        134.02        29.41 o                         
   7   0   5       1825.67       1573.47        96.23 o                         
   9   0   5       3694.18       3413.85       137.13 o                         
  11   0   5        571.77        619.25        48.86 o                         
  13   0   5        765.78        747.22       133.43 o                         
  15   0   5       1907.70       2016.85       141.60 o                         
  17   0   5       2354.89       2358.29       337.26 o                         
  19   0   5        149.06        188.18       111.84 o                         
  21   0   5       2072.89       1923.20       239.53 o                         
  23   0   5       1967.54       2021.08       664.75 o                         
  25   0   5        328.90        211.80       156.35 o                         
  27   0   5         43.67        -21.03        86.50 o                         
 -29   1   5         90.60          8.26        55.98 o                         
 -28   1   5          0.94         -9.48        73.43 o                         
 -27   1   5         94.01        113.27        93.25 o                         
 -26   1   5        395.41        257.69       119.04 o                         
 -25   1   5        345.94        356.90       132.19 o                         
 -24   1   5        644.14        693.97       157.91 o                         
 -23   1   5        191.22        310.79       138.45 o                         
 -22   1   5        161.80        143.69        90.16 o                         
 -21   1   5        208.60        228.49        70.26 o                         
 -20   1   5         46.67         48.55        46.30 o                         
 -19   1   5        742.22        764.52        77.62 o                         
 -18   1   5        667.12        741.34        66.86 o                         
 -17   1   5       5353.53       5657.86       157.83 o                         
 -16   1   5        139.47        132.90        35.21 o                         
 -15   1   5      12970.95      12757.61       260.77 o                         
 -14   1   5        154.43        197.78        29.93 o                         
 -13   1   5       8825.41       8491.82       197.77 o                         
 -12   1   5        268.48        346.89        38.37 o                         
 -11   1   5      12341.14      11802.05       331.93 o                         
 -10   1   5       1367.71       1331.06        71.86 o                         
  -9   1   5       3369.89       3041.29        92.36 o                         
  -8   1   5        108.72        127.49        15.02 o                         
  -7   1   5       3375.15       3547.44       136.14 o                         
  -6   1   5          1.02          9.34        11.58 o                         
  -5   1   5       1847.14       1886.92        64.33 o                         
  -4   1   5          1.00         -0.89        12.11 o                         
  -3   1   5       1229.71       1041.80        43.25 o                         
  -2   1   5         67.12         89.77        23.86 o                         
  -1   1   5       3138.19       2553.79        76.32 o                         
   0   1   5         50.62         66.91        14.25 o                         
   1   1   5      14013.35      13124.81       258.75 o                         
   2   1   5         32.48         35.62        11.08 o                         
   3   1   5        670.41        616.03        31.53 o                         
   4   1   5        185.40        231.83        31.38 o                         
   5   1   5       4266.44       4033.70       122.97 o                         
   6   1   5        855.90       1199.29        98.44 o                         
   7   1   5       7899.84       7244.66       228.05 o                         
   8   1   5        809.79        772.35        46.67 o                         
   9   1   5       9377.75       8655.74       260.69 o                         
  10   1   5         14.98         30.53        23.31 o                         
  11   1   5      40430.35      39933.54      1325.28 o                         
  12   1   5       1091.85       1089.45        56.65 o                         
  13   1   5      24222.91      23616.48       609.09 o                         
  14   1   5       1762.26       1879.64       159.71 o                         
  15   1   5       4348.68       4441.95       171.13 o                         
  16   1   5          1.41         13.89        41.73 o                         
  17   1   5      10472.96      11500.41       422.89 o                         
  18   1   5        464.41        472.27        80.74 o                         
  19   1   5        965.18       1244.88       128.80 o                         
  20   1   5         22.89         -6.53        61.82 o                         
  21   1   5        143.23        156.98        85.74 o                         
  22   1   5         55.71        127.56       109.15 o                         
  23   1   5          5.54         66.56        92.17 o                         
  24   1   5        198.83        202.14       109.85 o                         
  25   1   5        255.75        412.89       132.43 o                         
  26   1   5        152.13        116.90        98.26 o                         
  27   1   5        380.81        343.24       123.02 o                         
  28   1   5        305.20        281.50        91.05 o                         
 -28   2   5        168.11         97.59        74.55 o                         
 -27   2   5         35.00         37.52        74.15 o                         
 -26   2   5        364.79        279.18       106.57 o                         
 -25   2   5        109.60        100.14       101.13 o                         
 -24   2   5       1065.16       1333.81       178.94 o                         
 -23   2   5         71.51         96.03        91.32 o                         
 -22   2   5        141.82        178.06        93.34 o                         
 -21   2   5         23.85         31.53        44.83 o                         
 -20   2   5         91.51        148.32        52.98 o                         
 -19   2   5        310.77        330.73        58.71 o                         
 -18   2   5         77.72        136.27        48.72 o                         
 -17   2   5        270.62        292.88        46.96 o                         
 -16   2   5        836.76        915.41        54.06 o                         
 -15   2   5         35.17          5.68        26.57 o                         
 -14   2   5         66.64         69.03        27.29 o                         
 -13   2   5       2070.11       2042.04       124.69 o                         
 -12   2   5        560.71        721.27        59.97 o                         
 -11   2   5         39.58        184.57        40.15 o                         
 -10   2   5       4491.63       4233.38       144.38 o                         
  -9   2   5        290.79        329.46        39.59 o                         
  -8   2   5      37507.61      36359.96      1033.93 o                         
  -7   2   5         44.58         40.04        18.97 o                         
  -6   2   5      12565.12      10854.23       260.15 o                         
  -5   2   5       1339.97       1223.81        38.96 o                         
  -4   2   5      40868.89      37817.69       964.24 o                         
  -3   2   5         32.82         -2.23        13.44 o                         
  -2   2   5      12316.32      11055.69       261.13 o                         
  -1   2   5        420.53        390.42        35.24 o                         
   0   2   5      14192.09      12397.31       331.65 o                         
   1   2   5         67.08         90.05        23.95 o                         
   2   2   5      59308.81      55243.80      1536.68 o                         
   3   2   5        422.95        390.95        18.57 o                         
   4   2   5        960.69        931.09        36.74 o                         
   5   2   5       2188.09       1784.94        87.76 o                         
   6   2   5        325.29        382.78        42.70 o                         
   7   2   5        779.19        773.58        44.47 o                         
   8   2   5       1870.28       1891.19        77.41 o                         
   9   2   5        601.49        572.58        46.95 o                         
  10   2   5       3223.37       3238.34       108.01 o                         
  11   2   5        489.36        561.93        49.37 o                         
  12   2   5       6387.21       6707.96       175.69 o                         
  13   2   5         40.94         70.92        26.24 o                         
  14   2   5        172.63        160.12        41.22 o                         
  15   2   5       1720.57       1815.34        93.81 o                         
  16   2   5       1018.91       1111.69        87.88 o                         
  17   2   5        140.82        131.92        57.38 o                         
  18   2   5       2961.02       3074.84       178.48 o                         
  19   2   5        367.19        341.26        82.07 o                         
  20   2   5        857.02       1071.60       123.96 o                         
  21   2   5         12.40        -14.73        81.83 o                         
  22   2   5       3500.82       4480.41       286.43 o                         
  23   2   5          3.03         81.28        88.70 o                         
  24   2   5         97.56        100.30        98.25 o                         
  25   2   5        158.53         88.34        97.70 o                         
  26   2   5        207.68        288.33       100.26 o                         
  27   2   5         85.57        142.71        71.14 o                         
 -28   3   5          0.42         -3.44        66.27 o                         
 -27   3   5         30.08         68.71        76.41 o                         
 -26   3   5        136.73        113.62        85.38 o                         
 -25   3   5         39.35         75.54        82.97 o                         
 -24   3   5         52.92         79.84        73.22 o                         
 -23   3   5       7131.26       7846.01       429.35 o                         
 -22   3   5         68.19         68.29        70.20 o                         
 -21   3   5        462.81        646.50       112.71 o                         
 -20   3   5          0.81        -21.45        46.84 o                         
 -19   3   5       1748.73       1764.08       100.23 o                         
 -18   3   5          5.96         48.24        43.89 o                         
 -17   3   5       1789.35       1762.71        91.32 o                         
 -16   3   5        188.09        228.98        43.08 o                         
 -15   3   5          5.93         32.82        29.46 o                         
 -14   3   5        209.96        252.03        35.39 o                         
 -13   3   5       2398.21       2404.66       121.91 o                         
 -12   3   5        185.47        212.26        36.03 o                         
 -11   3   5      15049.08      14859.42       336.16 o                         
 -10   3   5         21.44         11.55        26.16 o                         
  -9   3   5      11594.36      12072.93       333.54 o                         
  -8   3   5       1002.19       1136.09        54.35 o                         
  -7   3   5      35474.15      33490.69       968.78 o                         
  -6   3   5        225.78        310.84        27.20 o                         
  -5   3   5       6750.29       5806.30       150.15 o                         
  -4   3   5       1051.31       1049.73        46.80 o                         
  -3   3   5       2227.77       2341.32       106.63 o                         
  -2   3   5          5.43         95.74        26.32 o                         
  -1   3   5        932.44       1173.79        75.75 o                         
   0   3   5        173.43        188.15        31.39 o                         
   1   3   5      11204.70       9858.88       247.02 o                         
   2   3   5         50.66         51.01        17.49 o                         
   3   3   5       1778.33       1643.92        39.87 o                         
   4   3   5          7.16         31.35        12.53 o                         
   5   3   5       5846.99       5471.92       109.32 o                         
   6   3   5          4.32         37.15        12.60 o                         
   7   3   5       2033.16       1679.07       102.10 o                         
   8   3   5        639.58        775.29        59.77 o                         
   9   3   5      11591.93      11166.85       316.44 o                         
  10   3   5        533.81        651.47        44.57 o                         
  11   3   5        878.03       1022.15        82.62 o                         
  12   3   5        102.06        137.84        35.25 o                         
  13   3   5       9892.18      10451.67       266.39 o                         
  14   3   5       3675.48       3654.25       233.61 o                         
  15   3   5       2003.37       2095.46       110.96 o                         
  16   3   5        209.90        200.92        49.07 o                         
  17   3   5       1579.45       1596.58       108.03 o                         
  18   3   5          0.52         41.26        41.96 o                         
  19   3   5       3911.82       4369.53       202.65 o                         
  20   3   5        769.52        608.18       132.22 o                         
  21   3   5        254.67        282.29       100.78 o                         
  22   3   5         61.02        146.70        97.75 o                         
  23   3   5        402.65        327.37       103.32 o                         
  24   3   5        480.90        337.05       149.28 o                         
  25   3   5        239.15        219.54        84.92 o                         
  26   3   5         42.84         24.07        85.05 o                         
 -27   4   5         15.65         63.42       112.42 o                         
 -26   4   5         30.19         78.01        78.78 o                         
 -25   4   5         13.09        -25.62        64.23 o                         
 -24   4   5         76.94        110.45        80.09 o                         
 -23   4   5        128.39        118.05       101.93 o                         
 -22   4   5         86.61        168.96        97.43 o                         
 -21   4   5          1.22        -49.31        97.20 o                         
 -20   4   5       2965.06       3676.66       281.32 o                         
 -19   4   5        573.28        601.83        91.99 o                         
 -18   4   5       3032.62       3185.29       227.35 o                         
 -17   4   5        195.47        240.91        60.98 o                         
 -16   4   5        234.78        202.86        68.94 o                         
 -15   4   5        133.89        173.96        51.69 o                         
 -14   4   5       2233.01       2387.26       116.93 o                         
 -13   4   5         56.53         59.95        34.34 o                         
 -12   4   5          0.19         28.54        30.66 o                         
 -11   4   5         13.16        113.50        30.48 o                         
 -10   4   5       4469.59       4656.20       222.59 o                         
  -9   4   5         20.99         34.91        24.44 o                         
  -8   4   5      23584.52      24957.83       615.71 o                         
  -7   4   5         86.14        101.34        34.97 o                         
  -6   4   5       9168.78       9461.66       396.60 o                         
  -5   4   5        331.50        356.36        36.50 o                         
  -4   4   5      27369.77      26164.37       732.53 o                         
  -3   4   5          9.70         34.92        24.27 o                         
  -2   4   5      17961.12      15883.81       420.97 o                         
  -1   4   5         14.68         47.25        28.11 o                         
   0   4   5       2051.20       2114.03        80.19 o                         
   1   4   5        299.19        343.56        36.45 o                         
   2   4   5       2715.33       3200.18       138.10 o                         
   3   4   5       1324.83       1225.60        42.47 o                         
   4   4   5      36799.29      34817.70       834.91 o                         
   5   4   5        792.42        744.27        77.55 o                         
   6   4   5      13753.33      12722.53       289.93 o                         
   7   4   5        123.34        117.63        32.89 o                         
   8   4   5      12687.00      11928.30       298.52 o                         
   9   4   5        183.84        174.88        41.11 o                         
  10   4   5      25040.89      23988.62       600.63 o                         
  11   4   5         14.49         42.77        29.48 o                         
  12   4   5         19.34         13.50        29.15 o                         
  13   4   5        235.27        336.90        54.52 o                         
  14   4   5        131.47        184.10        51.36 o                         
  15   4   5       1951.43       1967.25       112.83 o                         
  16   4   5       1598.42       1644.40       113.77 o                         
  17   4   5       1190.73       1170.96        92.71 o                         
  18   4   5       3666.36       3478.46       197.85 o                         
  19   4   5         20.46        -11.08        77.59 o                         
  20   4   5       3967.32       4425.70       389.21 o                         
  21   4   5        308.87        301.70       123.83 o                         
  22   4   5       2517.35       2324.40       239.10 o                         
  23   4   5         10.45        103.02       100.73 o                         
  24   4   5          9.76          0.86        68.23 o                         
  25   4   5         67.14         82.91        87.31 o                         
 -25   5   5        280.05        210.17       111.58 o                         
 -24   5   5         92.84         47.87        97.75 o                         
 -23   5   5       2220.55       2166.26       305.68 o                         
 -22   5   5         77.15         31.00       115.90 o                         
 -21   5   5       1870.77       2916.82       634.01 o                         
 -20   5   5          2.64        -85.22       133.38 o                         
 -19   5   5        866.54        931.90       251.55 o                         
 -18   5   5         81.99         53.50       119.26 o                         
 -17   5   5        234.75        255.04       106.09 o                         
 -16   5   5        195.23        136.09       102.24 o                         
 -15   5   5         94.89        142.36        71.40 o                         
 -14   5   5        966.25       1228.13       142.94 o                         
 -13   5   5       3756.82       4162.63       294.95 o                         
 -12   5   5        760.55        946.99       123.63 o                         
 -11   5   5       6674.13       7586.20       288.71 o                         
 -10   5   5        193.96        189.85        39.35 o                         
  -9   5   5        966.08       1112.17        59.48 o                         
  -8   5   5        278.47        309.51        39.10 o                         
  -7   5   5       1405.45       1655.72        67.71 o                         
  -6   5   5        747.93        817.05        55.32 o                         
  -5   5   5      19471.24      19244.51       506.83 o                         
  -4   5   5       2282.97       2340.34       136.39 o                         
  -3   5   5       3691.89       3615.74       104.12 o                         
  -2   5   5       2034.98       1983.14        65.28 o                         
  -1   5   5      25911.19      26098.64       572.87 o                         
   0   5   5        243.84        273.49        29.21 o                         
   1   5   5      41799.78      40119.32       894.43 o                         
   2   5   5         85.92        101.17        24.62 o                         
   3   5   5      12406.83      11828.22       329.13 o                         
   4   5   5        233.88        271.11        27.16 o                         
   5   5   5      15484.84      14436.03       375.07 o                         
   6   5   5        661.15        940.61        66.51 o                         
   7   5   5       5509.64       5400.36       176.63 o                         
   8   5   5        322.00        368.28        49.47 o                         
   9   5   5       4830.81       4925.92       197.57 o                         
  10   5   5         50.62         54.11        43.82 o                         
  11   5   5      11414.49      12682.66       408.64 o                         
  12   5   5        333.25        348.60        72.19 o                         
  13   5   5      11367.97      11226.25       370.49 o                         
  14   5   5         75.74         83.06        53.08 o                         
  15   5   5       1142.45        972.75       117.55 o                         
  16   5   5        101.73         68.05        55.29 o                         
  17   5   5       2687.57       2349.69       219.12 o                         
  18   5   5          2.02         -8.24        63.06 o                         
  19   5   5       2973.49       3078.79       206.27 o                         
  20   5   5          0.11         12.81        61.73 o                         
  21   5   5       1274.05        616.24       170.73 o                         
  22   5   5         49.75         25.18       112.39 o                         
  23   5   5       1092.36        611.88       153.24 o                         
  24   5   5        187.69        195.14       110.59 o                         
 -23   6   5          5.29         27.32        60.87 o                         
 -22   6   5          5.49        -13.18       109.35 o                         
 -21   6   5         27.78        178.21       126.51 o                         
 -20   6   5       1055.49       1273.71       247.15 o                         
 -19   6   5          4.33         98.46       132.67 o                         
 -18   6   5       3820.93       3833.41       421.35 o                         
 -17   6   5        110.82        -54.79       141.32 o                         
 -16   6   5       1657.43       2037.01       296.93 o                         
 -15   6   5          4.96        177.53       158.23 o                         
 -14   6   5       7418.79       8436.91       426.20 o                         
 -13   6   5         40.62         79.86        87.42 o                         
 -12   6   5       3562.58       3874.33       256.90 o                         
 -11   6   5         65.69         42.64        81.10 o                         
 -10   6   5        151.16        173.41        88.43 o                         
  -9   6   5        188.32        209.03        50.43 o                         
  -8   6   5       1615.94       1609.80       102.36 o                         
  -7   6   5        848.88        922.50        77.83 o                         
  -6   6   5        550.09        672.62        80.85 o                         
  -5   6   5        101.61         92.88        37.08 o                         
  -4   6   5       3921.96       4036.31       131.56 o                         
  -3   6   5        819.88        832.98        55.67 o                         
  -2   6   5       5695.12       5364.51       165.89 o                         
  -1   6   5         39.10         55.02        31.04 o                         
   0   6   5        348.17        317.72        38.71 o                         
   1   6   5         12.66         67.04        29.84 o                         
   2   6   5       3057.96       3384.67       168.48 o                         
   3   6   5         17.67         49.89        48.95 o                         
   4   6   5       1750.34       1842.90       114.17 o                         
   5   6   5         38.70        -10.16        43.46 o                         
   6   6   5       2402.52       2622.13       129.23 o                         
   7   6   5       1271.36       1400.48        94.40 o                         
   8   6   5      11810.72      12075.44       400.69 o                         
   9   6   5         45.96         78.92        63.18 o                         
  10   6   5       7820.49       8172.00       296.97 o                         
  11   6   5        184.73        240.95        79.11 o                         
  12   6   5         42.52         47.37        64.66 o                         
  13   6   5        414.37        393.49       169.21 o                         
  14   6   5        418.06        298.06       155.33 o                         
  15   6   5         26.77        292.41       171.00 o                         
  16   6   5         51.71         31.17       113.93 o                         
  17   6   5        382.34        235.35       137.69 o                         
  18   6   5          0.66         44.50       104.65 o                         
  19   6   5          4.12        -46.34        90.71 o                         
  20   6   5       1452.00       1097.28       175.25 o                         
  21   6   5          8.26        -71.75        90.20 o                         
  22   6   5        496.44        292.29       101.32 o                         
 -21   7   5        970.72        745.62       141.81 o                         
 -20   7   5          0.52         41.67        86.76 o                         
 -19   7   5          1.29         54.27       120.40 o                         
 -18   7   5          2.48         35.24       101.62 o                         
 -17   7   5          4.43         33.32       109.93 o                         
 -16   7   5         92.36        152.49       158.10 o                         
 -15   7   5         10.62        -15.82       119.47 o                         
 -14   7   5         16.52        -38.18       166.58 o                         
 -13   7   5       2738.22       3615.42       381.31 o                         
 -12   7   5         13.43        -71.12       132.29 o                         
 -11   7   5       2913.05       3783.80       361.99 o                         
 -10   7   5         47.35         83.92       164.97 o                         
  -9   7   5       2660.00       2961.73       200.31 o                         
  -8   7   5         15.61         24.20        47.17 o                         
  -7   7   5       2913.74       2805.21       143.60 o                         
  -6   7   5         60.06         59.71        38.50 o                         
  -5   7   5          9.84         46.71        43.53 o                         
  -4   7   5        128.63         68.19        45.51 o                         
  -3   7   5       1356.41       1310.05        78.47 o                         
  -2   7   5        171.04        152.75        46.19 o                         
  -1   7   5       2117.02       2177.83       134.23 o                         
   0   7   5        110.91        116.30        53.19 o                         
   1   7   5      10357.75      10591.29       405.60 o                         
   2   7   5        252.09        234.28        81.10 o                         
   3   7   5          5.05         55.64        46.71 o                         
   4   7   5         77.97         88.78        56.40 o                         
   5   7   5       1976.24       2101.09       132.60 o                         
   6   7   5         97.43         50.05        47.86 o                         
   7   7   5       1339.54       1516.12       109.41 o                         
   8   7   5        231.86        180.35       142.29 o                         
   9   7   5       1463.93       1656.14       290.11 o                         
  10   7   5        104.02         70.20       117.45 o                         
  11   7   5        375.23        477.10       165.38 o                         
  12   7   5        333.77        277.92       154.33 o                         
  13   7   5       2361.33       2313.42       281.05 o                         
  14   7   5        109.76        125.52       143.89 o                         
  15   7   5        109.25        148.20       130.08 o                         
  16   7   5        338.90        254.10       124.82 o                         
  17   7   5        194.38        184.78       115.78 o                         
  18   7   5         57.98         25.81        78.11 o                         
  19   7   5        900.42        560.39       109.76 o                         
 -17   8   5         43.98        195.90       119.78 o                         
 -16   8   5         46.77          5.17        76.71 o                         
 -15   8   5         22.67         -6.98        87.99 o                         
 -14   8   5        206.90        360.19       171.45 o                         
 -13   8   5          0.00         33.20       123.09 o                         
 -12   8   5         27.56        -63.14       122.55 o                         
 -11   8   5        219.84        202.33       144.90 o                         
 -10   8   5       2455.88       2856.33       301.36 o                         
  -9   8   5          7.04         57.47       120.86 o                         
  -8   8   5       4067.24       4472.93       381.54 o                         
  -7   8   5         63.46        119.61       126.04 o                         
  -6   8   5       2359.72       2181.24       173.22 o                         
  -5   8   5        580.94        384.62        99.37 o                         
  -4   8   5       3488.33       3506.10       214.02 o                         
  -3   8   5         58.24         80.77        91.37 o                         
  -2   8   5       1924.43       2196.21       169.86 o                         
  -1   8   5         46.54        -58.65        92.59 o                         
   0   8   5         15.97         40.22        86.83 o                         
   1   8   5          7.40         -0.80        70.93 o                         
   2   8   5        243.31        424.24       178.89 o                         
   3   8   5         38.87        189.94       128.91 o                         
   4   8   5       1769.01       2318.75       247.13 o                         
   5   8   5        132.34         17.72       102.33 o                         
   6   8   5       1985.94       2106.13       251.09 o                         
   7   8   5          1.28         11.94        99.36 o                         
   8   8   5       2030.05       2329.64       286.13 o                         
   9   8   5         32.93         52.26       116.33 o                         
  10   8   5       1957.71       2671.96       300.42 o                         
  11   8   5        134.88        185.70       140.33 o                         
  12   8   5         84.42        118.68       106.42 o                         
  13   8   5          3.75         35.16        81.39 o                         
  14   8   5       1656.93       1672.26       201.52 o                         
  15   8   5         76.52         92.88        88.38 o                         
  16   8   5         54.19        126.85        75.44 o                         
 -12   9   5         23.61         11.81        96.47 o                         
 -11   9   5       1447.25       1303.64       199.45 o                         
 -10   9   5         44.44         20.95       109.02 o                         
  -9   9   5        905.09        570.37       152.54 o                         
  -8   9   5          0.10         17.86        88.00 o                         
  -7   9   5          2.29         65.72        93.42 o                         
  -6   9   5          8.26        978.74       601.76 o                         
  -5   9   5         46.31         74.29       114.32 o                         
  -4   9   5         14.54         16.09        80.36 o                         
  -3   9   5         99.94         45.86        76.36 o                         
  -2   9   5          0.22         44.80        78.82 o                         
  -1   9   5        652.29        571.07       131.16 o                         
   0   9   5         94.57         73.90        76.34 o                         
   1   9   5        466.35        538.37       155.12 o                         
   2   9   5         18.56         16.74        87.48 o                         
   3   9   5          4.45         35.13       101.78 o                         
   4   9   5          0.69         -1.53        88.14 o                         
   5   9   5         63.09         66.57        97.93 o                         
   6   9   5          5.94          7.10        79.59 o                         
   7   9   5        154.20        150.49       102.12 o                         
   8   9   5        215.48         74.37        82.22 o                         
   9   9   5        683.95        598.78       186.26 o                         
  10   9   5        130.02         56.66        88.56 o                         
  11   9   5       1778.86       1299.23       265.15 o                         
 -28   0   6         77.98        131.33       133.93 o                         
 -26   0   6        377.11        234.18       250.18 o                         
 -24   0   6      10093.86      11621.07      1619.89 o                         
 -22   0   6       2056.30       2274.24       252.69 o                         
 -20   0   6      15741.06      16522.74       726.18 o                         
 -18   0   6     108974.75     118865.62      5115.90 o                         
 -16   0   6      10326.12      10932.26       718.38 o                         
 -14   0   6       7925.54       8004.33       285.03 o                         
 -12   0   6       3672.27       3570.98       162.31 o                         
 -10   0   6     129092.59     126381.02      6950.69 o                         
  -8   0   6      14196.31      12182.06       401.75 o                         
  -6   0   6     117470.39     101464.85      5066.29 o                         
  -4   0   6       7743.53       6714.52       388.67 o                         
  -2   0   6      11024.71       8245.92       301.78 o                         
   0   0   6     123487.59      98902.52      4153.90 o                         
   2   0   6     211536.94     186523.14      9629.86 o                         
   4   0   6     770698.19     679876.62     56286.02 o                         
   6   0   6     345684.31     311435.84     19582.76 o                         
   8   0   6      24438.19      25093.99       929.17 o                         
  10   0   6     205945.73     205780.83     13412.36 o                         
  12   0   6     121292.71     124279.20      7157.49 o                         
  14   0   6      70402.59      72532.28      3282.31 o                         
  16   0   6       4730.50       5310.05       532.20 o                         
  18   0   6       4824.04       4480.52       299.68 o                         
  20   0   6        915.97        688.62       308.58 o                         
  22   0   6      14326.75      14756.76      1029.60 o                         
  24   0   6       8301.13       8788.54       733.99 o                         
  26   0   6      10723.98      12407.76      1946.01 o                         
  28   0   6       6708.43       6143.32      2649.18 o                         
 -29   1   6        387.64        413.00       125.35 o                         
 -28   1   6         74.81        136.20        90.91 o                         
 -27   1   6       5878.03       6631.09       692.02 o                         
 -26   1   6         26.41        107.34       121.44 o                         
 -25   1   6       3012.79       3923.50       292.92 o                         
 -24   1   6         21.58         49.27       117.05 o                         
 -23   1   6      27660.36      32725.16      1612.08 o                         
 -22   1   6          1.27        -45.51        54.60 o                         
 -21   1   6      16688.55      17842.73       569.68 o                         
 -20   1   6        229.14        261.01        64.57 o                         
 -19   1   6       1364.37       1423.61        89.67 o                         
 -18   1   6        316.33        340.76        48.93 o                         
 -17   1   6       4282.83       4448.06       184.42 o                         
 -16   1   6        547.38        571.14        41.76 o                         
 -15   1   6      22522.70      23259.91       484.22 o                         
 -14   1   6        610.02        682.93        44.27 o                         
 -13   1   6      23569.41      25070.21       628.92 o                         
 -12   1   6       2065.39       1710.01        90.79 o                         
 -11   1   6      19550.18      16609.72       483.44 o                         
 -10   1   6        809.40        804.57        49.59 o                         
  -9   1   6     103048.12      94453.91      3355.66 o                         
  -8   1   6        419.72        469.90        31.32 o                         
  -7   1   6        763.62        814.85        39.03 o                         
  -6   1   6       7577.75       7211.88       164.57 o                         
  -5   1   6       5254.08       5128.58       193.40 o                         
  -4   1   6       3045.59       3001.53        69.38 o                         
  -3   1   6       6152.67       5415.22       222.86 o                         
  -2   1   6         75.14         61.59        21.06 o                         
  -1   1   6      65806.41      59488.55      1772.84 o                         
   0   1   6       4150.28       3419.06        85.42 o                         
   1   1   6     428551.31     371061.81     18569.92 o                         
   2   1   6        386.79        393.86        33.31 o                         
   3   1   6      48622.60      44805.69      1276.46 o                         
   4   1   6       2353.25       2159.63        66.62 o                         
   5   1   6      38264.37      35728.96       983.07 o                         
   6   1   6       4477.37       3949.98       141.45 o                         
   7   1   6      63868.23      60733.04      2101.47 o                         
   8   1   6        398.43        376.91        40.70 o                         
   9   1   6       9818.56       8699.66       245.89 o                         
  10   1   6       6749.92       6772.21       197.00 o                         
  11   1   6      16402.43      15670.26       449.66 o                         
  12   1   6       8110.77       7844.22       246.39 o                         
  13   1   6      41872.74      40245.09      1695.29 o                         
  14   1   6       1149.97       1103.44        88.90 o                         
  15   1   6      87439.53      95176.18      3322.08 o                         
  16   1   6       2964.44       3247.47       176.83 o                         
  17   1   6       8800.01       9900.12       354.45 o                         
  18   1   6        584.22        563.63        96.08 o                         
  19   1   6       1080.01       1316.11       127.09 o                         
  20   1   6         20.49        -20.03        68.64 o                         
  21   1   6      11891.78      12413.65       496.47 o                         
  22   1   6         40.34        172.12       105.91 o                         
  23   1   6       5778.52       6812.81       393.95 o                         
  24   1   6          4.37        -94.95        94.95 o                         
  25   1   6      10526.79      11833.13      1186.46 o                         
  26   1   6         32.52         67.27        73.14 o                         
  27   1   6       3473.04       2950.59       507.60 o                         
 -28   2   6       1076.30       1113.07       264.63 o                         
 -27   2   6        207.08        267.32        99.25 o                         
 -26   2   6       4164.12       4323.41       475.36 o                         
 -25   2   6        290.52        374.49       119.58 o                         
 -24   2   6          0.85         75.15        77.72 o                         
 -23   2   6         39.00         28.81        72.02 o                         
 -22   2   6        344.29        224.61        92.27 o                         
 -21   2   6         60.07         44.91        55.11 o                         
 -20   2   6       6117.81       6864.12       239.46 o                         
 -19   2   6        213.44        220.79        54.64 o                         
 -18   2   6      64737.64      71248.08      2281.04 o                         
 -17   2   6        234.85        275.86        41.85 o                         
 -16   2   6         12.34         70.94        32.71 o                         
 -15   2   6         13.21          0.01        21.20 o                         
 -14   2   6      16922.67      16864.29       444.33 o                         
 -13   2   6       1145.67       1239.06        95.01 o                         
 -12   2   6      39566.09      40004.02       985.96 o                         
 -11   2   6       2073.19       2042.19        93.81 o                         
 -10   2   6      11662.30      11532.84       333.57 o                         
  -9   2   6       5480.18       4863.64       139.83 o                         
  -8   2   6     155379.58     154161.50      6438.40 o                         
  -7   2   6      11353.29      10803.88       261.98 o                         
  -6   2   6      38248.13      33044.23       829.97 o                         
  -5   2   6      26316.98      24581.32       582.12 o                         
  -4   2   6      41938.47      37894.20      1070.54 o                         
  -3   2   6       7973.18       6837.26       153.14 o                         
  -2   2   6     258902.59     234470.09     10035.87 o                         
  -1   2   6       6548.71       5731.16       226.03 o                         
   0   2   6      82535.66      80508.95      2710.09 o                         
   1   2   6       6412.95       5531.37       113.37 o                         
   2   2   6      12934.27      11738.04       246.94 o                         
   3   2   6      11742.67      10790.99       220.35 o                         
   4   2   6       4790.51       4046.45       139.10 o                         
   5   2   6        121.62        131.60        30.11 o                         
   6   2   6       1213.33       1069.66        50.94 o                         
   7   2   6        599.83        690.13        47.93 o                         
   8   2   6      20535.64      19798.83       579.88 o                         
   9   2   6        135.99        147.43        29.79 o                         
  10   2   6      63543.82      58765.92      1934.40 o                         
  11   2   6         36.83         58.09        31.35 o                         
  12   2   6      77442.53      83831.97      2718.14 o                         
  13   2   6        155.51        128.04        39.18 o                         
  14   2   6      20717.37      21282.96       577.79 o                         
  15   2   6          0.16         31.36        32.19 o                         
  16   2   6       5197.99       5841.23       219.09 o                         
  17   2   6        477.92        531.37        71.50 o                         
  18   2   6        104.46        126.24        58.96 o                         
  19   2   6        921.01       1130.24       105.89 o                         
  20   2   6        860.29        936.80       122.61 o                         
  21   2   6        626.96        764.72       140.86 o                         
  22   2   6       6987.52       8112.27       424.51 o                         
  23   2   6        265.72        324.97       121.24 o                         
  24   2   6       9139.95      10215.69       664.42 o                         
  25   2   6        330.22        262.09        97.04 o                         
  26   2   6       2613.42       2534.23       397.30 o                         
  27   2   6          2.50         53.43        60.42 o                         
 -28   3   6        391.21        261.06       100.28 o                         
 -27   3   6       1972.42       1473.69       312.96 o                         
 -26   3   6        737.73        817.83       119.68 o                         
 -25   3   6         55.46         90.89        77.88 o                         
 -24   3   6        840.02        983.49       188.95 o                         
 -23   3   6       2551.81       2746.43       188.26 o                         
 -22   3   6       1360.93       1396.37       157.47 o                         
 -21   3   6       1430.66       1643.12       147.59 o                         
 -20   3   6         54.96         85.02        55.89 o                         
 -19   3   6       8545.98       9150.89       312.94 o                         
 -18   3   6         81.75         83.01        43.76 o                         
 -17   3   6        398.20        386.84        51.35 o                         
 -16   3   6         49.42         47.24        36.22 o                         
 -15   3   6      16679.29      17260.83       417.89 o                         
 -14   3   6        943.37       1031.36        56.74 o                         
 -13   3   6      34443.38      36683.18      1059.04 o                         
 -12   3   6       2845.90       3028.47       134.30 o                         
 -11   3   6      16399.61      16028.27       829.46 o                         
 -10   3   6       1795.99       1978.42       128.47 o                         
  -9   3   6      63596.02      65753.34      1970.11 o                         
  -8   3   6       8397.09       7991.00       217.58 o                         
  -7   3   6      10451.05      10266.12       264.71 o                         
  -6   3   6       2817.68       2546.61        79.59 o                         
  -5   3   6        847.59        674.75        49.39 o                         
  -4   3   6        169.30        234.68        28.37 o                         
  -3   3   6       3206.14       3545.14       101.34 o                         
  -2   3   6        757.00        749.94        44.87 o                         
  -1   3   6       2555.79       2237.61        85.43 o                         
   0   3   6       5671.06       5131.72       138.92 o                         
   1   3   6     109561.67     103325.12      3821.33 o                         
   2   3   6          1.83         64.08        24.68 o                         
   3   3   6      28860.60      24968.61       551.03 o                         
   4   3   6       3604.63       3319.58        69.89 o                         
   5   3   6      56507.40      51954.80      1364.79 o                         
   6   3   6       3283.69       3337.65       117.08 o                         
   7   3   6         79.82         83.50        22.25 o                         
   8   3   6       1800.32       1690.72        63.22 o                         
   9   3   6       8285.01       8186.07       305.46 o                         
  10   3   6       1356.05       1350.67        56.77 o                         
  11   3   6       4140.21       3985.77       276.34 o                         
  12   3   6       2209.12       2237.38        89.77 o                         
  13   3   6      61748.79      61989.33      1809.93 o                         
  14   3   6       1748.84       1678.35       114.59 o                         
  15   3   6      44005.42      43661.99      1177.97 o                         
  16   3   6       1639.90       1571.81        80.59 o                         
  17   3   6       6720.59       7327.33       263.58 o                         
  18   3   6       1431.20       1523.95       109.28 o                         
  19   3   6        675.72        604.24        87.22 o                         
  20   3   6       1322.95       1367.34       158.54 o                         
  21   3   6       5969.27       5915.33       545.79 o                         
  22   3   6         24.86         28.63        78.40 o                         
  23   3   6       1610.53       1900.01       255.61 o                         
  24   3   6          3.87        105.90        89.57 o                         
  25   3   6       9168.00       8615.79       980.87 o                         
  26   3   6         49.99         90.64        75.41 o                         
 -27   4   6         11.98        195.20       199.25 o                         
 -26   4   6        192.42         98.26        80.43 o                         
 -25   4   6        345.68        237.37        91.85 o                         
 -24   4   6        145.57         85.31        79.60 o                         
 -23   4   6        896.88        935.97       185.33 o                         
 -22   4   6         95.71        155.78       112.45 o                         
 -21   4   6       1120.97       1051.61       178.01 o                         
 -20   4   6        608.32        919.38       149.48 o                         
 -19   4   6       1248.79       1314.77       152.45 o                         
 -18   4   6       3210.16       3597.13       176.62 o                         
 -17   4   6       1002.60       1282.70       115.62 o                         
 -16   4   6      20213.74      23364.80       768.18 o                         
 -15   4   6         19.73         54.96        47.78 o                         
 -14   4   6       1870.80       1997.87       110.13 o                         
 -13   4   6        127.53        134.58        42.59 o                         
 -12   4   6       2031.18       2065.52       113.02 o                         
 -11   4   6        693.52        719.85        51.73 o                         
 -10   4   6      34396.84      36136.75       833.04 o                         
  -9   4   6       9646.93       9950.99       218.12 o                         
  -8   4   6      35482.96      39434.36       978.32 o                         
  -7   4   6       3425.45       3588.92       101.41 o                         
  -6   4   6      18127.36      19052.89       475.94 o                         
  -5   4   6       5797.49       5933.21       176.88 o                         
  -4   4   6      10416.47      11097.81       293.82 o                         
  -3   4   6       2091.53       1985.30        76.02 o                         
  -2   4   6      24496.79      23586.76       657.03 o                         
  -1   4   6        173.03        168.95        30.37 o                         
   0   4   6      13729.16      12857.31       330.27 o                         
   1   4   6         12.42          3.98        18.49 o                         
   2   4   6       1217.26       1251.62        52.47 o                         
   3   4   6       1436.82       1619.57       116.93 o                         
   4   4   6      51607.50      50553.80      1243.01 o                         
   5   4   6       6182.63       5641.04       137.47 o                         
   6   4   6       4645.25       4431.63       188.27 o                         
   7   4   6       5935.69       5249.29       146.47 o                         
   8   4   6      37180.25      36866.88       955.58 o                         
   9   4   6       5012.19       4946.42       141.34 o                         
  10   4   6      13928.85      13783.99       347.43 o                         
  11   4   6        654.58        723.76        54.66 o                         
  12   4   6       9568.07       9534.92       253.88 o                         
  13   4   6          8.58         22.51        38.26 o                         
  14   4   6      58375.68      62282.29      2028.77 o                         
  15   4   6          5.21        -13.57        44.28 o                         
  16   4   6       9300.09       9323.00       300.53 o                         
  17   4   6        723.28        654.08        88.58 o                         
  18   4   6       2451.50       2451.04       199.57 o                         
  19   4   6       1284.17       1780.18       219.60 o                         
  20   4   6       1334.11       1419.97       350.33 o                         
  21   4   6        447.76        409.11       118.24 o                         
  22   4   6       8274.44       7053.14       973.16 o                         
  23   4   6        182.84        197.79       102.29 o                         
  24   4   6       8967.88       7400.66       880.49 o                         
  25   4   6         85.27         90.54        78.93 o                         
 -25   5   6         12.96         -1.49        76.16 o                         
 -24   5   6        244.02        153.15       105.82 o                         
 -23   5   6       1721.83       1468.50       211.37 o                         
 -22   5   6        178.62        247.18       140.30 o                         
 -21   5   6       1413.76       1325.52       165.88 o                         
 -20   5   6         32.98         80.35        98.01 o                         
 -19   5   6          4.53         59.27        78.28 o                         
 -18   5   6        372.58        333.08       139.29 o                         
 -17   5   6        172.80        165.69        93.76 o                         
 -16   5   6        208.21        224.30        75.25 o                         
 -15   5   6        520.05        531.86        79.84 o                         
 -14   5   6       1530.56       1682.05       135.83 o                         
 -13   5   6        651.96        821.46       208.24 o                         
 -12   5   6       2394.02       2581.19       194.58 o                         
 -11   5   6        301.52        393.93        49.01 o                         
 -10   5   6        554.54        690.46        56.62 o                         
  -9   5   6      29814.29      31670.76       840.41 o                         
  -8   5   6          7.26         42.88        32.68 o                         
  -7   5   6        172.03        166.95        38.61 o                         
  -6   5   6        646.47        690.05        50.14 o                         
  -5   5   6       1266.24       1517.54        92.23 o                         
  -4   5   6       3929.48       4164.65       136.41 o                         
  -3   5   6      22379.90      22360.74       488.53 o                         
  -2   5   6       5643.54       5580.02       135.04 o                         
  -1   5   6       2343.77       2169.80       154.74 o                         
   0   5   6       2812.21       2612.36       109.19 o                         
   1   5   6      26909.70      25937.34       674.32 o                         
   2   5   6       2560.15       2350.17        70.22 o                         
   3   5   6       2138.16       2170.74        91.35 o                         
   4   5   6       1755.00       1513.46        65.20 o                         
   5   5   6       4547.12       4792.96       149.08 o                         
   6   5   6       1919.95       1945.45        93.22 o                         
   7   5   6       5527.15       4934.19       178.85 o                         
   8   5   6          2.54         50.36        40.78 o                         
   9   5   6      14056.86      14054.97       623.44 o                         
  10   5   6       3494.61       3530.38       129.11 o                         
  11   5   6       1604.14       1635.20        93.02 o                         
  12   5   6        626.43        788.58       101.60 o                         
  13   5   6       2313.48       2521.82       168.65 o                         
  14   5   6        750.07        605.98       133.70 o                         
  15   5   6       1127.94       1093.66       112.10 o                         
  16   5   6       1215.80       1157.76       209.67 o                         
  17   5   6       3891.08       3852.47       266.27 o                         
  18   5   6        418.46        359.35       107.79 o                         
  19   5   6         36.93          1.80        67.45 o                         
  20   5   6          0.13        -39.89        85.54 o                         
  21   5   6       9912.24       7810.26       417.73 o                         
  22   5   6        799.39        441.50       141.36 o                         
  23   5   6        307.34        155.38        99.47 o                         
  24   5   6        344.39        -23.71       102.74 o                         
 -23   6   6        706.35        362.08       132.04 o                         
 -22   6   6         23.21         -8.66        72.76 o                         
 -21   6   6        491.11        566.70       172.41 o                         
 -20   6   6        800.64        565.65       196.07 o                         
 -19   6   6       1072.42        980.51       235.52 o                         
 -18   6   6       1299.37       1216.38       240.98 o                         
 -17   6   6       1887.26       2176.30       339.43 o                         
 -16   6   6        465.89        388.21       190.56 o                         
 -15   6   6       1666.74       1803.39       328.05 o                         
 -14   6   6       3949.63       4146.68       426.19 o                         
 -13   6   6        690.62        801.38       110.85 o                         
 -12   6   6      16636.31      18831.52       903.72 o                         
 -11   6   6        217.93        354.87        99.74 o                         
 -10   6   6        869.84        925.85        86.54 o                         
  -9   6   6         47.85         43.19        40.62 o                         
  -8   6   6         73.96        139.76        49.29 o                         
  -7   6   6        240.01        249.95        43.16 o                         
  -6   6   6      11732.35      13084.40       380.72 o                         
  -5   6   6       1942.13       2100.47        89.95 o                         
  -4   6   6      13061.38      13330.95       338.22 o                         
  -3   6   6        546.65        605.83        55.79 o                         
  -2   6   6          5.43         32.19        32.33 o                         
  -1   6   6        168.82        226.24        42.31 o                         
   0   6   6       1002.55       1003.61        57.70 o                         
   1   6   6        141.74        121.29        35.44 o                         
   2   6   6         20.48         32.53        32.62 o                         
   3   6   6          7.38         21.60        45.33 o                         
   4   6   6       3662.43       3837.72       195.19 o                         
   5   6   6       1206.25       1326.69        98.04 o                         
   6   6   6        421.85        565.45       100.11 o                         
   7   6   6       3482.01       3513.59       161.54 o                         
   8   6   6       6509.71       6987.90       261.51 o                         
   9   6   6       3082.82       3440.70       175.87 o                         
  10   6   6       8940.35       9147.96       388.39 o                         
  11   6   6       1115.50       1221.78       126.09 o                         
  12   6   6      10716.33      11355.62       435.46 o                         
  13   6   6        609.20        554.99       211.49 o                         
  14   6   6         74.66         56.06       109.41 o                         
  15   6   6        833.69        511.02       164.30 o                         
  16   6   6         31.02        107.13       128.86 o                         
  17   6   6        169.42        121.10       132.22 o                         
  18   6   6       5097.53       4843.58       331.47 o                         
  19   6   6        401.08        349.41       120.95 o                         
  20   6   6       5920.14       4316.29       484.16 o                         
  21   6   6         63.79        340.60       344.79 o                         
  22   6   6        135.10        129.89        93.74 o                         
 -20   7   6         88.92         77.06        92.34 o                         
 -19   7   6       1444.92       1507.64       209.10 o                         
 -18   7   6         79.45         83.53       114.58 o                         
 -17   7   6        242.83        406.31       217.99 o                         
 -16   7   6          3.03        -76.56       164.28 o                         
 -15   7   6       1418.02       1859.22       271.32 o                         
 -14   7   6        937.42        998.68       265.14 o                         
 -13   7   6       1877.88       2214.65       302.35 o                         
 -12   7   6        215.67        200.67       167.53 o                         
 -11   7   6        595.89       1094.84       235.12 o                         
 -10   7   6        282.20        270.51       164.08 o                         
  -9   7   6       2321.54       2186.37       182.00 o                         
  -8   7   6        510.09        520.27        76.91 o                         
  -7   7   6       8239.16       8174.42       279.58 o                         
  -6   7   6          0.21        -12.29        37.07 o                         
  -5   7   6      17686.79      18499.73       490.88 o                         
  -4   7   6         62.58         75.61        41.84 o                         
  -3   7   6          1.09        -36.70        39.92 o                         
  -2   7   6        683.47        735.09        71.42 o                         
  -1   7   6        864.64       1167.88       108.40 o                         
   0   7   6       1267.17       1339.95       131.33 o                         
   1   7   6       4474.59       4849.32       231.40 o                         
   2   7   6        770.64        744.05       107.49 o                         
   3   7   6         65.89         81.55        62.04 o                         
   4   7   6        498.46        634.20        74.82 o                         
   5   7   6       2594.38       3126.72       230.29 o                         
   6   7   6       1252.05       1502.66       125.10 o                         
   7   7   6          1.74         26.25        50.09 o                         
   8   7   6         45.29         92.30       113.53 o                         
   9   7   6       5923.88       6044.21       424.23 o                         
  10   7   6        506.43        527.02       162.87 o                         
  11   7   6       1545.88       2220.80       261.71 o                         
  12   7   6          0.82         14.77       102.28 o                         
  13   7   6       1161.18       1073.22       198.20 o                         
  14   7   6        199.89        140.66       133.74 o                         
  15   7   6          2.77         -7.19        82.29 o                         
  16   7   6        155.49        158.35       105.86 o                         
  17   7   6       8665.64       8194.97       482.87 o                         
  18   7   6        450.01        203.17        98.11 o                         
  19   7   6       1162.97        771.88       117.48 o                         
 -17   8   6          2.89         21.24        79.82 o                         
 -16   8   6       1995.92       2376.45       237.23 o                         
 -15   8   6        159.08        124.06       129.49 o                         
 -14   8   6        109.63        245.61       138.47 o                         
 -13   8   6        226.96        335.82       178.53 o                         
 -12   8   6       3464.64       3742.02       388.68 o                         
 -11   8   6        413.28        279.08       205.49 o                         
 -10   8   6        482.52        491.31       191.32 o                         
  -9   8   6        600.41        538.22       178.68 o                         
  -8   8   6       1838.94       1979.86       285.61 o                         
  -7   8   6        505.75        420.81       100.09 o                         
  -6   8   6       6464.01       6368.94       311.97 o                         
  -5   8   6        297.21        239.44        84.62 o                         
  -4   8   6       8932.81       8774.44       341.06 o                         
  -3   8   6        293.61        294.23        68.84 o                         
  -2   8   6       5861.99       5858.44       338.38 o                         
  -1   8   6          6.61         30.50        82.64 o                         
   0   8   6        419.05        426.52       132.59 o                         
   1   8   6        257.50        293.54       136.97 o                         
   2   8   6        803.61        806.32       147.42 o                         
   3   8   6         34.15         77.88        93.24 o                         
   4   8   6       1707.50       2019.85       239.10 o                         
   5   8   6        424.95        401.09       163.07 o                         
   6   8   6        873.62        954.35       221.89 o                         
   7   8   6        749.77        806.82       176.07 o                         
   8   8   6       2749.34       3447.83       379.68 o                         
   9   8   6        123.94        -58.17        89.52 o                         
  10   8   6       1288.73       1266.94       204.13 o                         
  11   8   6          0.17        125.86       114.95 o                         
  12   8   6       1678.08       1560.99       181.20 o                         
  13   8   6        312.31        285.25       118.77 o                         
  14   8   6        481.74        518.04       128.69 o                         
  15   8   6          2.57         79.03        90.02 o                         
  16   8   6         43.57         93.58        79.96 o                         
 -12   9   6         64.43         -1.74        83.63 o                         
 -11   9   6        100.86        239.96       115.65 o                         
 -10   9   6          1.40         34.22        85.57 o                         
  -9   9   6        660.82        389.80       131.64 o                         
  -8   9   6         33.54         74.74        89.49 o                         
  -7   9   6         30.27         82.94        90.44 o                         
  -6   9   6        197.01         61.14       105.42 o                         
  -5   9   6        117.47         52.41        99.21 o                         
  -4   9   6          6.16         20.49        70.26 o                         
  -3   9   6       9631.59       9326.76       718.33 o                         
  -2   9   6        306.51        252.33        97.51 o                         
  -1   9   6       7634.31       7404.02       565.63 o                         
   0   9   6         71.71        148.69        93.26 o                         
   1   9   6         53.73         41.74        93.20 o                         
   2   9   6         50.44         97.36       102.01 o                         
   3   9   6        233.43        230.47       114.62 o                         
   4   9   6         64.04         67.93       111.06 o                         
   5   9   6       1146.44       1224.34       169.98 o                         
   6   9   6        245.82         94.14       112.17 o                         
   7   9   6        640.73        581.04       157.34 o                         
   8   9   6         23.44         -1.98        61.80 o                         
   9   9   6       5553.00       5238.84       707.59 o                         
  10   9   6        175.21        171.92       137.47 o                         
  11   9   6       4114.31       3071.94       518.69 o                         
 -29   0   7          3.90         42.49       103.96 o                         
 -27   0   7         20.79          0.75        68.79 o                         
 -25   0   7         15.28         16.00       159.24 o                         
 -23   0   7       3341.59       4179.65      1014.10 o                         
 -21   0   7        298.88        294.76        89.36 o                         
 -19   0   7        991.71        925.87        92.50 o                         
 -17   0   7        815.14        839.77       104.67 o                         
 -15   0   7          4.23         -1.03        29.55 o                         
 -13   0   7         64.77         69.88        28.73 o                         
 -11   0   7        105.67        111.44        33.54 o                         
  -9   0   7        875.28        872.69        89.98 o                         
  -7   0   7         24.19         29.71        23.68 o                         
  -5   0   7          0.07          4.91        25.98 o                         
  -3   0   7        176.31        213.67        42.13 o                         
  -1   0   7          0.04         -4.28        21.62 o                         
   1   0   7          1.01         14.22        19.69 o                         
   3   0   7        139.93        111.91        21.00 o                         
   5   0   7        160.02        199.13        48.49 o                         
   7   0   7        679.91        658.95        31.21 o                         
   9   0   7       3962.26       3205.99       124.84 o                         
  11   0   7          9.96         -0.32        33.84 o                         
  13   0   7          3.63         -9.76        38.80 o                         
  15   0   7       3290.02       3504.18       274.93 o                         
  17   0   7        605.70        748.13       135.36 o                         
  19   0   7        307.24        114.08       108.07 o                         
  21   0   7        766.27        484.67       199.25 o                         
  23   0   7        509.75        565.93       269.83 o                         
  25   0   7          0.22         75.43       115.20 o                         
  27   0   7        100.15        137.80       109.28 o                         
 -29   1   7         14.09         17.19        65.26 o                         
 -28   1   7          1.51        -23.67        70.17 o                         
 -27   1   7          3.48        -21.70        91.80 o                         
 -26   1   7        923.49        807.39       149.70 o                         
 -25   1   7         14.17         60.75       158.62 o                         
 -24   1   7         67.76        116.42       121.00 o                         
 -23   1   7        127.96        205.12        98.69 o                         
 -22   1   7         36.80         43.83        55.35 o                         
 -21   1   7        331.22        409.40        70.85 o                         
 -20   1   7        568.56        493.92        70.55 o                         
 -19   1   7       1529.50       1423.21        74.47 o                         
 -18   1   7        573.19        591.75        90.69 o                         
 -17   1   7        522.03        554.49        48.24 o                         
 -16   1   7       1725.12       1741.40        74.59 o                         
 -15   1   7        503.34        699.63        40.71 o                         
 -14   1   7       1920.87       1769.46       134.47 o                         
 -13   1   7       2553.98       3047.45       161.44 o                         
 -12   1   7       1691.29       1891.80        81.03 o                         
 -11   1   7        191.75        134.41        32.81 o                         
 -10   1   7       1441.76       1338.27        48.33 o                         
  -9   1   7        230.27        238.83        21.34 o                         
  -8   1   7         83.31        114.17        18.75 o                         
  -7   1   7       2261.78       1817.63        53.01 o                         
  -6   1   7         44.21         46.84        24.37 o                         
  -5   1   7      38760.53      38029.06       964.03 o                         
  -4   1   7         24.05         41.29        18.20 o                         
  -3   1   7       2994.74       3252.54       196.64 o                         
  -2   1   7          9.42        -11.80        18.73 o                         
  -1   1   7       3816.88       3022.00       153.84 o                         
   0   1   7          0.50         -4.67        12.92 o                         
   1   1   7         41.48         30.58        16.23 o                         
   2   1   7         40.49         15.72        11.50 o                         
   3   1   7      14953.23      13656.94       356.65 o                         
   4   1   7       2050.06       1887.31        59.40 o                         
   5   1   7       7116.44       6164.84       151.71 o                         
   6   1   7         75.17        106.25        22.84 o                         
   7   1   7       2270.80       2141.18        83.97 o                         
   8   1   7        351.65        281.12        25.56 o                         
   9   1   7       9539.54       9305.11       264.69 o                         
  10   1   7       1800.90       1818.49        89.46 o                         
  11   1   7       6877.44       5840.59       192.36 o                         
  12   1   7        255.22        278.18        36.77 o                         
  13   1   7       1946.34       1740.81        74.91 o                         
  14   1   7        173.76        175.26        44.32 o                         
  15   1   7       2693.17       2697.95       123.30 o                         
  16   1   7        119.68        131.26        51.90 o                         
  17   1   7        267.40        361.75        80.13 o                         
  18   1   7        360.70        394.94        88.26 o                         
  19   1   7        489.87        597.94       125.07 o                         
  20   1   7         22.63         21.81        66.10 o                         
  21   1   7        674.94       1122.51       195.71 o                         
  22   1   7          5.59         12.93        83.52 o                         
  23   1   7       1642.73       1874.29       190.95 o                         
  24   1   7        111.85        157.78       109.66 o                         
  25   1   7        770.72       1053.50       288.62 o                         
  26   1   7        109.23         96.36        80.08 o                         
  27   1   7        139.50        209.03        81.88 o                         
 -28   2   7       1551.78       1544.78       313.90 o                         
 -27   2   7        203.59        201.49        90.67 o                         
 -26   2   7        376.12        410.62       123.56 o                         
 -25   2   7         95.73        163.97       110.41 o                         
 -24   2   7        655.28        885.79       137.58 o                         
 -23   2   7       1316.01       1076.35       157.43 o                         
 -22   2   7        106.58        192.49        91.35 o                         
 -21   2   7         69.52         59.49        55.16 o                         
 -20   2   7        436.12        697.74        86.37 o                         
 -19   2   7        486.38        478.01        67.76 o                         
 -18   2   7        168.39        264.54        52.67 o                         
 -17   2   7        693.73        669.93        76.64 o                         
 -16   2   7       1153.04       1167.00        58.14 o                         
 -15   2   7         10.27        -20.94        22.49 o                         
 -14   2   7       4540.27       4563.35       111.34 o                         
 -13   2   7        875.88        866.39        45.76 o                         
 -12   2   7       6447.60       6010.97       236.53 o                         
 -11   2   7        373.98        411.04        35.71 o                         
 -10   2   7      12502.07      11617.81       340.13 o                         
  -9   2   7        126.69        174.04        30.90 o                         
  -8   2   7      15176.79      14541.03       381.36 o                         
  -7   2   7         83.89         73.23        12.61 o                         
  -6   2   7      83491.55      78081.77      2432.08 o                         
  -5   2   7         27.93         27.83        14.93 o                         
  -4   2   7      88957.12      82397.72      2588.37 o                         
  -3   2   7        612.25        528.85        37.33 o                         
  -2   2   7      17575.77      16689.44       541.97 o                         
  -1   2   7         82.72        123.24        27.13 o                         
   0   2   7      13675.49      12444.73       299.26 o                         
   1   2   7         76.98         84.24        12.28 o                         
   2   2   7      18503.04      16779.24       395.26 o                         
   3   2   7        323.81        292.77        18.98 o                         
   4   2   7       6006.05       6286.05       164.61 o                         
   5   2   7        312.75        445.97        67.83 o                         
   6   2   7        176.72        105.55        27.85 o                         
   7   2   7        200.22        196.57        29.70 o                         
   8   2   7       2549.83       2672.93        78.32 o                         
   9   2   7        463.34        527.31        41.65 o                         
  10   2   7       1945.30       1999.54        89.38 o                         
  11   2   7          0.56         -0.69        25.41 o                         
  12   2   7         73.34         67.45        25.18 o                         
  13   2   7        590.19        646.75        83.26 o                         
  14   2   7       2199.19       2438.74        86.84 o                         
  15   2   7        567.44        553.23        67.02 o                         
  16   2   7       5472.65       5806.49       205.15 o                         
  17   2   7         10.55          7.67        37.47 o                         
  18   2   7       4159.71       4245.24       178.73 o                         
  19   2   7          1.30         55.57        66.01 o                         
  20   2   7       3044.88       3494.09       232.02 o                         
  21   2   7         93.53          3.47        72.14 o                         
  22   2   7         24.11        -45.77        82.63 o                         
  23   2   7         14.50         72.82        86.41 o                         
  24   2   7        212.99        182.97        95.17 o                         
  25   2   7         42.91        -24.38        67.19 o                         
  26   2   7        383.41        434.88       115.74 o                         
  27   2   7         16.55        112.22        58.20 o                         
 -28   3   7        119.42         17.72        79.80 o                         
 -27   3   7       1813.92       1342.15       215.41 o                         
 -26   3   7        828.89        684.87       138.90 o                         
 -25   3   7       5817.87       5896.19       331.76 o                         
 -24   3   7         18.00        -21.87        59.82 o                         
 -23   3   7       1399.12       1725.36       197.91 o                         
 -22   3   7         49.66        -76.57        76.57 o                         
 -21   3   7       6739.84       7145.15       340.95 o                         
 -20   3   7        420.67        444.32        89.43 o                         
 -19   3   7        356.83        346.51        62.62 o                         
 -18   3   7         12.17         18.10        33.10 o                         
 -17   3   7        590.28        622.70        61.95 o                         
 -16   3   7        790.85        795.05        56.64 o                         
 -15   3   7       1295.94       1182.56        54.96 o                         
 -14   3   7        326.30        318.54        42.10 o                         
 -13   3   7      23153.22      23506.36       523.14 o                         
 -12   3   7        100.21        147.33        29.46 o                         
 -11   3   7       4533.65       4759.05       188.49 o                         
 -10   3   7        280.89        286.80        35.38 o                         
  -9   3   7      23018.79      22643.93       567.82 o                         
  -8   3   7        121.65        120.88        30.87 o                         
  -7   3   7      20629.06      20087.40       546.69 o                         
  -6   3   7        528.09        555.17        41.83 o                         
  -5   3   7        741.40        728.46        43.69 o                         
  -4   3   7        128.14        131.55        25.28 o                         
  -3   3   7       3872.62       3826.97       113.96 o                         
  -2   3   7        185.75        240.94        35.16 o                         
  -1   3   7      17001.91      15800.50       411.56 o                         
   0   3   7        945.65        939.56        51.40 o                         
   1   3   7      12117.37      10504.22       255.65 o                         
   2   3   7       2172.75       1961.18        69.31 o                         
   3   3   7       1890.79       1491.54        68.61 o                         
   4   3   7       1361.76       1241.71        42.13 o                         
   5   3   7      15482.99      15102.68       381.06 o                         
   6   3   7        118.83        135.27        24.80 o                         
   7   3   7        518.22        578.22        37.58 o                         
   8   3   7        282.14        301.58        29.86 o                         
   9   3   7        812.13       1172.68       156.35 o                         
  10   3   7       1531.19       1503.71        83.15 o                         
  11   3   7       8022.56       7798.56       185.45 o                         
  12   3   7         11.19         -7.27        22.08 o                         
  13   3   7       3607.63       3523.39       154.58 o                         
  14   3   7        624.21        516.34        49.73 o                         
  15   3   7       1009.41       1158.78       144.80 o                         
  16   3   7         16.97         39.21        43.21 o                         
  17   3   7       2798.19       2852.47       154.79 o                         
  18   3   7         42.56         45.02        44.85 o                         
  19   3   7         16.15         31.21        42.79 o                         
  20   3   7        324.32        130.18        96.29 o                         
  21   3   7          5.81         40.79        68.81 o                         
  22   3   7         23.24          9.03        76.85 o                         
  23   3   7         11.34        -45.09        86.04 o                         
  24   3   7        260.44        190.53       103.78 o                         
  25   3   7        104.71         61.32        84.47 o                         
  26   3   7          0.78        -14.53        60.43 o                         
 -27   4   7          2.44         67.48       334.16 o                         
 -26   4   7         53.43         29.82        69.38 o                         
 -25   4   7         46.73         83.62       105.90 o                         
 -24   4   7        708.07        651.48       132.08 o                         
 -23   4   7        619.30        487.15       149.20 o                         
 -22   4   7       1694.02       2075.35       201.98 o                         
 -21   4   7          2.97        -61.68       113.40 o                         
 -20   4   7        974.44       1249.13       173.55 o                         
 -19   4   7       3155.55       3419.49       189.54 o                         
 -18   4   7       4903.84       5432.91       243.42 o                         
 -17   4   7       1356.62       1654.65       126.71 o                         
 -16   4   7       3651.80       4268.38       190.94 o                         
 -15   4   7        787.59        988.46       104.13 o                         
 -14   4   7       2026.45       2458.61       112.56 o                         
 -13   4   7        191.64        207.23        42.67 o                         
 -12   4   7       1302.44       1462.96       127.40 o                         
 -11   4   7          0.46         21.65        27.25 o                         
 -10   4   7      10975.10      11277.83       248.07 o                         
  -9   4   7       1273.84       1371.27       108.09 o                         
  -8   4   7      13505.76      14505.99       525.82 o                         
  -7   4   7       1229.11       1329.81        61.14 o                         
  -6   4   7       7019.68       7581.42       329.91 o                         
  -5   4   7        854.11        987.43       103.25 o                         
  -4   4   7      19082.55      18183.11       467.14 o                         
  -3   4   7       1431.45       1435.19        59.03 o                         
  -2   4   7       8440.25       8201.20       223.63 o                         
  -1   4   7       1161.53       1140.98        53.01 o                         
   0   4   7        595.52        591.21        68.35 o                         
   1   4   7        527.01        527.96        44.90 o                         
   2   4   7       6456.47       6028.53       136.22 o                         
   3   4   7         27.44         41.08        24.26 o                         
   4   4   7      12043.74      11221.88       271.60 o                         
   5   4   7        642.35        623.51        42.03 o                         
   6   4   7      22543.12      20813.41       460.21 o                         
   7   4   7        221.28        190.69        37.33 o                         
   8   4   7      20963.17      19555.94       471.17 o                         
   9   4   7        136.72        135.82        35.65 o                         
  10   4   7          0.20         15.79        28.02 o                         
  11   4   7          3.65         -6.45        30.68 o                         
  12   4   7        119.59        146.18        46.04 o                         
  13   4   7        183.08        138.85        42.14 o                         
  14   4   7        839.07       1071.55        82.56 o                         
  15   4   7         98.77        109.58        50.74 o                         
  16   4   7       2336.53       2604.73       130.99 o                         
  17   4   7        107.71         74.08        58.82 o                         
  18   4   7       2586.96       3235.41       261.54 o                         
  19   4   7        273.09        201.19       107.45 o                         
  20   4   7        615.72        507.75       145.47 o                         
  21   4   7         74.98        142.19        92.73 o                         
  22   4   7         96.69        102.44        81.89 o                         
  23   4   7         51.31         78.17        80.69 o                         
  24   4   7          1.85         15.34        68.16 o                         
  25   4   7         67.14        117.82        74.18 o                         
 -25   5   7       2348.35       1551.13       178.79 o                         
 -24   5   7        267.57        396.95       143.68 o                         
 -23   5   7          8.98         68.51       107.85 o                         
 -22   5   7         97.37         85.71        97.43 o                         
 -21   5   7       1407.85       1297.52       169.86 o                         
 -20   5   7         16.03         49.15        93.57 o                         
 -19   5   7        174.00        215.68       103.79 o                         
 -18   5   7          9.90          5.16        94.71 o                         
 -17   5   7        317.73        345.83        92.83 o                         
 -16   5   7        607.09        807.78       100.79 o                         
 -15   5   7       1488.65       1987.80       144.79 o                         
 -14   5   7          3.98        118.03        64.67 o                         
 -13   5   7       9616.96      11268.05       385.91 o                         
 -12   5   7        930.43        988.21        84.70 o                         
 -11   5   7         19.61         77.17        31.52 o                         
 -10   5   7        460.63        506.67        54.46 o                         
  -9   5   7       1720.30       1991.02        88.01 o                         
  -8   5   7          9.03         38.34        31.62 o                         
  -7   5   7       1018.86       1320.31        64.77 o                         
  -6   5   7        187.23        147.23        36.72 o                         
  -5   5   7       6719.24       6914.74       173.68 o                         
  -4   5   7          3.60         24.01        25.14 o                         
  -3   5   7      20001.63      21003.22       601.64 o                         
  -2   5   7        302.22        422.92        35.83 o                         
  -1   5   7      10038.52       9556.84       194.93 o                         
   0   5   7        119.22        155.38        29.27 o                         
   1   5   7       3174.44       2942.95        81.71 o                         
   2   5   7        345.51        369.27        33.10 o                         
   3   5   7          5.34         27.42        27.27 o                         
   4   5   7        165.50        201.69        36.43 o                         
   5   5   7        124.37        161.25        36.82 o                         
   6   5   7          3.75         52.31        33.97 o                         
   7   5   7       3309.61       3312.81       130.08 o                         
   8   5   7         75.37         84.10        38.44 o                         
   9   5   7      10894.34      11273.66       378.73 o                         
  10   5   7         31.46         57.32        36.27 o                         
  11   5   7       7153.24       7394.91       227.48 o                         
  12   5   7         58.47         83.65        42.66 o                         
  13   5   7       4637.95       4545.18       195.11 o                         
  14   5   7        352.65        329.09        71.49 o                         
  15   5   7       8004.82       7514.09       385.83 o                         
  16   5   7        213.80         58.96        77.30 o                         
  17   5   7       1127.54       1303.38       141.73 o                         
  18   5   7         40.74         76.34        73.40 o                         
  19   5   7       1962.60       1601.30       224.64 o                         
  20   5   7         15.01         19.96        75.18 o                         
  21   5   7        377.32        258.36       100.09 o                         
  22   5   7          0.36        -11.75        67.78 o                         
  23   5   7       1128.42        433.70       134.71 o                         
 -23   6   7        168.86        157.49       114.62 o                         
 -22   6   7       2217.49       2058.00       240.36 o                         
 -21   6   7         38.25        156.99       135.66 o                         
 -20   6   7       1770.13       1953.43       329.31 o                         
 -19   6   7        364.78        498.52       207.20 o                         
 -18   6   7       4469.59       4758.93       421.02 o                         
 -17   6   7        112.10        157.19       158.02 o                         
 -16   6   7      12612.74      13783.20       876.07 o                         
 -15   6   7         67.62        128.12       166.44 o                         
 -14   6   7        546.59        594.07       230.70 o                         
 -13   6   7         11.91         38.07        76.46 o                         
 -12   6   7       1894.25       2371.73       183.17 o                         
 -11   6   7          0.33         39.56        45.88 o                         
 -10   6   7        163.09        182.72        54.07 o                         
  -9   6   7          3.82          9.39        38.24 o                         
  -8   6   7       1333.66       1448.58        91.61 o                         
  -7   6   7        307.95        294.60        47.40 o                         
  -6   6   7       5086.80       4968.32       148.56 o                         
  -5   6   7        682.52        587.07        76.62 o                         
  -4   6   7      22640.96      23022.29       610.27 o                         
  -3   6   7       1789.10       1820.61        86.72 o                         
  -2   6   7       1372.92       1539.92        76.12 o                         
  -1   6   7          2.84          0.23        24.50 o                         
   0   6   7       1069.46       1153.00        84.94 o                         
   1   6   7        487.39        517.09        61.24 o                         
   2   6   7        129.15        189.43        43.53 o                         
   3   6   7        626.32        746.36        81.59 o                         
   4   6   7       5064.66       5229.80       202.12 o                         
   5   6   7        254.30        317.33        61.98 o                         
   6   6   7      12075.12      12786.91       423.05 o                         
   7   6   7         34.53        101.19        58.61 o                         
   8   6   7       4590.76       4951.26       207.19 o                         
   9   6   7         32.39         26.78        44.32 o                         
  10   6   7       3283.26       3445.28       165.75 o                         
  11   6   7         15.53        -34.59        57.28 o                         
  12   6   7       3708.92       3652.05       192.15 o                         
  13   6   7         58.51        113.59       119.43 o                         
  14   6   7        589.23        638.83       197.13 o                         
  15   6   7         40.20         26.82       103.33 o                         
  16   6   7         19.21         25.66       104.94 o                         
  17   6   7        146.13        207.04       125.96 o                         
  18   6   7       1558.38       1449.07       218.72 o                         
  19   6   7          2.75         23.79        69.48 o                         
  20   6   7         12.81        152.49       124.15 o                         
  21   6   7         47.10         23.10        83.74 o                         
 -20   7   7         21.81         75.86        89.12 o                         
 -19   7   7          0.27        115.56       110.68 o                         
 -18   7   7         12.06         25.67        99.40 o                         
 -17   7   7        162.41        218.24       162.43 o                         
 -16   7   7        303.17        374.06       172.44 o                         
 -15   7   7       2582.39       3026.91       342.69 o                         
 -14   7   7        315.44         91.23       193.77 o                         
 -13   7   7       4995.64       5419.44       487.41 o                         
 -12   7   7         52.48         70.92       132.12 o                         
 -11   7   7       1217.14       1561.70       268.06 o                         
 -10   7   7          6.57         24.42        87.19 o                         
  -9   7   7       6453.29       6004.78       429.35 o                         
  -8   7   7         89.76         51.93        54.22 o                         
  -7   7   7       3316.60       3224.94       152.23 o                         
  -6   7   7        188.76        127.26        49.41 o                         
  -5   7   7        815.40        923.05        72.39 o                         
  -4   7   7        500.26        418.35        64.21 o                         
  -3   7   7       1885.01       1835.56       139.44 o                         
  -2   7   7          1.12         40.00        47.07 o                         
  -1   7   7       2660.09       2831.20       165.73 o                         
   0   7   7         84.74         82.61        71.21 o                         
   1   7   7       1969.65       2179.10       150.02 o                         
   2   7   7          2.23         -5.59        50.69 o                         
   3   7   7       2394.18       2153.63       196.64 o                         
   4   7   7         95.36        100.56        64.72 o                         
   5   7   7       4568.14       4878.35       226.05 o                         
   6   7   7        341.01        477.46        91.40 o                         
   7   7   7          1.13        -29.97        83.22 o                         
   8   7   7        103.11         32.38        95.80 o                         
   9   7   7       1119.73       1598.76       200.24 o                         
  10   7   7         56.53         59.85       110.54 o                         
  11   7   7        968.75       1218.81       206.49 o                         
  12   7   7         19.18         76.68       126.02 o                         
  13   7   7         12.92         12.09        88.87 o                         
  14   7   7          0.45        -61.66       103.07 o                         
  15   7   7        512.07        437.86       128.32 o                         
  16   7   7          1.34        120.93       113.06 o                         
  17   7   7        668.54        410.62       120.05 o                         
  18   7   7        107.03        -22.40        67.52 o                         
  19   7   7        482.09        418.80       133.55 o                         
 -17   8   7         94.80        243.78       216.25 o                         
 -16   8   7         34.13         47.82       105.12 o                         
 -15   8   7         34.16          4.07        98.99 o                         
 -14   8   7       2356.65       2547.18       566.68 o                         
 -13   8   7         30.98        -33.24       114.59 o                         
 -12   8   7        723.11       1179.25       221.59 o                         
 -11   8   7        333.14        365.30       162.76 o                         
 -10   8   7       1663.21       1904.96       277.75 o                         
  -9   8   7         28.15          6.07        93.50 o                         
  -8   8   7       2207.09       2217.36       305.46 o                         
  -7   8   7        282.25        250.76        99.24 o                         
  -6   8   7       1733.98       1944.54       169.36 o                         
  -5   8   7        188.95        276.21        77.06 o                         
  -4   8   7       4274.48       4198.55       213.94 o                         
  -3   8   7          2.96        -66.01        66.01 o                         
  -2   8   7         72.64         89.94        93.03 o                         
  -1   8   7         15.75         -3.96        70.68 o                         
   0   8   7        198.12        394.71       119.13 o                         
   1   8   7         66.61         68.12        94.26 o                         
   2   8   7         38.36         66.92        95.37 o                         
   3   8   7          0.10         -9.13        91.24 o                         
   4   8   7        263.89        255.73       102.23 o                         
   5   8   7         15.13        121.28       109.32 o                         
   6   8   7       1113.41       1283.43       199.60 o                         
   7   8   7         67.80         53.22       108.07 o                         
   8   8   7        325.82        396.05       130.20 o                         
   9   8   7        103.77         99.50       104.43 o                         
  10   8   7        635.06        881.53       174.31 o                         
  11   8   7         28.11         -1.05        95.22 o                         
  12   8   7       1066.69       1088.81       217.07 o                         
  13   8   7         90.37        144.23       115.07 o                         
  14   8   7        201.65         74.99        79.46 o                         
  15   8   7          8.26         91.31        95.74 o                         
 -12   9   7          7.15          5.90        72.62 o                         
 -11   9   7        261.14        208.89       117.28 o                         
 -10   9   7         68.48         43.88        82.49 o                         
  -9   9   7         20.99         17.16        83.67 o                         
  -8   9   7         12.31       -106.58       113.57 o                         
  -7   9   7       1266.62        587.98       242.59 o                         
  -6   9   7         27.37          5.23        95.21 o                         
  -5   9   7        100.73        117.11        73.29 o                         
  -4   9   7         19.71        -13.76        61.83 o                         
  -3   9   7       2100.48       1908.73       181.21 o                         
  -2   9   7         63.07         52.29        80.31 o                         
  -1   9   7        142.56        162.09       102.23 o                         
   0   9   7         10.53         19.85        59.82 o                         
   1   9   7         18.06         12.60        50.57 o                         
   2   9   7         27.38         48.05        95.18 o                         
   3   9   7        273.27        136.36        98.53 o                         
   4   9   7         49.40          6.83        86.60 o                         
   5   9   7        463.26        482.07       137.37 o                         
   6   9   7         29.76         21.16        81.22 o                         
   7   9   7         54.93        163.17       100.29 o                         
   8   9   7          5.43        -25.37        70.54 o                         
   9   9   7        785.51        574.89       118.90 o                         
  10   9   7         35.63        152.19        88.19 o                         
 -28   0   8         61.76         18.83       114.96 o                         
 -26   0   8        229.55        245.58       195.67 o                         
 -24   0   8         20.70        -28.35       110.44 o                         
 -22   0   8         56.07         48.22        65.71 o                         
 -20   0   8        234.06        266.19        68.99 o                         
 -18   0   8         72.39        117.52        63.20 o                         
 -16   0   8         15.35         -9.00        34.71 o                         
 -14   0   8        625.59        629.43       143.32 o                         
 -12   0   8       2104.15       2058.81        99.77 o                         
 -10   0   8         66.95         83.44        28.95 o                         
  -8   0   8        146.85        151.41        35.94 o                         
  -6   0   8         19.54        583.12       138.44 o                         
  -4   0   8        176.87        181.05        38.64 o                         
  -2   0   8         23.46         34.62        52.39 o                         
   0   0   8        135.97        108.01        25.66 o                         
   2   0   8       1040.12        858.93        39.24 o                         
   4   0   8        577.52       1174.36       102.75 o                         
   6   0   8        914.68        828.50        35.01 o                         
   8   0   8       1547.84       1249.87       101.11 o                         
  10   0   8        462.44        601.67        72.99 o                         
  12   0   8       3462.83       3162.67       354.91 o                         
  14   0   8          6.24          3.03        42.06 o                         
  16   0   8        123.54        182.10        93.09 o                         
  18   0   8        158.31         61.13        97.14 o                         
  20   0   8        439.30        502.32       146.08 o                         
  22   0   8         83.73         82.75       160.24 o                         
  24   0   8         15.78         23.73        76.28 o                         
  26   0   8         62.50         23.15        81.67 o                         
 -29   1   8         46.12        151.68        72.89 o                         
 -28   1   8          8.38         16.98        72.58 o                         
 -27   1   8          1.17        -85.24        85.24 o                         
 -26   1   8          1.68        114.09       107.06 o                         
 -25   1   8         16.02          4.82        76.21 o                         
 -24   1   8         22.45         11.93        69.45 o                         
 -23   1   8        425.95        314.30        98.40 o                         
 -22   1   8       1115.08       1093.05       145.36 o                         
 -21   1   8         75.86         45.26        51.07 o                         
 -20   1   8        314.33        267.21        61.55 o                         
 -19   1   8         34.36         52.60        37.48 o                         
 -18   1   8        850.93        905.27        58.25 o                         
 -17   1   8        209.08        281.03        46.48 o                         
 -16   1   8        756.89        840.64        55.80 o                         
 -15   1   8          2.34        -12.04        22.34 o                         
 -14   1   8       3338.20       3213.52       169.81 o                         
 -13   1   8        737.13        681.32        42.03 o                         
 -12   1   8         60.48         57.89        25.00 o                         
 -11   1   8          4.94        -29.04        29.04 o                         
 -10   1   8      15139.06      14762.50       374.96 o                         
  -9   1   8        210.67        224.42        23.62 o                         
  -8   1   8         46.40         41.01        15.85 o                         
  -7   1   8        151.08        169.41        22.62 o                         
  -6   1   8       1885.55       2034.61       135.19 o                         
  -5   1   8         57.18         66.47        22.15 o                         
  -4   1   8      42009.50      41305.62      1092.85 o                         
  -2   1   8       3288.53       2944.93        82.72 o                         
  -1   1   8         29.81         55.76        20.78 o                         
   0   1   8        211.97        166.41        22.90 o                         
   1   1   8       1065.23        969.74        40.65 o                         
   2   1   8       3968.97       3766.49        96.48 o                         
   3   1   8        300.20        299.10        27.52 o                         
   4   1   8      18704.55      16791.57       414.09 o                         
   5   1   8         40.39         55.95        21.75 o                         
   6   1   8         11.43         37.75        19.11 o                         
   7   1   8       1594.16       1508.72        87.24 o                         
   8   1   8      22269.18      22642.77       611.78 o                         
   9   1   8        281.03        339.77        31.32 o                         
  10   1   8       4797.58       3935.22       108.64 o                         
  11   1   8       1590.38       1442.54        55.52 o                         
  12   1   8        103.27        136.77        32.18 o                         
  13   1   8       1062.77       1007.17        76.49 o                         
  14   1   8       1020.62       1390.65       129.51 o                         
  15   1   8       1857.88       2024.88       215.16 o                         
  16   1   8        772.21        995.93        81.91 o                         
  17   1   8        270.36        218.09        71.91 o                         
  18   1   8       1267.80       1582.12       140.51 o                         
  19   1   8         23.16        -31.55        66.90 o                         
  20   1   8       2095.64       2642.42       273.84 o                         
  21   1   8        437.89        478.93       125.35 o                         
  22   1   8       1148.13       1470.22       196.28 o                         
  23   1   8          1.30        -13.49        79.52 o                         
  24   1   8       2035.01       2244.58       379.71 o                         
  25   1   8        584.55        479.02       168.17 o                         
  26   1   8        312.83        316.42        90.61 o                         
  27   1   8        125.03         22.95        49.84 o                         
 -28   2   8        225.62         93.28        73.88 o                         
 -27   2   8       1033.79       1136.71       182.67 o                         
 -26   2   8         52.52        144.26       106.67 o                         
 -25   2   8         48.45         22.97        74.60 o                         
 -24   2   8         37.81         44.21        69.80 o                         
 -23   2   8         10.81        -24.41        72.76 o                         
 -22   2   8        521.36        418.75       105.52 o                         
 -21   2   8        165.16        127.27        61.35 o                         
 -20   2   8        497.53        513.98        75.96 o                         
 -19   2   8        857.18        848.80        83.02 o                         
 -18   2   8        331.91        300.07        43.23 o                         
 -17   2   8          5.50          9.91        24.83 o                         
 -16   2   8          2.01          3.96        24.22 o                         
 -15   2   8        446.89        459.69        39.19 o                         
 -14   2   8          9.85        -22.13        22.13 o                         
 -13   2   8       7179.85       6313.22       190.39 o                         
 -12   2   8          3.04         23.96        22.94 o                         
 -11   2   8       5825.29       5919.15       155.89 o                         
 -10   2   8         81.32         86.02        30.04 o                         
  -9   2   8       8813.96       8050.52       239.93 o                         
  -8   2   8        836.51        955.00        53.95 o                         
  -7   2   8      41559.17      37032.94      1071.15 o                         
  -6   2   8         25.27         85.21        21.14 o                         
  -5   2   8      34395.59      32623.86       821.16 o                         
  -4   2   8          0.13         12.66        14.74 o                         
  -3   2   8      69654.71      63112.14      1845.29 o                         
  -2   2   8        101.63        118.19        21.04 o                         
  -1   2   8        103.84        -10.41        27.04 o                         
   0   2   8        455.94        474.77        22.04 o                         
   1   2   8      14337.67      13119.11       309.06 o                         
   2   2   8       1131.01       1046.18        39.59 o                         
   3   2   8        988.70        927.19        62.14 o                         
   4   2   8        999.66       1020.12        49.53 o                         
   5   2   8       1392.18       1062.95        46.54 o                         
   6   2   8         26.44         41.97        21.31 o                         
   7   2   8       1469.40       1546.76        59.65 o                         
   8   2   8         36.60         74.66        26.99 o                         
   9   2   8        269.61        307.46        43.36 o                         
  10   2   8       2675.01       2628.86       124.92 o                         
  11   2   8       1815.79       1785.03        68.68 o                         
  12   2   8          2.00         22.24        24.22 o                         
  13   2   8        109.17         79.00        31.89 o                         
  14   2   8        243.88        236.71        50.11 o                         
  15   2   8       6458.46       6757.99       224.57 o                         
  16   2   8         19.17         22.58        42.36 o                         
  17   2   8       4600.29       5075.19       204.54 o                         
  18   2   8        559.96        500.79        81.00 o                         
  19   2   8       2284.57       2352.02       157.20 o                         
  20   2   8        572.35        721.12       155.06 o                         
  21   2   8       1543.65       1791.02       210.84 o                         
  22   2   8         60.43         37.00        76.17 o                         
  23   2   8        111.32        124.08        92.68 o                         
  24   2   8        842.53        848.18       126.44 o                         
  25   2   8        298.97        185.10       103.69 o                         
  26   2   8        248.87        146.83        67.93 o                         
 -28   3   8        431.66        269.35       106.33 o                         
 -27   3   8          2.78         27.67        84.03 o                         
 -26   3   8       2464.90       2337.58       330.97 o                         
 -25   3   8          2.32         40.36        65.94 o                         
 -24   3   8       2552.37       2857.27       201.22 o                         
 -23   3   8        427.22        486.71       110.88 o                         
 -22   3   8       1465.28       1600.97       158.18 o                         
 -21   3   8          8.25         97.53        83.13 o                         
 -20   3   8       4402.11       4564.40       203.56 o                         
 -19   3   8        198.05        264.33        70.04 o                         
 -18   3   8        764.34        802.63        72.49 o                         
 -17   3   8        278.63        240.89        52.89 o                         
 -16   3   8       3529.64       3462.42       121.19 o                         
 -15   3   8        661.67        663.43        52.24 o                         
 -14   3   8       6571.27       6847.40       173.13 o                         
 -13   3   8         15.85         44.27        24.99 o                         
 -12   3   8      13345.60      12682.46       275.62 o                         
 -11   3   8        252.77        343.55        42.74 o                         
 -10   3   8       2573.25       2833.70       140.44 o                         
  -9   3   8       1485.13       1551.07       124.95 o                         
  -8   3   8      17457.57      17003.64       467.36 o                         
  -7   3   8         13.31          1.27        20.40 o                         
  -6   3   8        170.74        260.17        29.74 o                         
  -5   3   8        226.67        261.81        38.49 o                         
  -4   3   8       2948.71       2344.42        89.03 o                         
  -3   3   8        144.58        222.27        35.62 o                         
  -2   3   8       1595.68       1206.23        60.53 o                         
  -1   3   8        871.48        912.36        46.31 o                         
   0   3   8      24137.04      22200.44       596.85 o                         
   1   3   8        368.06        381.46        35.31 o                         
   2   3   8      10668.68       9665.26       235.83 o                         
   3   3   8         16.27         -9.41        12.42 o                         
   4   3   8       3894.10       3545.09       167.19 o                         
   5   3   8        101.45        108.16        26.74 o                         
   6   3   8       1061.06       1000.63        49.01 o                         
   7   3   8         33.74         55.02        24.62 o                         
   8   3   8       1357.89       1397.14        86.92 o                         
   9   3   8        713.72        753.23        72.67 o                         
  10   3   8       1189.16       1146.29        54.34 o                         
  11   3   8        689.66        725.13        45.75 o                         
  12   3   8      12017.48      11823.97       277.30 o                         
  13   3   8        329.61        335.44        45.65 o                         
  14   3   8       2009.67       1908.31       138.23 o                         
  15   3   8        313.91        353.37        59.55 o                         
  16   3   8       1435.98       1584.17       122.88 o                         
  17   3   8        156.15        147.66        54.74 o                         
  18   3   8       2865.88       2546.61       162.48 o                         
  19   3   8          9.00          5.41        51.83 o                         
  20   3   8        975.86       1218.71       147.84 o                         
  21   3   8        310.40        288.15       106.10 o                         
  22   3   8          5.99         46.45        75.31 o                         
  23   3   8        140.52        115.82       101.09 o                         
  24   3   8        208.86        203.66       116.24 o                         
  25   3   8        533.06        317.10       138.34 o                         
  26   3   8         44.14         77.94        80.28 o                         
 -26   4   8         30.85         -7.42        66.44 o                         
 -25   4   8        254.02        176.94        93.29 o                         
 -24   4   8         31.16         10.32        82.06 o                         
 -23   4   8        719.71        577.71       129.58 o                         
 -22   4   8         31.93         60.85        94.35 o                         
 -21   4   8        495.42        604.47       131.22 o                         
 -20   4   8        288.41        318.66       118.65 o                         
 -19   4   8       1316.35       1495.51       201.23 o                         
 -18   4   8        140.84        112.07        67.53 o                         
 -17   4   8       2925.62       3395.25       172.98 o                         
 -16   4   8          1.88          8.31        42.88 o                         
 -15   4   8          0.89          3.91        30.41 o                         
 -14   4   8         93.04         90.40        36.31 o                         
 -13   4   8       5551.49       6021.10       174.30 o                         
 -12   4   8       1840.09       1954.15       125.74 o                         
 -11   4   8        228.24        221.00        53.56 o                         
 -10   4   8       1823.10       2048.04        77.95 o                         
  -9   4   8       5326.02       5721.12       211.30 o                         
  -8   4   8         67.25         89.49        27.49 o                         
  -7   4   8       8093.64       8383.92       311.33 o                         
  -6   4   8        254.38        314.37        49.61 o                         
  -5   4   8       4598.36       4261.10       119.40 o                         
  -4   4   8         42.31         68.76        26.43 o                         
  -3   4   8        281.30        361.44        44.49 o                         
  -2   4   8          9.57         35.38        23.57 o                         
  -1   4   8      23817.75      21998.01       535.08 o                         
   0   4   8       1126.83       1177.33        76.13 o                         
   1   4   8       3031.19       2878.47       169.58 o                         
   2   4   8       1788.15       1599.86        87.98 o                         
   3   4   8       5900.86       5480.31       148.97 o                         
   4   4   8        745.33        813.02        62.98 o                         
   5   4   8      16386.89      14628.87       320.89 o                         
   6   4   8        400.34        429.16        37.82 o                         
   7   4   8      17090.67      16255.20       413.39 o                         
   8   4   8        360.06        394.99        42.55 o                         
   9   4   8        854.20        826.28        59.33 o                         
  10   4   8        245.49        199.53        40.72 o                         
  11   4   8       3761.63       3617.26       127.10 o                         
  12   4   8         57.81         84.84        37.65 o                         
  13   4   8         99.66        109.36        43.76 o                         
  14   4   8          4.86         19.05        41.40 o                         
  15   4   8       2043.53       2206.86       133.82 o                         
  16   4   8          1.16         -0.42        51.98 o                         
  17   4   8       5486.58       5393.71       206.84 o                         
  18   4   8         19.30         28.51        89.80 o                         
  19   4   8        993.00       1166.05       182.83 o                         
  20   4   8         85.87         88.23        95.27 o                         
  21   4   8        292.03        190.53        95.24 o                         
  22   4   8          4.13        -37.29        73.62 o                         
  23   4   8       1033.17        979.12       305.33 o                         
  24   4   8        134.88        117.90        80.78 o                         
  25   4   8         62.03         -0.95        58.84 o                         
 -25   5   8         57.05         41.86        98.82 o                         
 -24   5   8        133.88        146.37       141.48 o                         
 -23   5   8          0.58        -13.83        68.40 o                         
 -22   5   8         92.69         39.04        88.54 o                         
 -21   5   8         29.90        -14.97        64.24 o                         
 -20   5   8         30.25         52.86        82.14 o                         
 -19   5   8         27.88        113.80       100.09 o                         
 -18   5   8        776.66        957.46       151.57 o                         
 -17   5   8         38.47         35.91        71.76 o                         
 -16   5   8       1094.96       1450.98       139.68 o                         
 -15   5   8          1.13        -25.60        53.41 o                         
 -14   5   8       2987.16       3687.23       186.27 o                         
 -13   5   8        101.49        182.12        44.12 o                         
 -12   5   8        645.88        812.40        65.49 o                         
 -11   5   8        125.92        150.35        37.61 o                         
 -10   5   8        386.84        384.06        51.81 o                         
  -9   5   8         14.38         20.25        27.73 o                         
  -8   5   8       3580.01       3853.25       108.83 o                         
  -7   5   8          0.69         14.47        29.45 o                         
  -6   5   8        133.40        167.19        38.85 o                         
  -5   5   8         29.66         25.02        26.99 o                         
  -4   5   8      25454.41      26739.01       646.70 o                         
  -3   5   8         33.46         44.07        26.24 o                         
  -2   5   8       1123.90       1258.97       138.01 o                         
  -1   5   8         13.34         11.91        20.49 o                         
   0   5   8       5049.59       4886.48       120.57 o                         
   1   5   8        491.00        483.67        45.96 o                         
   2   5   8         13.18         15.06        26.17 o                         
   3   5   8         11.62         -3.28        25.93 o                         
   4   5   8       7174.49       7291.12       201.41 o                         
   5   5   8         84.20        114.74        37.32 o                         
   6   5   8       4272.24       4126.95       125.64 o                         
   7   5   8         72.09         59.31        35.35 o                         
   8   5   8      28835.85      27847.36       737.66 o                         
   9   5   8         93.65        113.18        42.80 o                         
  10   5   8       7693.66       7666.93       231.18 o                         
  11   5   8       2027.87       2213.25       108.47 o                         
  12   5   8      10461.25      11129.72       327.34 o                         
  13   5   8        494.96        521.10        72.75 o                         
  14   5   8       3541.21       3142.30       161.52 o                         
  15   5   8          9.77        -20.69        52.75 o                         
  16   5   8       3495.09       3484.26       217.80 o                         
  17   5   8        127.75         40.97        81.31 o                         
  18   5   8        219.02        205.01        89.37 o                         
  19   5   8          1.98          8.75        66.02 o                         
  20   5   8       2431.68       1945.93       193.68 o                         
  21   5   8        183.50        174.18        85.41 o                         
  22   5   8        204.96        115.34        70.48 o                         
  23   5   8         67.03        118.23        78.06 o                         
 -23   6   8       1124.51        399.32       140.03 o                         
 -22   6   8         10.57         76.68        94.38 o                         
 -21   6   8       1376.62       1504.01       209.06 o                         
 -20   6   8          0.91         12.81       104.08 o                         
 -19   6   8       2204.51       2227.06       313.42 o                         
 -18   6   8        523.38        340.84       173.62 o                         
 -17   6   8       5963.86       6633.56       523.71 o                         
 -16   6   8         61.19        -18.43       130.88 o                         
 -15   6   8       1929.87       2695.15       335.45 o                         
 -14   6   8         32.65         94.20       150.74 o                         
 -13   6   8        351.74        401.35       113.22 o                         
 -12   6   8        189.09        195.58        77.37 o                         
 -11   6   8       2650.99       2670.10       161.76 o                         
 -10   6   8        499.72        627.81        75.47 o                         
  -9   6   8       2464.44       2755.21       129.04 o                         
  -8   6   8        123.10         91.66        44.80 o                         
  -7   6   8       4397.76       4612.97       161.85 o                         
  -6   6   8        663.54        639.33        67.33 o                         
  -5   6   8      11958.81      12594.57       347.10 o                         
  -4   6   8        151.73        237.40        47.76 o                         
  -3   6   8       5239.53       5385.95       184.60 o                         
  -2   6   8        215.52        211.84        44.46 o                         
  -1   6   8       5224.17       4910.44       144.86 o                         
   0   6   8        496.10        508.57        61.07 o                         
   1   6   8        152.34        190.55        38.92 o                         
   2   6   8        782.71        836.67        64.95 o                         
   3   6   8       1783.44       1874.49       121.52 o                         
   4   6   8          1.42        112.92        58.42 o                         
   5   6   8      14791.21      15238.49       475.55 o                         
   6   6   8          0.71         40.70        45.04 o                         
   7   6   8       8343.70       8757.18       306.10 o                         
   8   6   8        194.17        227.14        62.04 o                         
   9   6   8       1061.57       1020.77       100.70 o                         
  10   6   8         95.82        134.39        60.46 o                         
  11   6   8       2800.39       3083.54       172.02 o                         
  12   6   8         69.00         -9.53       101.58 o                         
  13   6   8        996.06        982.56       272.87 o                         
  14   6   8         87.70        267.01       112.33 o                         
  15   6   8         48.40        186.27       127.42 o                         
  16   6   8         36.95         90.76        95.28 o                         
  17   6   8       1372.88        960.42       149.18 o                         
  18   6   8          3.26        -23.70        75.47 o                         
  19   6   8        391.44        210.12        93.76 o                         
  20   6   8         16.70         96.17       107.75 o                         
  21   6   8        158.07          0.17       113.76 o                         
 -20   7   8        247.54        247.80       113.71 o                         
 -19   7   8         73.08        -15.97        88.53 o                         
 -18   7   8        207.02        180.61       133.36 o                         
 -17   7   8         69.55         69.43       124.37 o                         
 -16   7   8       1681.45       2543.76       311.83 o                         
 -15   7   8          0.02        -69.21       133.30 o                         
 -14   7   8       3421.31       3628.24       364.66 o                         
 -13   7   8         65.74        237.52       188.65 o                         
 -12   7   8        628.36        970.82       238.71 o                         
 -11   7   8         78.53        113.31       133.71 o                         
 -10   7   8       2799.04       2616.95       184.11 o                         
  -9   7   8        200.58        108.88        92.53 o                         
  -8   7   8       2540.43       2310.80       157.91 o                         
  -7   7   8        197.20        113.28        49.89 o                         
  -6   7   8         11.38         32.50        38.17 o                         
  -5   7   8         12.76         -0.87        32.57 o                         
  -4   7   8       5504.42       5286.78       183.40 o                         
  -3   7   8          4.51         10.13        42.89 o                         
  -2   7   8       3104.66       3024.81       194.86 o                         
  -1   7   8         24.53          0.93        54.77 o                         
   0   7   8         63.03        103.38        73.45 o                         
   1   7   8         16.39         39.26        59.52 o                         
   2   7   8       2014.11       2029.76       150.39 o                         
   3   7   8        340.15        390.87        96.17 o                         
   4   7   8       2563.22       2451.26       154.36 o                         
   5   7   8        477.35        416.12        76.23 o                         
   6   7   8         41.90         77.09        84.01 o                         
   7   7   8         33.60         15.56        75.16 o                         
   8   7   8        945.58       1162.42       173.74 o                         
   9   7   8          2.47        -62.46       105.89 o                         
  10   7   8       1043.47       1338.96       241.89 o                         
  11   7   8        235.82        122.60       112.54 o                         
  12   7   8       1093.02        837.77       167.88 o                         
  13   7   8         13.15         61.31       106.29 o                         
  14   7   8         17.97        114.44       124.65 o                         
  15   7   8        106.98        106.08       110.08 o                         
  16   7   8       1398.35       1050.74       151.13 o                         
  17   7   8         50.37         76.80        77.06 o                         
  18   7   8         37.31         59.11        69.01 o                         
 -17   8   8        384.26        483.42       186.37 o                         
 -16   8   8         26.17         58.19        92.41 o                         
 -15   8   8       1251.11       1002.38       178.42 o                         
 -14   8   8         20.15        -80.75       124.93 o                         
 -13   8   8       3413.19       3949.71       386.01 o                         
 -12   8   8         30.05        -74.44       118.16 o                         
 -11   8   8        260.58        307.06       165.62 o                         
 -10   8   8          0.73        -85.91       118.27 o                         
  -9   8   8       1168.47       1095.24       196.65 o                         
  -8   8   8         22.23         41.21        74.87 o                         
  -7   8   8       1154.25       1298.52       132.61 o                         
  -6   8   8         81.91        115.84        69.93 o                         
  -5   8   8       1460.48       1651.51       156.16 o                         
  -4   8   8          9.22         -1.34        68.13 o                         
  -3   8   8        128.14        164.99        84.56 o                         
  -2   8   8         22.85          8.62        87.00 o                         
  -1   8   8       1806.75       2191.81       198.20 o                         
   0   8   8          0.34         57.90        85.86 o                         
   1   8   8         18.17        102.15        98.40 o                         
   2   8   8          6.90        -68.12        95.36 o                         
   3   8   8         15.36         51.87        89.12 o                         
   4   8   8         15.32         66.52        81.22 o                         
   5   8   8        583.40        473.41       125.45 o                         
   6   8   8         67.87         61.92        88.05 o                         
   7   8   8        433.45        487.68       146.80 o                         
   8   8   8          0.66         38.52       100.50 o                         
   9   8   8        692.51        934.50       185.50 o                         
  10   8   8        137.67        325.53       111.68 o                         
  11   8   8       2610.60       2510.86       372.70 o                         
  12   8   8         13.40        -88.21       113.67 o                         
  13   8   8        505.39        323.44       115.24 o                         
  14   8   8         36.05         30.81        67.16 o                         
  15   8   8       1237.78        608.34       134.67 o                         
 -11   9   8         24.27         28.81        82.32 o                         
 -10   9   8        458.70        447.12       120.11 o                         
  -9   9   8          6.20         64.02        86.12 o                         
  -8   9   8        528.80        405.31       119.89 o                         
  -7   9   8        191.55        189.36       111.76 o                         
  -6   9   8         63.05        -28.12       150.68 o                         
  -5   9   8         15.65        -62.98        75.55 o                         
  -4   9   8       3180.04       2993.18       309.00 o                         
  -3   9   8          2.16         19.41        72.81 o                         
  -2   9   8        393.44        257.85        98.90 o                         
  -1   9   8        142.06        120.75        94.51 o                         
   0   9   8         50.01         26.47        72.94 o                         
   1   9   8          0.20         12.08        69.12 o                         
   2   9   8        558.96         73.03       105.66 o                         
   3   9   8         12.54        135.57       106.96 o                         
   4   9   8        238.56         60.12        89.19 o                         
   5   9   8         55.07        149.68       105.91 o                         
   6   9   8          3.39        -93.79        95.20 o                         
   7   9   8          8.07        -95.07        96.21 o                         
   8   9   8        324.38        195.54        95.01 o                         
   9   9   8         13.29         -7.94        77.46 o                         
  10   9   8        102.55        148.12        98.85 o                         
 -29   0   9       3695.46       4062.96       674.58 o                         
 -27   0   9       2521.25       2997.14       360.01 o                         
 -25   0   9          4.14         82.20       176.91 o                         
 -23   0   9      21441.04      20498.22      2193.41 o                         
 -21   0   9       2214.71       2255.36       188.57 o                         
 -19   0   9       2194.22       2276.03       139.29 o                         
 -17   0   9       1450.57       1566.23       113.94 o                         
 -15   0   9      21194.79      23287.65      1555.28 o                         
 -13   0   9       4987.66       5424.32       428.18 o                         
 -11   0   9      36322.35      31375.21      1273.55 o                         
  -9   0   9      86921.20      84835.59      4191.97 o                         
  -7   0   9       3392.09       2699.49       105.57 o                         
  -5   0   9     233438.30     232314.16     18958.33 o                         
  -3   0   9       2937.88       2816.08       260.76 o                         
  -1   0   9      22524.75      18115.40      1110.47 o                         
   1   0   9     600619.75     531262.38     40408.89 o                         
   3   0   9      17708.71      16283.63       464.00 o                         
   5   0   9      11659.54       9349.34       574.14 o                         
   7   0   9      22106.19      22779.73      1362.37 o                         
   9   0   9        449.54        311.94        81.14 o                         
  11   0   9       6222.94       6661.04       560.85 o                         
  13   0   9      69836.23      72369.04      2978.52 o                         
  15   0   9      30980.40      32194.62      1314.65 o                         
  17   0   9       6081.99       6339.33       354.73 o                         
  19   0   9        557.88        714.42       203.10 o                         
  21   0   9        991.58       1166.10       362.75 o                         
  23   0   9       2632.53       3027.78       760.35 o                         
  25   0   9       7542.09       7511.65      2355.22 o                         
  27   0   9       1614.40       1735.14       241.24 o                         
 -29   1   9        101.76         82.56        63.88 o                         
 -28   1   9          7.77         44.84        81.69 o                         
 -27   1   9         99.80         73.90        85.42 o                         
 -26   1   9       4391.82       5599.90       330.60 o                         
 -25   1   9          8.81        -23.31        81.89 o                         
 -24   1   9       7196.47       7467.88       468.55 o                         
 -23   1   9          4.26         90.54        82.95 o                         
 -22   1   9       1394.79       1752.02       130.72 o                         
 -21   1   9        154.69        187.01        57.62 o                         
 -20   1   9      58378.62      62995.60      1738.33 o                         
 -19   1   9          1.24         -2.20        31.58 o                         
 -18   1   9        660.46        659.86        58.45 o                         
 -17   1   9         67.38         54.05        32.20 o                         
 -16   1   9       5638.68       6470.56       185.70 o                         
 -15   1   9       1491.25       1542.38        81.48 o                         
 -14   1   9     104823.84     112439.71      3082.00 o                         
 -13   1   9       1777.72       1781.57       106.46 o                         
 -12   1   9     191955.70     192359.52      7657.03 o                         
 -11   1   9       4427.45       4365.20       220.30 o                         
 -10   1   9       5291.69       4586.88       157.83 o                         
  -9   1   9       5604.13       5482.20       139.27 o                         
  -8   1   9     143866.44     141214.69      5715.86 o                         
  -7   1   9        283.32        322.51        22.96 o                         
  -6   1   9      51261.49      50390.22      1511.26 o                         
  -5   1   9       1974.57       1872.61        90.47 o                         
  -4   1   9        324.00        561.07        48.45 o                         
  -3   1   9       4614.56       4128.03       104.17 o                         
  -2   1   9      16687.15      14590.55       328.31 o                         
  -1   1   9        749.21        711.62        36.46 o                         
   0   1   9      27418.19      23681.38       559.05 o                         
   1   1   9        294.58        353.95        27.61 o                         
   2   1   9       9521.31       8436.74       181.67 o                         
   3   1   9        853.32        853.07        44.70 o                         
   4   1   9     275196.00     249675.45     12033.99 o                         
   5   1   9        191.35        208.50        25.23 o                         
   6   1   9       6130.59       4607.41       194.46 o                         
   7   1   9       1797.49       1820.35        69.60 o                         
   8   1   9      16221.70      15276.03       400.64 o                         
   9   1   9       3498.35       3281.22        98.33 o                         
  10   1   9     191605.88     185388.48      7792.19 o                         
  11   1   9        178.21        230.71        34.07 o                         
  12   1   9      48528.97      48954.66      1367.68 o                         
  13   1   9        123.76         90.54        34.93 o                         
  14   1   9      16006.21      16130.49       458.10 o                         
  15   1   9         80.71        121.27        53.80 o                         
  16   1   9        886.56       1100.57        82.30 o                         
  17   1   9        614.41        766.41        98.04 o                         
  18   1   9         44.67         -8.71        51.56 o                         
  19   1   9        220.95        220.06        71.08 o                         
  20   1   9       1508.18       1916.61       177.01 o                         
  21   1   9        107.12        240.33       107.94 o                         
  22   1   9       3153.64       3656.47       264.18 o                         
  23   1   9        540.12        492.68       126.15 o                         
  24   1   9        119.36        199.16       106.07 o                         
  25   1   9        159.75        220.34        89.72 o                         
  26   1   9       2120.57       2135.87       411.19 o                         
  27   1   9          8.00         17.55        74.79 o                         
 -28   2   9         12.83         14.17        58.39 o                         
 -27   2   9       6726.55       7252.70       567.78 o                         
 -26   2   9         12.03        -16.95        73.09 o                         
 -25   2   9         44.90        174.77        88.15 o                         
 -24   2   9         81.62        -21.55        75.45 o                         
 -23   2   9      34125.42      37354.69      1550.10 o                         
 -22   2   9        308.32        283.86        99.96 o                         
 -21   2   9       6340.17       6700.47       263.74 o                         
 -20   2   9        162.79        195.86        62.46 o                         
 -19   2   9        525.42        702.84        78.17 o                         
 -18   2   9        344.09        338.26        47.68 o                         
 -17   2   9          8.23          7.90        24.54 o                         
 -16   2   9        440.57        458.94        43.41 o                         
 -15   2   9      13257.78      13548.68       577.75 o                         
 -14   2   9       2821.11       2826.95        93.72 o                         
 -13   2   9        389.33        538.42        87.73 o                         
 -12   2   9       1063.73       1043.09        52.14 o                         
 -11   2   9     133524.23     130004.98      4625.59 o                         
 -10   2   9       4087.18       3530.77       110.76 o                         
  -9   2   9     142467.08     140060.50      6315.90 o                         
  -8   2   9       8857.32       7588.73       306.95 o                         
  -7   2   9      15999.66      15935.95       376.42 o                         
  -6   2   9       5532.02       5119.95       116.31 o                         
  -5   2   9       3050.30       2772.13        78.10 o                         
  -4   2   9       8495.15       7470.02       170.37 o                         
  -3   2   9     229877.80     211449.30      8923.72 o                         
  -2   2   9        842.60        748.34        51.81 o                         
  -1   2   9      74340.87      72716.95      2217.41 o                         
   0   2   9        487.19        561.81        25.93 o                         
   1   2   9     220129.84     204588.67      9217.58 o                         
   2   2   9       1083.80       1159.24        45.95 o                         
   3   2   9         21.40        151.01        26.47 o                         
   4   2   9       2202.42       2150.37        71.68 o                         
   5   2   9      62103.16      59608.00      1930.48 o                         
   6   2   9         59.54         56.30        25.65 o                         
   7   2   9       8379.05       7803.22       354.43 o                         
   8   2   9         36.65         20.67        23.50 o                         
   9   2   9       1926.37       1757.18        64.41 o                         
  10   2   9        459.46        457.17        55.05 o                         
  11   2   9      38975.97      37692.25       879.71 o                         
  12   2   9          8.84         25.53        24.91 o                         
  13   2   9      32934.85      35062.75      1008.86 o                         
  14   2   9        890.76        985.90        73.04 o                         
  15   2   9       4947.66       5195.71       193.63 o                         
  16   2   9       1169.17       1198.80        92.88 o                         
  17   2   9        880.03       1104.42       100.05 o                         
  18   2   9        969.66       1002.81       113.33 o                         
  19   2   9       3998.70       3899.93       285.10 o                         
  20   2   9       1062.06        978.16       150.37 o                         
  21   2   9       2571.45       2640.78       216.87 o                         
  22   2   9        133.30        204.86       106.69 o                         
  23   2   9        204.95        288.06       103.86 o                         
  24   2   9        203.34        258.54       135.15 o                         
  25   2   9        617.06        464.50       128.71 o                         
  26   2   9          2.19         98.38        91.06 o                         
 -28   3   9        313.32        227.99       106.52 o                         
 -27   3   9        377.15        469.88       127.40 o                         
 -26   3   9       1520.17       1596.59       293.24 o                         
 -25   3   9        607.02        521.23       113.24 o                         
 -24   3   9       8502.98       8760.54       528.48 o                         
 -23   3   9        157.90        211.51       107.64 o                         
 -22   3   9        614.39        414.09       104.31 o                         
 -21   3   9        636.14        729.91       120.67 o                         
 -20   3   9      23721.23      25504.47       817.78 o                         
 -19   3   9         41.78        116.74        53.88 o                         
 -18   3   9       2296.82       2771.29       155.62 o                         
 -17   3   9       3065.30       2973.61       119.32 o                         
 -16   3   9      12932.43      13580.92       468.25 o                         
 -15   3   9        815.57        773.95        52.30 o                         
 -14   3   9       4518.97       4241.26       121.19 o                         
 -13   3   9       1419.80       1457.04        63.93 o                         
 -12   3   9      20127.33      21416.15       468.97 o                         
 -11   3   9         99.92        120.82        29.61 o                         
 -10   3   9      22651.89      23834.59       503.28 o                         
  -9   3   9        663.62        741.83        39.34 o                         
  -8   3   9      92805.95      93716.27      3034.14 o                         
  -7   3   9       1147.44       1207.30        56.07 o                         
  -6   3   9        583.18        545.76        55.01 o                         
  -5   3   9       5602.23       5275.41       147.61 o                         
  -4   3   9      39924.33      40024.13      1202.57 o                         
  -3   3   9       4044.38       3577.93       114.87 o                         
  -2   3   9      28350.16      25696.13       717.76 o                         
  -1   3   9       4603.88       4041.63       114.11 o                         
   0   3   9      57805.40      53282.54      1690.69 o                         
   1   3   9       3027.93       2526.81        91.50 o                         
   2   3   9      18828.86      18208.00       474.94 o                         
   3   3   9       4798.03       4588.50       127.74 o                         
   4   3   9      73096.99      70811.02      2683.43 o                         
   5   3   9        401.19        509.78        46.51 o                         
   6   3   9         41.61         53.59        21.64 o                         
   7   3   9        100.29        108.80        27.36 o                         
   8   3   9      12710.28      12886.51       278.52 o                         
   9   3   9        801.71        694.02        39.69 o                         
  10   3   9      49137.91      47542.05      1221.71 o                         
  11   3   9       3802.86       3662.04       103.82 o                         
  12   3   9       2434.49       2148.20        86.10 o                         
  13   3   9        781.85        798.30        65.37 o                         
  14   3   9       2889.62       3042.85       127.74 o                         
  15   3   9       1362.32       1421.81       117.02 o                         
  16   3   9       1791.49       2014.91       107.45 o                         
  17   3   9        727.41        749.25        99.56 o                         
  18   3   9       6448.47       6455.13       307.69 o                         
  19   3   9          6.14         37.04        76.08 o                         
  20   3   9       4383.54       4310.07       437.44 o                         
  21   3   9        179.94        179.77        82.94 o                         
  22   3   9       6186.15       7078.75      1459.57 o                         
  23   3   9        497.36        600.08       204.62 o                         
  24   3   9        687.15        540.04       145.12 o                         
  25   3   9        167.27        230.61       125.09 o                         
 -26   4   9        312.50        229.22        80.22 o                         
 -25   4   9       3173.62       2952.61       330.04 o                         
 -24   4   9          4.45        -54.68        80.71 o                         
 -23   4   9       3440.92       3994.64       310.77 o                         
 -22   4   9        573.06        577.46       142.16 o                         
 -21   4   9         44.56         11.55        74.88 o                         
 -20   4   9        325.41        394.30       140.37 o                         
 -19   4   9      15858.44      17209.46      1099.23 o                         
 -18   4   9         54.17         58.08        52.60 o                         
 -17   4   9       4405.04       4422.30       187.54 o                         
 -16   4   9        180.99        153.34        47.11 o                         
 -15   4   9       1269.02       1519.32       154.36 o                         
 -14   4   9       3660.79       3813.25       166.33 o                         
 -13   4   9          0.97         30.50        32.65 o                         
 -12   4   9       3586.01       3964.15       133.07 o                         
 -11   4   9      33367.90      38891.13       993.47 o                         
 -10   4   9         49.47         77.85        37.00 o                         
  -9   4   9      32866.92      33544.53       748.13 o                         
  -8   4   9       2654.29       2692.24        81.00 o                         
  -7   4   9       6261.31       6525.74       233.27 o                         
  -6   4   9       2833.80       2741.64       123.20 o                         
  -5   4   9      25978.47      24181.25       749.36 o                         
  -4   4   9         28.04          9.72        22.88 o                         
  -3   4   9      18944.59      16825.37       398.80 o                         
  -2   4   9       2052.55       1967.24        73.36 o                         
  -1   4   9       1189.56       1276.06        55.87 o                         
   0   4   9       4773.31       4550.69       129.17 o                         
   1   4   9      61336.68      58233.16      1690.94 o                         
   2   4   9        547.95        582.13        53.95 o                         
   3   4   9        522.86        576.30        37.52 o                         
   4   4   9       1939.82       1899.84        63.77 o                         
   5   4   9       8255.37       9365.20       386.70 o                         
   6   4   9       6087.97       5762.06       224.20 o                         
   7   4   9       2837.39       2868.94        94.56 o                         
   8   4   9        203.11        202.03        38.05 o                         
   9   4   9        233.44        268.90        52.40 o                         
  10   4   9        295.26        352.89        52.07 o                         
  11   4   9       9030.79       9522.56       259.52 o                         
  12   4   9          1.17         24.56        37.72 o                         
  13   4   9      22713.96      22280.20       613.66 o                         
  14   4   9        465.84        633.35        63.29 o                         
  15   4   9      10065.32       9946.03       644.99 o                         
  16   4   9        200.77        221.19        66.74 o                         
  17   4   9       5044.03       4885.03       329.34 o                         
  18   4   9        589.72        695.92       138.68 o                         
  19   4   9        459.58        401.36       127.75 o                         
  20   4   9        275.69        273.07       132.33 o                         
  21   4   9       1796.66       1805.58       346.65 o                         
  22   4   9         66.87         74.53        83.21 o                         
  23   4   9        588.17        503.12       201.10 o                         
  24   4   9         16.58         12.04        79.50 o                         
 -25   5   9        219.31        -79.01        83.31 o                         
 -24   5   9       2802.97       2242.71       261.78 o                         
 -23   5   9         65.47         28.05        68.93 o                         
 -22   5   9        180.73        184.65        94.92 o                         
 -21   5   9         66.60         54.59        82.07 o                         
 -20   5   9       3824.08       4573.64       290.65 o                         
 -19   5   9       1815.28       1890.68       222.07 o                         
 -18   5   9        152.66        195.96       101.36 o                         
 -17   5   9       3333.29       3751.35       263.36 o                         
 -16   5   9       8998.06      10141.39       430.57 o                         
 -15   5   9       1030.28       1031.71       105.76 o                         
 -14   5   9       4028.15       4584.08       284.99 o                         
 -13   5   9        386.95        467.84        59.36 o                         
 -12   5   9      34497.78      37186.90      1067.10 o                         
 -11   5   9          1.95         52.58        38.78 o                         
 -10   5   9       2548.31       2854.36        99.74 o                         
  -9   5   9        380.62        418.04        45.46 o                         
  -8   5   9      20291.89      21883.55       491.72 o                         
  -7   5   9        233.31        230.81        39.18 o                         
  -6   5   9       6562.45       6859.32       153.90 o                         
  -5   5   9       2267.13       2451.47        79.97 o                         
  -4   5   9        657.72        715.55        43.89 o                         
  -3   5   9        498.09        517.04        41.99 o                         
  -2   5   9       7079.76       6781.08       145.84 o                         
  -1   5   9         30.57         25.88        20.68 o                         
   0   5   9      15139.51      14236.42       345.44 o                         
   1   5   9        214.01        187.71        25.51 o                         
   2   5   9       8852.72       7942.41       220.77 o                         
   3   5   9        603.07        771.45        47.16 o                         
   4   5   9       2455.10       2172.60       128.52 o                         
   5   5   9       1756.45       1691.77        71.70 o                         
   6   5   9       8795.66       9310.83       333.40 o                         
   7   5   9       3360.80       3350.93       121.67 o                         
   8   5   9       7417.14       7018.17       199.00 o                         
   9   5   9       5069.62       5079.74       170.50 o                         
  10   5   9       3106.98       3230.98       130.57 o                         
  11   5   9       1809.93       1802.39        96.65 o                         
  12   5   9         22.85         68.31        45.90 o                         
  13   5   9        765.60        711.08        70.45 o                         
  14   5   9        154.60        150.31        58.48 o                         
  15   5   9       1001.09       1132.16       160.42 o                         
  16   5   9          5.60         29.08        63.54 o                         
  17   5   9         45.78         66.06        76.46 o                         
  18   5   9        149.54        101.31        91.02 o                         
  19   5   9         14.02         52.25        75.93 o                         
  20   5   9          4.85        -73.91       153.91 o                         
  21   5   9         41.74         -8.63        58.10 o                         
  22   5   9        118.16         95.53        75.02 o                         
  23   5   9        605.16        200.14       150.11 o                         
 -23   6   9       6265.88       4539.05       443.13 o                         
 -22   6   9        429.64        310.08       122.29 o                         
 -21   6   9       2045.93       1551.10       292.73 o                         
 -20   6   9        877.47       1053.77       195.48 o                         
 -19   6   9        168.04        294.36       185.67 o                         
 -18   6   9       1331.92       1426.46       245.87 o                         
 -17   6   9          5.36          9.92       118.63 o                         
 -16   6   9         14.55         12.68       127.66 o                         
 -15   6   9       5382.61       5840.48       596.67 o                         
 -14   6   9        784.26        806.91       220.77 o                         
 -13   6   9       6996.45       7369.03       452.23 o                         
 -12   6   9          0.11         40.78        56.37 o                         
 -11   6   9        367.64        314.75        73.06 o                         
 -10   6   9        141.56        155.68        50.45 o                         
  -9   6   9         43.41        139.11        53.07 o                         
  -8   6   9       2591.56       2583.73       119.09 o                         
  -7   6   9      18660.77      19663.61       526.86 o                         
  -6   6   9       2314.74       2314.85       104.87 o                         
  -5   6   9       5155.22       5102.03       171.65 o                         
  -4   6   9         63.27         88.32        35.30 o                         
  -3   6   9      16474.64      16408.20       417.03 o                         
  -2   6   9         15.03          7.54        29.14 o                         
  -1   6   9         13.69         41.51        46.48 o                         
   0   6   9        363.22        388.72        47.43 o                         
   1   6   9      16827.62      16517.88       469.79 o                         
   2   6   9        640.65        703.39        75.46 o                         
   3   6   9        157.39        170.94        60.34 o                         
   4   6   9       2929.97       2887.45       144.80 o                         
   5   6   9       1149.53       1445.15       117.69 o                         
   6   6   9       6389.41       6432.58       325.86 o                         
   7   6   9        812.39        885.80       109.71 o                         
   8   6   9        690.63        571.61        73.77 o                         
   9   6   9       2448.19       2398.74       142.91 o                         
  10   6   9       1177.41       1279.35       111.16 o                         
  11   6   9       4454.54       4627.83       312.06 o                         
  12   6   9        805.96        925.48       171.99 o                         
  13   6   9         69.66        -12.91        97.27 o                         
  14   6   9         10.20        -35.39       111.17 o                         
  15   6   9        135.67        149.95       110.69 o                         
  16   6   9          1.57        172.87       105.87 o                         
  17   6   9       3775.84       3133.43       247.87 o                         
  18   6   9        189.25         69.17        74.46 o                         
  19   6   9         14.18        175.41       134.85 o                         
  20   6   9        111.51        290.68       147.81 o                         
  21   6   9        321.11        361.33       162.62 o                         
 -20   7   9       5242.04       4065.70       462.55 o                         
 -19   7   9        163.68        117.18       126.09 o                         
 -18   7   9        241.65        236.65       140.98 o                         
 -17   7   9       1306.59       1534.84       392.09 o                         
 -16   7   9       5224.40       5840.60       523.73 o                         
 -15   7   9        688.71        679.92       195.25 o                         
 -14   7   9          4.03         46.62       120.33 o                         
 -13   7   9          3.88         80.14       131.45 o                         
 -12   7   9         96.93        155.45       140.46 o                         
 -11   7   9        294.57        225.29        94.23 o                         
 -10   7   9       4634.74       4448.64       323.71 o                         
  -9   7   9          8.08         30.62        70.46 o                         
  -8   7   9        701.63        849.64       122.82 o                         
  -7   7   9         10.56         21.76        41.48 o                         
  -6   7   9       3956.11       3318.35       130.00 o                         
  -5   7   9        644.94        525.56        66.94 o                         
  -4   7   9      12182.43      12034.32       419.91 o                         
  -3   7   9       2102.26       2175.77       122.32 o                         
  -2   7   9       5282.64       5779.67       248.86 o                         
  -1   7   9         13.37          1.61        45.46 o                         
   0   7   9       1786.18       2340.20       226.19 o                         
   1   7   9         16.01        -53.16        69.13 o                         
   2   7   9       6076.53       6764.38       449.24 o                         
   3   7   9        328.55        291.83        83.48 o                         
   4   7   9      19130.49      19519.41       721.85 o                         
   5   7   9          6.64         76.60        46.78 o                         
   6   7   9       1117.73       1036.67       157.67 o                         
   7   7   9         57.40         86.83        85.92 o                         
   8   7   9       1002.67       1428.59       153.50 o                         
   9   7   9        919.81        730.89       140.12 o                         
  10   7   9        248.28        118.15       111.08 o                         
  11   7   9        322.09        279.38       131.32 o                         
  12   7   9         48.43        209.43       139.82 o                         
  13   7   9         79.03        164.74       104.12 o                         
  14   7   9       2769.64       2896.09       252.76 o                         
  15   7   9        420.24        281.14       113.54 o                         
  16   7   9         95.45         80.38        76.59 o                         
  17   7   9         32.40         56.44        68.00 o                         
  18   7   9        460.13        315.24       107.12 o                         
 -17   8   9       1105.78        653.12       238.18 o                         
 -16   8   9        262.23        268.87       111.42 o                         
 -15   8   9       2964.20       3018.88       316.09 o                         
 -14   8   9        602.98        385.78       145.14 o                         
 -13   8   9       2365.72       2019.14       271.55 o                         
 -12   8   9         55.33        113.67       116.56 o                         
 -11   8   9        173.71        257.12       134.81 o                         
 -10   8   9          9.47        -44.75       106.32 o                         
  -9   8   9       1931.12       1624.70       161.11 o                         
  -8   8   9        113.86         74.22        80.75 o                         
  -7   8   9      17330.62      17786.53       907.34 o                         
  -6   8   9        141.18        116.43        71.72 o                         
  -5   8   9      12072.19      11777.50       533.30 o                         
  -4   8   9        313.84        357.49       101.96 o                         
  -3   8   9        464.16        387.70       104.82 o                         
  -2   8   9        601.14        661.93       117.74 o                         
  -1   8   9          1.56        -39.88        89.95 o                         
   0   8   9        280.37        370.42       113.54 o                         
   1   8   9       2134.37       2100.20       210.16 o                         
   2   8   9         36.51         29.93        84.18 o                         
   3   8   9        167.93        387.41       129.64 o                         
   4   8   9         14.42         10.39        74.25 o                         
   5   8   9       4794.33       5045.62       450.95 o                         
   6   8   9        222.40        200.67       121.30 o                         
   7   8   9        398.11        332.50       130.41 o                         
   8   8   9        264.55        260.33       127.85 o                         
   9   8   9         66.41        261.15       107.56 o                         
  10   8   9        112.49        193.41       112.57 o                         
  11   8   9          0.66         38.32        86.89 o                         
  12   8   9        178.38        184.94        96.75 o                         
  13   8   9        232.16         94.03        79.12 o                         
  14   8   9        226.35        201.98        98.28 o                         
 -11   9   9         35.60        141.74       106.69 o                         
 -10   9   9        406.96        425.37       109.95 o                         
  -9   9   9          0.53         91.26        82.65 o                         
  -8   9   9         74.10        -16.98        62.77 o                         
  -7   9   9         32.75        165.46       153.13 o                         
  -6   9   9       2432.77       1726.36       324.73 o                         
  -5   9   9        784.55        536.84       100.49 o                         
  -4   9   9       3423.04       3086.50       228.52 o                         
  -3   9   9        363.47        245.62       103.17 o                         
  -2   9   9         18.22         20.65        64.71 o                         
  -1   9   9         14.98        -21.59        67.98 o                         
   0   9   9        348.86        169.22        91.71 o                         
   1   9   9        641.33        627.12       169.17 o                         
   2   9   9         99.15        121.38        83.73 o                         
   3   9   9        425.04        169.18       137.45 o                         
   4   9   9        512.37        351.58       148.72 o                         
   5   9   9         55.99        134.07       121.99 o                         
   6   9   9       4882.27       4600.48       690.95 o                         
   7   9   9        103.38         99.87       107.85 o                         
   8   9   9       5069.58       2460.84       552.65 o                         
   9   9   9          0.25         32.37        73.59 o                         
 -28   0  10         19.54          6.79        89.59 o                         
 -26   0  10        168.02        292.63       167.34 o                         
 -24   0  10        575.42        484.54       147.90 o                         
 -22   0  10         98.58         18.23        73.99 o                         
 -20   0  10        701.76        564.15       125.07 o                         
 -18   0  10         40.77        127.65        63.80 o                         
 -16   0  10        175.96        162.34        56.64 o                         
 -14   0  10       2693.77       2417.86       195.39 o                         
 -12   0  10       2000.99       1738.48       165.43 o                         
 -10   0  10        642.02        681.98        49.17 o                         
  -8   0  10        366.90        507.61        61.52 o                         
  -6   0  10        114.14         64.85        39.89 o                         
  -4   0  10         22.28        -21.67        31.14 o                         
  -2   0  10        306.33        353.84        52.25 o                         
   0   0  10        356.64        362.89        33.80 o                         
   2   0  10        776.71        769.43        45.67 o                         
   4   0  10       2201.12       2018.32        85.63 o                         
   6   0  10        256.48        222.63        25.49 o                         
   8   0  10        666.97        915.90       109.29 o                         
  10   0  10        587.43        758.58       199.86 o                         
  12   0  10       1019.81        887.73       188.21 o                         
  14   0  10       1140.83       1187.42       202.99 o                         
  16   0  10        245.70        254.73        87.38 o                         
  18   0  10         47.86         67.96        72.27 o                         
  20   0  10        246.18        230.23       164.80 o                         
  22   0  10         44.73         23.31       128.14 o                         
  24   0  10          0.35        -53.06        98.34 o                         
  26   0  10        403.16        398.49       155.47 o                         
 -29   1  10         49.65         78.81        68.18 o                         
 -28   1  10          2.32         81.23        75.75 o                         
 -27   1  10        238.50        288.07       109.83 o                         
 -26   1  10        112.78        222.87       103.00 o                         
 -25   1  10          8.34          1.62        56.54 o                         
 -24   1  10          3.93        -25.95        73.28 o                         
 -23   1  10        217.63        218.65        93.54 o                         
 -22   1  10       2031.15       2163.62       139.28 o                         
 -21   1  10        162.29        139.17        53.37 o                         
 -20   1  10       1549.84       1678.19        98.36 o                         
 -19   1  10        633.75        613.19        64.50 o                         
 -18   1  10         31.34         21.51        33.11 o                         
 -17   1  10        756.24        826.45        60.47 o                         
 -16   1  10       1440.00       1606.13       102.71 o                         
 -15   1  10         49.45         69.42        24.94 o                         
 -14   1  10       3796.65       3902.34        95.42 o                         
 -13   1  10          5.60        132.74        28.04 o                         
 -12   1  10      11355.92      11023.76       245.85 o                         
 -11   1  10         95.79        137.45        35.91 o                         
 -10   1  10       9824.27       9263.88       235.55 o                         
  -9   1  10        188.89        230.40        23.34 o                         
  -8   1  10      18000.40      18559.77       488.38 o                         
  -7   1  10          2.20         -0.61        19.23 o                         
  -6   1  10       4216.66       4271.64       122.66 o                         
  -5   1  10         64.60         55.66        21.63 o                         
  -4   1  10       1059.61        927.04        43.95 o                         
  -3   1  10         76.01         91.36        22.68 o                         
  -2   1  10       6576.95       6675.52       168.97 o                         
  -1   1  10        117.41        201.94        26.30 o                         
   0   1  10       4126.74       3428.39       170.87 o                         
   1   1  10          9.12         28.45        18.33 o                         
   2   1  10        283.98        594.87        89.08 o                         
   3   1  10        314.31        310.00        28.82 o                         
   4   1  10        325.87        346.47        35.46 o                         
   5   1  10        854.18        798.40        48.00 o                         
   6   1  10      12710.26      11878.76       300.15 o                         
   7   1  10         80.78        113.78        23.99 o                         
   8   1  10         11.26         47.07        24.24 o                         
   9   1  10        162.80        171.29        28.08 o                         
  10   1  10        365.84        431.95        47.26 o                         
  11   1  10       1967.78       1927.15       161.07 o                         
  12   1  10        380.76        396.41        47.19 o                         
  13   1  10        337.86        366.53        48.32 o                         
  14   1  10       8786.44       9408.37       377.30 o                         
  15   1  10        538.70        639.48        75.11 o                         
  16   1  10       2468.24       2606.74       136.24 o                         
  17   1  10          4.02         28.44        55.13 o                         
  18   1  10       3249.43       3307.60       217.37 o                         
  19   1  10         40.12          7.86        60.22 o                         
  20   1  10       1658.29       1748.06       187.37 o                         
  21   1  10         57.41        152.12       109.53 o                         
  22   1  10       1129.46       1297.49       280.11 o                         
  23   1  10         32.42         55.06        76.28 o                         
  24   1  10        657.62        701.11       181.32 o                         
  25   1  10          0.42        -73.12        77.54 o                         
  26   1  10         66.12        147.20        95.25 o                         
 -28   2  10        469.29        316.62        97.10 o                         
 -27   2  10        214.94        155.82        95.39 o                         
 -26   2  10        219.34         88.14        72.03 o                         
 -25   2  10         56.53         61.18        73.65 o                         
 -24   2  10          0.43         45.20        74.38 o                         
 -23   2  10        886.91       1016.54       145.86 o                         
 -22   2  10       1329.11       1357.20       233.09 o                         
 -21   2  10       1287.81       1519.72       116.99 o                         
 -20   2  10        737.05        640.12        74.71 o                         
 -19   2  10          0.08         38.89        35.52 o                         
 -18   2  10          1.71         86.82        43.38 o                         
 -17   2  10       1843.70       1944.32        78.25 o                         
 -16   2  10         23.70         45.50        29.08 o                         
 -15   2  10      10843.46      10655.89       338.33 o                         
 -14   2  10        253.63        222.40        32.32 o                         
 -13   2  10       4373.43       4009.61       104.42 o                         
 -12   2  10         26.91          3.79        21.26 o                         
 -11   2  10       6439.99       6006.55       149.49 o                         
 -10   2  10        125.87        205.18        33.91 o                         
  -9   2  10      39483.34      38368.31      1265.35 o                         
  -8   2  10        432.96        422.43        39.32 o                         
  -7   2  10       9267.84       8910.92       224.40 o                         
  -6   2  10         71.49         85.41        20.21 o                         
  -5   2  10      17457.43      15461.36       356.95 o                         
  -4   2  10        285.95        281.18        24.24 o                         
  -3   2  10         35.48         29.50        19.09 o                         
  -2   2  10          6.06          2.94        15.57 o                         
  -1   2  10        654.40        700.92        39.63 o                         
   0   2  10         89.90        101.28        17.44 o                         
   1   2  10         85.44         86.50        18.67 o                         
   2   2  10         36.94         27.37        14.52 o                         
   3   2  10       5853.18       6004.69       160.35 o                         
   4   2  10        495.33        528.39        39.83 o                         
   5   2  10       4680.58       4091.48       117.58 o                         
   6   2  10        204.01        321.71        34.81 o                         
   7   2  10       4242.86       3765.23       113.36 o                         
   9   2  10        151.86        200.86        31.78 o                         
  10   2  10        557.77        665.32        41.61 o                         
  11   2  10       2438.87       2327.98       103.06 o                         
  12   2  10        145.20        169.78        32.54 o                         
  13   2  10       2068.53       2190.44       157.03 o                         
  14   2  10        211.16        219.81        52.62 o                         
  15   2  10       1272.22       1364.36        89.33 o                         
  16   2  10         71.48        130.53        54.14 o                         
  17   2  10        354.08        342.49        67.27 o                         
  18   2  10        270.34        160.32        55.37 o                         
  19   2  10        389.43        300.03        64.12 o                         
  20   2  10        137.06        105.26        91.38 o                         
  21   2  10        280.32        281.97       104.54 o                         
  22   2  10          5.31          7.03        77.12 o                         
  23   2  10          0.58          2.68        63.69 o                         
  24   2  10        305.35        273.70        96.28 o                         
  25   2  10        333.50        203.52        90.11 o                         
  26   2  10        151.42         93.79        78.97 o                         
 -27   3  10        469.69        207.16       102.05 o                         
 -26   3  10       1850.03       1535.85       379.66 o                         
 -25   3  10         14.24          0.86        72.87 o                         
 -24   3  10        221.55        241.12       100.31 o                         
 -23   3  10        550.84        625.81       107.29 o                         
 -22   3  10       1895.97       1905.55       168.63 o                         
 -21   3  10        174.44        198.79        92.89 o                         
 -20   3  10        228.04        281.11        71.20 o                         
 -19   3  10         11.61          1.15        41.22 o                         
 -18   3  10      11971.16      12275.74       428.61 o                         
 -17   3  10         49.45         18.40        37.94 o                         
 -16   3  10       2897.74       2984.94       115.73 o                         
 -15   3  10        499.29        526.72        51.97 o                         
 -14   3  10       8423.24       8642.33       208.06 o                         
 -13   3  10        316.81        361.69        43.19 o                         
 -12   3  10       6964.41       7311.56       172.88 o                         
 -11   3  10        475.04        579.35        43.86 o                         
 -10   3  10        924.17       1056.54        88.32 o                         
  -9   3  10        284.45        363.73        41.08 o                         
  -8   3  10       1529.13       1841.15       104.58 o                         
  -7   3  10        368.00        448.27        60.02 o                         
  -6   3  10      27190.88      25394.93       730.04 o                         
  -5   3  10          2.16         -4.85        24.98 o                         
  -4   3  10      18295.94      16852.78       459.50 o                         
  -3   3  10        176.02        165.01        37.60 o                         
  -2   3  10      21780.68      21278.20       569.40 o                         
  -1   3  10        409.43        446.73        43.75 o                         
   0   3  10      18992.10      16947.38       454.28 o                         
   1   3  10        254.26        258.49        32.96 o                         
   2   3  10      12602.40      11021.23       307.79 o                         
   3   3  10        567.43        766.60        55.57 o                         
   4   3  10         47.44         45.47        28.94 o                         
   5   3  10         55.56         52.33        27.99 o                         
   6   3  10      11366.92      10568.91       281.03 o                         
   7   3  10        257.40        280.91        36.39 o                         
   9   3  10          4.05          3.57        20.00 o                         
  10   3  10      12303.85      12186.13       280.90 o                         
  11   3  10         21.64         69.34        31.10 o                         
  12   3  10       5904.39       5843.30       183.02 o                         
  13   3  10        317.07        278.34        47.15 o                         
  14   3  10        737.18        883.26        95.04 o                         
  15   3  10         99.37         79.29        64.58 o                         
  16   3  10       1120.95       1228.62       124.55 o                         
  17   3  10        167.47        107.98        65.39 o                         
  18   3  10        332.84        334.52       111.08 o                         
  19   3  10         10.67         23.98        88.82 o                         
  20   3  10         33.19        172.12       105.63 o                         
  21   3  10          5.45         51.79        84.14 o                         
  22   3  10       1319.11       1153.78       258.47 o                         
  23   3  10         10.03         36.35        83.50 o                         
  24   3  10       1184.17        842.01       523.58 o                         
  25   3  10          0.12         42.89       100.07 o                         
 -26   4  10          0.30        -14.44        66.18 o                         
 -25   4  10        245.20        271.54        91.65 o                         
 -24   4  10        178.40        167.97        88.53 o                         
 -23   4  10        483.51        429.28       147.54 o                         
 -22   4  10        106.03         57.60        92.44 o                         
 -21   4  10       3005.94       3391.16       276.83 o                         
 -20   4  10         16.01        -18.93        76.56 o                         
 -19   4  10         30.53         61.83       103.21 o                         
 -18   4  10        494.07        471.32        84.63 o                         
 -17   4  10       1460.04       1340.20       142.78 o                         
 -16   4  10         14.55         14.57        38.62 o                         
 -15   4  10       5724.29       6019.32       189.04 o                         
 -14   4  10          0.60        -19.75        36.92 o                         
 -13   4  10       4506.74       5147.23       155.36 o                         
 -12   4  10        193.98        167.64        45.33 o                         
 -11   4  10       5716.77       6386.95       183.30 o                         
 -10   4  10        588.13        743.21        50.96 o                         
  -9   4  10       8069.87       8526.49       199.85 o                         
  -8   4  10        141.01        239.50        36.76 o                         
  -7   4  10       3396.97       3421.22        94.27 o                         
  -6   4  10        474.95        528.71        46.76 o                         
  -5   4  10       2160.70       1835.60       153.71 o                         
  -4   4  10          2.13          6.94        20.13 o                         
  -3   4  10       1264.58       1267.84        56.41 o                         
  -2   4  10        116.80        123.02        32.78 o                         
  -1   4  10       5951.34       5679.59       249.68 o                         
   0   4  10        280.35        270.81        34.00 o                         
   1   4  10      12593.18      11999.43       269.38 o                         
   2   4  10        459.43        534.19        42.38 o                         
   3   4  10       5234.01       4826.51       127.27 o                         
   4   4  10        227.58        251.05        31.96 o                         
   5   4  10       8494.51       8397.97       225.57 o                         
   6   4  10         69.12         65.19        25.92 o                         
   7   4  10        693.21        658.67        44.81 o                         
   8   4  10         95.95        106.35        38.89 o                         
   9   4  10       4033.38       3798.60       123.19 o                         
  10   4  10        123.58         77.47        34.96 o                         
  11   4  10       2137.87       2179.67        96.25 o                         
  12   4  10        412.59        464.70        48.69 o                         
  13   4  10       2078.00       2331.02       190.70 o                         
  14   4  10          4.98         49.74        47.17 o                         
  15   4  10       5734.88       5845.06       232.63 o                         
  16   4  10        204.99        278.66        78.85 o                         
  17   4  10        969.09       1160.32       171.30 o                         
  18   4  10        220.02        271.45       114.13 o                         
  19   4  10        405.75        313.37       107.68 o                         
  20   4  10        123.33         73.94       101.07 o                         
  21   4  10         89.80         14.24        78.40 o                         
  22   4  10         88.59        122.13       118.29 o                         
  23   4  10        983.05        735.61       418.15 o                         
  24   4  10        331.54         58.97       100.07 o                         
 -25   5  10          4.89         84.81        82.39 o                         
 -24   5  10        346.49        362.36       104.82 o                         
 -23   5  10          2.89         15.15        67.89 o                         
 -22   5  10        355.59        272.11        84.01 o                         
 -21   5  10        154.56        167.20        99.41 o                         
 -20   5  10        453.19        573.88       141.68 o                         
 -19   5  10        380.08        259.35       107.44 o                         
 -18   5  10      12378.18      14737.92       726.66 o                         
 -17   5  10         86.30        111.04        90.87 o                         
 -16   5  10       3034.49       3245.41       209.76 o                         
 -15   5  10         54.06         69.49        49.89 o                         
 -14   5  10       3169.69       3727.62       215.23 o                         
 -13   5  10         62.47         67.98        43.79 o                         
 -12   5  10       5114.79       5944.82       184.34 o                         
 -11   5  10        800.92        941.08        71.58 o                         
 -10   5  10        961.02       1067.57        98.05 o                         
  -9   5  10        820.57        903.61        55.90 o                         
  -8   5  10       1001.67       1243.99       106.71 o                         
  -7   5  10        485.94        542.80        64.32 o                         
  -6   5  10       5633.99       5884.98       143.91 o                         
  -5   5  10        795.32        861.42        69.25 o                         
  -4   5  10        720.16        835.70        48.73 o                         
  -3   5  10         60.00         74.89        27.77 o                         
  -2   5  10        867.33        960.44        55.36 o                         
  -1   5  10       1983.11       1923.16        95.53 o                         
   0   5  10         27.34         32.48        23.18 o                         
   1   5  10        301.61        299.72        41.42 o                         
   2   5  10       3535.97       3728.16       140.87 o                         
   3   5  10        275.27        271.65        37.02 o                         
   4   5  10      10606.83      10826.49       261.39 o                         
   5   5  10         29.12         15.60        29.11 o                         
   6   5  10      33980.70      33425.32       903.11 o                         
   7   5  10        403.99        498.63        51.84 o                         
   8   5  10      11427.16      11343.38       305.64 o                         
   9   5  10         10.01          8.28        31.18 o                         
  10   5  10      20453.08      21302.77       594.39 o                         
  11   5  10        366.28        385.52        61.91 o                         
  12   5  10       7034.34       6717.42       213.83 o                         
  13   5  10        101.11         59.61        44.33 o                         
  14   5  10          0.04         45.92        45.21 o                         
  15   5  10        241.15        238.48        96.53 o                         
  16   5  10        130.42        131.70        81.13 o                         
  17   5  10         55.28        110.95        72.42 o                         
  18   5  10          2.64         46.89        86.13 o                         
  19   5  10         91.21         87.18        83.10 o                         
  20   5  10          7.75         73.98        82.04 o                         
  21   5  10          1.99        121.24       103.13 o                         
  22   5  10        968.25        519.67       137.09 o                         
 -23   6  10        879.69        181.21       142.95 o                         
 -22   6  10         31.49         44.48        66.56 o                         
 -21   6  10       3217.07       2961.84       270.63 o                         
 -20   6  10        555.56        572.64       176.25 o                         
 -19   6  10       3123.99       3316.17       372.27 o                         
 -18   6  10          8.39         40.36       120.25 o                         
 -17   6  10       2140.89       2056.36       343.17 o                         
 -16   6  10          0.04         58.59       146.36 o                         
 -15   6  10       4558.89       4822.59       513.11 o                         
 -14   6  10         16.06        -71.76       101.86 o                         
 -13   6  10        588.41        569.53       113.24 o                         
 -12   6  10         35.36         23.58        61.26 o                         
 -11   6  10       3341.56       3357.13       167.14 o                         
 -10   6  10         22.40         15.53        45.48 o                         
  -9   6  10      14990.12      15247.62       426.20 o                         
  -8   6  10        148.66        210.68        53.86 o                         
  -7   6  10       8898.98       9622.78       273.72 o                         
  -6   6  10         51.85         64.94        41.35 o                         
  -5   6  10        995.33       1103.14        81.25 o                         
  -4   6  10        105.66         95.81        32.59 o                         
  -3   6  10        197.49        202.21        39.46 o                         
  -2   6  10         86.57         34.14        48.55 o                         
  -1   6  10        622.18        636.38        66.43 o                         
   0   6  10        137.95        152.45        50.32 o                         
   1   6  10       6388.42       6383.05       206.12 o                         
   2   6  10          8.78         43.36        44.87 o                         
   3   6  10      16587.85      17235.07       538.46 o                         
   4   6  10        239.54        229.78        67.72 o                         
   5   6  10       6793.96       7122.80       261.11 o                         
   6   6  10        197.20        138.03        63.94 o                         
   7   6  10       6000.68       6309.49       230.85 o                         
   8   6  10         44.22        146.12        63.61 o                         
   9   6  10        559.65        636.52        75.64 o                         
  10   6  10        281.97        243.12        64.62 o                         
  11   6  10        241.50        256.18       113.20 o                         
  12   6  10         50.51         68.97        78.93 o                         
  13   6  10        601.26        827.05       210.73 o                         
  14   6  10         25.85        180.73       194.55 o                         
  15   6  10       2296.24       2357.78       258.48 o                         
  16   6  10        247.37         93.36        90.46 o                         
  17   6  10          4.13         81.06        80.32 o                         
  18   6  10         11.31       -101.32       101.32 o                         
  19   6  10        505.34        484.98       205.50 o                         
  20   6  10         20.79        109.05       137.30 o                         
 -20   7  10         60.85         93.38        96.09 o                         
 -19   7  10          1.04        -28.25        98.75 o                         
 -18   7  10       6257.81       6172.28       824.29 o                         
 -17   7  10         32.42         15.63       105.35 o                         
 -16   7  10       2400.43       2503.78       355.89 o                         
 -15   7  10         32.93         64.81       122.07 o                         
 -14   7  10       1457.90       1274.14       231.27 o                         
 -13   7  10         26.58         46.32       126.21 o                         
 -12   7  10       2689.22       2507.14       280.91 o                         
 -11   7  10         55.66         18.16        74.55 o                         
 -10   7  10          1.09         36.08        67.32 o                         
  -9   7  10         62.39         58.74        80.32 o                         
  -8   7  10        529.60        552.62        98.90 o                         
  -7   7  10         48.22         72.52        67.39 o                         
  -6   7  10       3096.83       2890.69       134.51 o                         
  -5   7  10        200.27        196.06        63.77 o                         
  -4   7  10       5915.96       6139.11       220.42 o                         
  -3   7  10         93.09        165.21        64.42 o                         
  -2   7  10       2999.64       2930.77       161.82 o                         
  -1   7  10        114.96        125.95        73.10 o                         
   0   7  10       3816.30       4040.01       230.36 o                         
   1   7  10        285.36        437.26        93.83 o                         
   2   7  10       2307.83       2286.32       156.04 o                         
   3   7  10          1.63         64.58        65.19 o                         
   4   7  10        368.35        476.70       120.39 o                         
   5   7  10        107.74         94.54       105.75 o                         
   6   7  10       1886.20       2099.31       209.64 o                         
   7   7  10         12.18         44.04        85.83 o                         
   8   7  10       1012.42       1298.65       169.46 o                         
   9   7  10         21.24          2.76        75.72 o                         
  10   7  10       1894.99       1832.80       267.99 o                         
  11   7  10         25.18         47.29        87.21 o                         
  12   7  10       1217.64       1435.61       194.57 o                         
  13   7  10        136.23         -6.54        85.33 o                         
  14   7  10        572.04        722.04       161.49 o                         
  15   7  10         30.33         25.91        67.66 o                         
  16   7  10         43.05         92.83       104.28 o                         
  17   7  10          8.31         86.35        83.11 o                         
  18   7  10          4.22        130.45       262.68 o                         
 -16   8  10         61.52        144.23       100.16 o                         
 -15   8  10        947.15        629.72       153.11 o                         
 -14   8  10         53.38        163.82       110.58 o                         
 -13   8  10         53.56        -14.09       111.29 o                         
 -12   8  10         87.04         61.32       122.49 o                         
 -11   8  10         70.38        100.80       117.60 o                         
 -10   8  10          4.55         -6.78       117.36 o                         
  -9   8  10       2473.60       2145.81       174.03 o                         
  -8   8  10        255.39        177.96       100.28 o                         
  -7   8  10        341.48        272.54        96.83 o                         
  -6   8  10        261.64        134.78        67.02 o                         
  -5   8  10        417.63        459.50       108.30 o                         
  -4   8  10          2.52        -34.81        71.96 o                         
  -3   8  10        829.29        779.91       125.29 o                         
  -2   8  10          2.25        -11.58        68.10 o                         
  -1   8  10        730.05        413.88       141.29 o                         
   0   8  10        128.20        174.98        98.04 o                         
   1   8  10        948.71       1068.70       160.98 o                         
   2   8  10         10.67         17.81        96.85 o                         
   3   8  10        506.76        528.94       126.84 o                         
   4   8  10         68.36        138.99        86.92 o                         
   5   8  10        635.65        524.59       134.02 o                         
   6   8  10          2.07        -46.17        76.65 o                         
   7   8  10         26.88        -24.19        76.45 o                         
   8   8  10          2.07        135.69        93.76 o                         
   9   8  10        659.22        601.58       163.27 o                         
  10   8  10        118.88         70.24        92.56 o                         
  11   8  10         72.62        163.20        88.70 o                         
  12   8  10          0.25         17.15        65.47 o                         
  13   8  10       1283.29        757.13       154.25 o                         
  14   8  10          7.88        153.59       113.04 o                         
 -11   9  10         43.09         95.98        85.62 o                         
 -10   9  10         10.70         70.29        82.52 o                         
  -9   9  10          0.41        -22.23        99.18 o                         
  -8   9  10        615.98        362.47       153.49 o                         
  -7   9  10         31.70        105.76       140.82 o                         
  -6   9  10       2996.33       2088.86       240.13 o                         
  -5   9  10         85.23         51.91        66.70 o                         
  -4   9  10       1217.29       1018.05       184.78 o                         
  -3   9  10          0.14         43.77        65.08 o                         
  -2   9  10         29.71         21.45        62.20 o                         
  -1   9  10         98.45         32.03        69.25 o                         
   0   9  10       2009.75       1884.71       284.08 o                         
   1   9  10          0.52         10.13        59.05 o                         
   2   9  10       1233.71       1329.24       209.69 o                         
   3   9  10          0.17        142.74        75.95 o                         
   4   9  10          2.82         34.26       112.03 o                         
   5   9  10         64.84          4.70        76.76 o                         
   6   9  10         30.38         85.30       102.96 o                         
   7   9  10          9.20         26.45        94.73 o                         
   8   9  10        144.43        197.30       135.20 o                         
 -29   0  11          0.50         18.09        90.29 o                         
 -27   0  11        267.55        205.68       181.79 o                         
 -25   0  11         24.17         83.51       165.96 o                         
 -23   0  11         37.79         19.77        69.80 o                         
 -21   0  11        558.85        494.65       110.90 o                         
 -19   0  11        221.38        165.23        73.16 o                         
 -17   0  11        648.22        668.35       112.55 o                         
 -15   0  11         25.34         37.96        40.61 o                         
 -13   0  11          0.36         13.15        23.33 o                         
 -11   0  11        132.90        111.30        38.16 o                         
  -9   0  11       1351.16       1385.17        83.70 o                         
  -7   0  11         21.30         63.32        35.52 o                         
  -5   0  11         20.64         41.15        31.23 o                         
  -3   0  11        200.32        241.73        52.34 o                         
  -1   0  11         78.50         84.31        38.97 o                         
   1   0  11       1353.82       1258.74        57.98 o                         
   3   0  11        350.56        408.93        61.13 o                         
   5   0  11       1584.06       1558.90        89.76 o                         
   7   0  11        194.13        190.01       114.37 o                         
   9   0  11       1297.84       1305.80       127.31 o                         
  11   0  11        758.72        821.78       119.94 o                         
  13   0  11        170.11        299.07        64.22 o                         
  15   0  11         85.08        122.00        64.24 o                         
  17   0  11        254.96        143.85        96.90 o                         
  19   0  11        424.77        659.71       142.02 o                         
  21   0  11          1.85        -83.78       129.07 o                         
  23   0  11         70.60         79.10       107.90 o                         
  25   0  11        259.61        167.97       144.74 o                         
 -29   1  11         12.44          4.90        56.02 o                         
 -28   1  11          2.64         23.09        59.50 o                         
 -27   1  11          1.60         16.54        83.48 o                         
 -26   1  11          3.42          6.31        77.00 o                         
 -25   1  11          5.71         -9.57        60.21 o                         
 -24   1  11        298.34        219.69        91.42 o                         
 -23   1  11       1001.69       1194.63       112.50 o                         
 -22   1  11         78.94         77.90        66.02 o                         
 -21   1  11       3034.85       3093.88       154.22 o                         
 -20   1  11        173.51        157.42        53.59 o                         
 -19   1  11       1046.69       1271.17        86.94 o                         
 -18   1  11        283.22        300.09        53.39 o                         
 -17   1  11       1850.00       1994.46        98.42 o                         
 -16   1  11          1.11         -4.11        25.63 o                         
 -15   1  11        363.51        381.73        39.78 o                         
 -14   1  11         51.81         94.64        27.95 o                         
 -13   1  11       4459.58       4357.48       104.52 o                         
 -12   1  11       1396.20       1388.05       121.53 o                         
 -11   1  11       4762.18       4678.33       114.93 o                         
 -10   1  11         44.00        114.04        24.75 o                         
  -9   1  11       4941.07       4347.07       120.23 o                         
  -8   1  11        125.03        153.29        28.89 o                         
  -7   1  11      19678.22      19351.59       555.45 o                         
  -6   1  11        111.73        101.65        25.13 o                         
  -5   1  11        154.48        212.13        30.99 o                         
  -4   1  11        196.02        289.57        35.03 o                         
  -3   1  11      11724.80      10898.97       334.45 o                         
  -2   1  11        589.40        590.09        33.14 o                         
  -1   1  11       2887.90       2559.03       110.58 o                         
   0   1  11        472.85        514.34        33.38 o                         
   1   1  11         32.47         33.21        19.34 o                         
   2   1  11        521.54        540.71        32.12 o                         
   3   1  11         40.20         49.79        14.35 o                         
   4   1  11         52.61         64.63        22.13 o                         
   5   1  11       1156.01       1187.88        58.25 o                         
   6   1  11         86.57        161.82        27.09 o                         
   7   1  11       2951.97       2843.15        84.12 o                         
   8   1  11         44.59         38.05        19.10 o                         
   9   1  11      11054.95      10520.66       373.84 o                         
  10   1  11        160.26        295.68        41.77 o                         
  11   1  11        327.43        453.31        48.36 o                         
  12   1  11        998.31       1081.61        92.78 o                         
  13   1  11       2591.71       2869.64       160.20 o                         
  14   1  11          5.31         48.18        40.29 o                         
  15   1  11       8880.18       9071.56       489.59 o                         
  16   1  11        657.77        764.93        97.78 o                         
  17   1  11       1884.73       1876.38       180.71 o                         
  18   1  11         22.56         19.59        48.41 o                         
  19   1  11       2732.84       2664.68       388.39 o                         
  20   1  11        444.61        358.13       120.71 o                         
  21   1  11        646.91        544.90       127.16 o                         
  22   1  11        253.96        354.77       108.65 o                         
  23   1  11        858.22        762.90       185.67 o                         
  24   1  11        677.88        683.57       345.78 o                         
  25   1  11          1.28        -83.63       101.86 o                         
  26   1  11        346.00        215.88        90.56 o                         
 -28   2  11          2.98        -54.92        76.86 o                         
 -27   2  11         40.38        105.65        78.72 o                         
 -26   2  11        433.85        604.62       103.01 o                         
 -25   2  11        346.66        313.67        97.72 o                         
 -24   2  11         21.60         28.85        64.80 o                         
 -23   2  11        144.00        161.18        84.88 o                         
 -22   2  11       2367.69       2512.20       180.59 o                         
 -21   2  11        193.88        163.76        59.44 o                         
 -20   2  11       1253.96       1502.84        97.97 o                         
 -19   2  11        184.42        211.69        47.62 o                         
 -18   2  11        209.49        134.48        39.15 o                         
 -17   2  11          4.24          3.72        24.96 o                         
 -16   2  11       1447.32       1510.37        67.31 o                         
 -15   2  11        194.25        174.79        33.32 o                         
 -14   2  11      11263.73      11226.10       238.66 o                         
 -13   2  11        600.08        706.28        49.65 o                         
 -12   2  11       1567.27       1600.21        74.71 o                         
 -11   2  11        140.48        140.37        32.93 o                         
 -10   2  11      12197.39      11509.69       363.93 o                         
  -9   2  11        274.32        408.81        47.38 o                         
  -8   2  11      20564.02      18494.85       547.74 o                         
  -7   2  11         28.76         35.18        22.54 o                         
  -6   2  11       1253.94       1145.48        53.96 o                         
  -5   2  11          6.87         14.47        22.18 o                         
  -4   2  11        522.48        561.55        38.12 o                         
  -3   2  11          1.14         -9.98        15.21 o                         
  -2   2  11       6844.60       5829.19       137.93 o                         
  -1   2  11        104.81        110.51        17.69 o                         
   0   2  11       2062.17       1611.24        54.25 o                         
   1   2  11         87.25         80.40        19.98 o                         
   2   2  11      12755.27      11803.70       290.71 o                         
   3   2  11        193.23        263.23        35.78 o                         
   4   2  11       7970.26       7312.50       192.12 o                         
   5   2  11        353.34        461.31        38.70 o                         
   6   2  11      11923.27      11328.47       306.49 o                         
   7   2  11         69.23        111.67        25.95 o                         
   8   2  11       6971.68       6574.45       190.70 o                         
   9   2  11        349.15        467.67        51.23 o                         
  10   2  11       1039.09        993.37        82.66 o                         
  11   2  11        457.65        445.55        36.85 o                         
  12   2  11       3361.78       3539.15       161.49 o                         
  13   2  11        139.54        148.45        43.66 o                         
  14   2  11        100.84        143.70        48.90 o                         
  15   2  11       1353.42       1497.47       107.39 o                         
  16   2  11       2194.54       2303.25       116.87 o                         
  17   2  11         48.17         67.25        46.39 o                         
  18   2  11         28.87        -15.17        55.79 o                         
  19   2  11         20.57        -62.03        68.08 o                         
  20   2  11        154.88        204.31       138.42 o                         
  21   2  11       1261.13       1280.95       331.69 o                         
  22   2  11         55.75         77.75        81.56 o                         
  23   2  11        222.05        342.75       101.29 o                         
  24   2  11        756.14        736.08       299.32 o                         
  25   2  11         15.80          4.79        61.83 o                         
 -27   3  11        792.57        633.32       189.79 o                         
 -26   3  11         14.71         30.27        63.56 o                         
 -25   3  11        179.08        128.22        87.33 o                         
 -24   3  11         63.02        -25.80        84.41 o                         
 -23   3  11        125.24        176.99       107.71 o                         
 -22   3  11         46.31         28.68        71.74 o                         
 -21   3  11         81.86        119.64        82.18 o                         
 -20   3  11          0.36         -2.24        36.23 o                         
 -19   3  11       6206.90       6555.58       238.62 o                         
 -18   3  11        268.35        270.12        58.19 o                         
 -17   3  11       7818.93       8457.18       235.25 o                         
 -16   3  11        108.21        112.99        48.25 o                         
 -15   3  11       1207.45       1219.13        70.43 o                         
 -14   3  11        147.37        185.35        44.03 o                         
 -13   3  11       9057.93       9364.50       232.47 o                         
 -12   3  11       1024.50       1100.52        70.47 o                         
 -11   3  11       8325.54       8821.21       292.19 o                         
 -10   3  11        371.00        416.72        40.43 o                         
  -9   3  11       8076.01       8148.01       178.45 o                         
  -8   3  11         20.74         35.95        23.89 o                         
  -7   3  11       5577.84       5516.25       150.58 o                         
  -6   3  11        380.22        375.57        37.52 o                         
  -5   3  11      35650.15      34303.95      1035.36 o                         
  -4   3  11         57.37         97.06        35.10 o                         
  -3   3  11      19983.71      18691.79       502.83 o                         
  -2   3  11       1314.45       1306.32        73.53 o                         
  -1   3  11      18819.35      16638.17       451.50 o                         
   0   3  11         48.31         31.29        25.96 o                         
   1   3  11      23184.97      21485.08       595.50 o                         
   2   3  11          5.11        -10.61        17.47 o                         
   3   3  11         21.41         45.26        37.22 o                         
   4   3  11        930.02        952.41        67.54 o                         
   5   3  11       3525.68       3329.20       121.50 o                         
   6   3  11        113.37        114.36        29.62 o                         
   7   3  11      16829.12      16913.88       424.38 o                         
   8   3  11         15.46         19.66        25.54 o                         
   9   3  11       3307.30       3447.08       169.82 o                         
  10   3  11        357.47        408.34        49.56 o                         
  11   3  11      22914.45      21256.28       616.48 o                         
  12   3  11        649.54        633.27        97.47 o                         
  13   3  11       3071.05       3066.99       161.94 o                         
  14   3  11        153.49        113.70        53.71 o                         
  15   3  11          5.56         13.62        50.61 o                         
  16   3  11         13.42         50.53        61.60 o                         
  17   3  11        578.71        482.41       106.41 o                         
  18   3  11        241.98        107.24        87.77 o                         
  19   3  11       2313.56       2005.46       605.10 o                         
  20   3  11         20.76         59.49        89.69 o                         
  21   3  11        137.19         99.65       108.77 o                         
  22   3  11        168.24        102.78       130.24 o                         
  23   3  11       2035.16       1860.37       730.87 o                         
  24   3  11        268.95        209.08       146.53 o                         
  25   3  11       1442.78       1429.57       232.31 o                         
 -26   4  11        259.26        268.84        77.72 o                         
 -25   4  11         83.19        102.23        75.86 o                         
 -24   4  11        108.78        106.63        82.26 o                         
 -23   4  11        123.70        150.45        95.85 o                         
 -22   4  11       1048.88       1294.85       191.96 o                         
 -21   4  11          0.32         13.61        71.01 o                         
 -20   4  11        862.07       1288.27       192.97 o                         
 -19   4  11        311.46        349.81       117.06 o                         
 -18   4  11        110.49        117.81        54.87 o                         
 -17   4  11          0.36         -7.92        36.91 o                         
 -16   4  11        118.80         99.26        50.94 o                         
 -15   4  11         74.55         48.11        40.57 o                         
 -14   4  11       4773.91       4913.47       157.08 o                         
 -13   4  11          0.52         -9.56        32.68 o                         
 -12   4  11       1089.81       1400.22       123.78 o                         
 -11   4  11        113.59        142.76        41.58 o                         
 -10   4  11      10309.71      11217.35       249.68 o                         
  -9   4  11         37.63         56.21        30.14 o                         
  -8   4  11       8949.71       8605.33       193.29 o                         
  -7   4  11       1098.17       1123.24        54.63 o                         
  -6   4  11        482.55        651.01        41.95 o                         
  -5   4  11         73.73         67.43        23.17 o                         
  -4   4  11        420.58        412.62        45.74 o                         
  -3   4  11        114.19        124.14        27.09 o                         
  -2   4  11       1801.65       1710.01        61.58 o                         
  -1   4  11        159.52        130.66        26.65 o                         
   0   4  11       5852.59       5714.95       185.03 o                         
   1   4  11         57.86         51.64        23.38 o                         
   2   4  11       4999.58       4822.47       125.85 o                         
   3   4  11         21.03         47.70        26.29 o                         
   4   4  11       6039.84       6051.72       152.13 o                         
   5   4  11          1.11         -5.85        22.67 o                         
   6   4  11        159.20        175.10        35.06 o                         
   7   4  11          6.38         23.26        25.61 o                         
   8   4  11         97.03        117.02        38.08 o                         
   9   4  11          4.25        -24.24        33.29 o                         
  10   4  11       7227.43       7183.92       386.12 o                         
  11   4  11        214.74        213.60        48.45 o                         
  12   4  11       2274.93       2268.74       113.28 o                         
  13   4  11         31.32         28.26        40.46 o                         
  14   4  11       3835.49       3500.63       179.15 o                         
  15   4  11        239.06        203.62        65.18 o                         
  16   4  11       6572.81       5815.38       627.96 o                         
  17   4  11        143.13         82.83        95.74 o                         
  18   4  11        190.39        197.79       104.42 o                         
  19   4  11        102.53        168.29       124.32 o                         
  20   4  11        411.27        357.15       132.97 o                         
  21   4  11        339.72        255.96       142.04 o                         
  22   4  11        531.60        390.41       127.38 o                         
  23   4  11         56.36        -12.51       125.09 o                         
  24   4  11       1833.36       1331.29       212.65 o                         
 -25   5  11          8.70          9.40        94.46 o                         
 -24   5  11         14.01         13.64        56.05 o                         
 -23   5  11          1.13         -6.60        72.97 o                         
 -22   5  11        324.40        288.92        91.03 o                         
 -21   5  11         52.67        -59.16        92.13 o                         
 -20   5  11        371.20        374.21       108.72 o                         
 -19   5  11       2254.71       2526.20       217.42 o                         
 -18   5  11        180.70        209.61       107.97 o                         
 -17   5  11       7930.94       9230.06       478.27 o                         
 -16   5  11        353.08        322.70        69.50 o                         
 -15   5  11        650.29        728.72        83.24 o                         
 -14   5  11        219.20        266.77        61.27 o                         
 -13   5  11       4093.05       4381.20       152.61 o                         
 -12   5  11         19.23         34.99        33.53 o                         
 -11   5  11       5976.58       6247.98       188.17 o                         
 -10   5  11         97.95        108.43        36.84 o                         
  -9   5  11         31.64         50.70        33.80 o                         
  -8   5  11          0.43          5.93        29.46 o                         
  -7   5  11       3162.30       3405.78        98.82 o                         
  -6   5  11        159.17        235.83        38.56 o                         
  -5   5  11        464.98        420.92        49.50 o                         
  -4   5  11        305.85        329.95        46.99 o                         
  -3   5  11       3754.03       3995.02       110.06 o                         
  -2   5  11       1103.96       1088.30        75.93 o                         
  -1   5  11         53.51         72.84        24.95 o                         
   0   5  11        361.46        371.48        44.78 o                         
   1   5  11       3352.21       3624.29       125.00 o                         
   2   5  11        184.84        172.35        36.33 o                         
   3   5  11       5170.54       5107.28       140.96 o                         
   4   5  11         70.28         80.96        34.20 o                         
   5   5  11      22157.08      22792.25       589.22 o                         
   6   5  11          9.69        -26.30        35.30 o                         
   7   5  11      21851.05      21599.16       576.32 o                         
   8   5  11         10.66         18.76        36.36 o                         
   9   5  11       5251.64       5224.69       171.20 o                         
  10   5  11         56.41         64.11        47.00 o                         
  11   5  11      19090.98      20035.60       552.83 o                         
  12   5  11        158.11        170.45        55.70 o                         
  13   5  11       1215.47        860.74        78.42 o                         
  14   5  11        212.55        116.77        90.34 o                         
  15   5  11       1518.32       1338.21       139.18 o                         
  16   5  11        126.62         84.91        79.65 o                         
  17   5  11         23.24        136.74       126.90 o
[truncated: 542,539 more chars]
